# Supplementary material for: Transcriptional profiles underlying parent-of-origin effects in seeds of Arabidopsis thaliana
Source: BMC Plant Biol. 2010 Apr 20;10:72. doi: 10.1186/1471-2229-10-72 (PMC3095346; doi:10.1186/1471-2229-10-72)
Supplement: Additional file 1 — Masterlist containing unique Atids used for further analysis. Table S1. List of Genes called present in at least one seed sample along with corresponding probesets, and averaged SLRs and pSLRs for each platform (Ag = Agilent; Af = Affymetrix). Table S1.1. List of Early seed specific genes (Day et.al. 2008) present in the dataset. [file 1471-2229-10-72-S1.XLS]

## Sheet: S1
S	Agilent probeset	Affymetrix probeset	Ag 6x2SLR	Af 6x2SLR	Af 6x2pSLR	Ag 4x2SLR	Af 4x2SLR	Af 4x2pSLR	Ag 2x4SLR	Af 2x4SLR	Af 2x4pSLR	Ag 2x6SLR	Af 2x6SLR	Af 2x6pSLR	Ag fis1x2SLR	Af fis1x2SLR	Af fis1pSLR	Af msi1SLR	Af msi1pSLR
At1g01040	1567645	261584_at	0	0.5	0.5	0.8	0.4	0.4	0.1	0.2	0.3	-0.1	-0.1	0	0	0.6	0.6	0.2	0
At1g01040	1567806	261584_at	0.2	0.5	0.5	0.5	0.4	0.4	0.3	0.2	0.3	0	-0.1	0	-0.1	0.6	0.6	0.2	0
At1g01050	1570888	261579_at	0.1	0.3	0.3	-0.2	-0.2	0	-0.1	0.1	0	0.1	0.1	0.2	0	0.2	0	0.3	0
At1g01060	1574005	261569_at	-0.7	1.3	1.3	-0.5	0.1	0.1	0.6	-1.2	-1.2	0.8	-1.2	-1.3	-1.2	-0.3	-0.3	1.4	1.2
At1g01070	1564924	261576_at	1.3	2.6	2.6	0.4	1.6	1.8	1.1	-0.4	-1.3	0.5	1	0.2	-1.5	1.8	0.9	1.1	1.1
At1g01080	1570351	261577_at	0.1	0.4	0.3	0.1	-0.1	0	0.1	0	0	-0.2	-0.1	0	0.8	0.2	0.1	0.3	0
At1g01090	1576158	261583_at	-1.3	-0.4	-0.4	-0.1	0.2	0.2	0.2	-0.3	-0.2	-1.2	-0.6	-0.6	-0.6	-0.6	-0.5	-0.3	-0.2
At1g01120	1576871	261570_at	0.6	0	0.1	0.1	0.6	0.5	-0.5	0.1	0	0.2	0.5	0.4	0.6	0.2	0.3	0.8	0.8
At1g01140	1578676	261581_at	-0.2	0.6	0.4	0.2	1.4	1.4	-0.1	0.1	0	-0.9	0.1	0	-1.2	0.5	0.3	2.3	2.3
At1g01150	1572850	261571_at	0	0.7	0.4	-0.2	-0.5	0	-0.1	0.6	0	0.2	0	0	-0.2	0.4	0.7	0.5	0
At1g01160	1561358	261582_at	-0.1	-0.3	-0.3	0	0.2	0.2	0.1	-0.1	-0.1	-0.1	0.1	0	0.1	0.5	0.1	0.8	0.4
At1g01170	1572420	261572_at	0.9	0.9	0.9	0.2	0.5	0.4	0.1	-0.1	-0.1	-0.1	0	0	-0.9	0.7	0.6	0.8	0.6
At1g01200	1562262	261042_at	0.1	-0.9	-0.1	0.3	0.5	0	-0.2	-1.6	0	0.6	1.4	1.4	2.1	-0.3	-0.1	1.1	0
At1g01220	1574966	261043_at	0	-0.1	-0.2	-0.3	-0.1	0	0	-0.1	-0.1	0.1	-0.1	-0.3	0.1	0.1	-0.1	-0.1	0
At1g01225	1569528	261025_at	-0.5	-0.1	0	-0.1	0.2	0.1	0	-0.1	-0.1	-0.7	-0.5	-0.5	-0.7	-0.3	-0.4	-0.1	0
At1g01230	1564823	261057_at	0	0.2	0.2	0.2	0.1	0	0.1	0.1	0	0	0.1	0	-0.1	0.2	0.1	-0.1	0
At1g01240	1572661	261026_at	0.5	0.4	0.4	0.3	0.6	0.6	0.2	0.1	0.1	0.1	0	0	-1	0.1	0.1	0.1	0.1
At1g01250	1579878	261059_at	-0.1	0.9	0.9	-0.3	0.6	0	-1	0.7	0.7	0.2	1.7	1.7	1.5	0.8	0.3	1.4	1.4
At1g01280	1578636	261051_at	-0.1	-0.7	-0.1	0.3	-0.8	0	-0.6	-0.9	-0.3	0.1	-0.5	0	-2.5	0.7	-0.2	1.6	0.1
At1g01290	1569167	261044_at	-0.3	0.1	-0.1	-0.4	-0.1	0	0	0.3	0.3	0.1	0.4	0.3	0.1	0.6	0.2	-0.8	-0.8
At1g01300	1569093	261055_at	0.2	0.2	0.1	-0.2	0.5	0.6	-0.1	0.9	0.8	0.2	1.5	1.3	1.5	0.7	0.6	1.1	1.1
At1g01310	1572029	261045_at	0.5	0	0	0	-1	0	-0.2	-0.1	0	0.7	0.1	0	-1.9	2.6	1.4	-0.5	0
At1g01320	1565580	261053_at	0.2	0.2	0	-0.3	0	0	0.5	0	-0.1	0.1	-0.1	-0.2	0	0.2	0.2	0.9	0.9
At1g01320	1565580	261054_at	0.2	-1.1	-1	-0.3	-0.8	-0.5	0.5	-0.4	-0.3	0.1	-0.2	-0.1	0	-1.1	-0.9	-0.2	0
At1g01340	1572877	261027_at	0	-0.4	0	0.1	-1.4	0	0	-1.8	0	-0.4	-1.6	0	-0.4	-1.4	0	0.3	0
At1g01360	1564765	261056_at	0.8	1.9	1.7	0.3	1.3	1.2	0.3	0.3	0.3	-0.2	0.6	0.7	-0.3	1.3	1	1.4	1.1
At1g01370	1578262	261058_at	-1.4	-1.1	-1.1	-0.4	-1.4	-1.4	0.5	-0.2	0	-0.2	-0.4	-0.1	1.5	-1.8	-1.1	-0.6	-0.6
At1g01380	1565001	257490_x_at	0.1	-0.8	0	0	-1.1	-0.8	-0.1	-0.7	-1.1	0.2	-1.1	-0.6	0.1	0.1	0	-0.4	0
At1g01410	1578953	261047_at	0	0.6	0	0	-1.5	-0.6	-0.5	0.4	0	0.1	0.9	0	-2.2	1.1	0	-0.9	0
At1g01440	1582622	261052_at	0.7	-0.3	-0.4	-0.1	-0.2	-0.1	-0.1	-0.3	-0.3	-0.1	-0.3	-0.3	-0.6	-0.4	-0.4	0.5	0.4
At1g01470	1581063	259426_at	0.4	-0.2	-0.1	-0.2	-0.9	-0.9	-0.3	-0.3	-0.3	0.5	0	0	-0.6	-0.3	-0.4	1.9	1.9
At1g01480	1567094	259439_at	1	0.4	-0.1	-2.3	-1.8	-1.7	0	-1.3	-0.9	0.9	-0.1	-0.2	0.4	0.6	-0.2	0.1	0
At1g01490	1566114	259434_at	1.5	1.1	1.1	0.4	0.7	0.6	0.6	-0.2	-0.2	-0.1	-0.1	-0.1	-2	0.5	0.4	0.8	0.8
At1g01500	1561123	259436_at	-0.2	-0.3	-0.3	0.1	-0.3	0	0.1	0.1	0	-0.1	-0.2	-0.3	0	-0.4	-0.3	-0.5	-0.4
At1g01510	1574947	259438_at	-0.3	-0.3	-0.3	0.1	0.1	0.1	-0.1	-0.3	-0.3	-0.2	-0.2	-0.2	0	-0.1	-0.2	-0.3	-0.2
At1g01530	1562084	259427_at	-0.2	-0.1	0	-0.6	-0.9	-0.8	2.3	-0.3	0.1	2.8	0.7	0.8	3.9	1.7	1.7	-3.3	-2
At1g01550	1581792	259440_at	0.2	0.2	0.2	0.3	0.3	0	-0.3	-0.2	-0.3	-0.1	-0.1	-0.1	-0.4	0.1	0.2	0.8	0.7
At1g01560	1560982	259428_at	-0.6	0.1	0	0.3	0.1	0	0	0	0	-0.3	-0.4	-0.1	-0.6	-0.1	-0.1	0	0
At1g01570	1572337	259433_at	0.3	0.5	0	0.2	-0.1	0	0.6	0.9	0	1.9	1.8	0.2	1.6	1.4	1.3	1.4	0.2
At1g01600	1574018	259429_at	-1	-0.1	0	-0.9	-1.6	-1.5	-0.7	0.2	0	0.7	0.6	0.6	3	-0.2	0.1	0.7	0.7
At1g01610	1569607	259430_at	-0.4	-1.6	-1.5	-0.3	-0.1	0	-0.3	0.3	0.3	0.2	0.5	0.3	1.9	0.3	0.2	1.3	1.3
At1g01620	1580002	259431_at	0.1	0.2	0.2	0.4	0.1	0.1	0.1	0.2	0.2	-0.2	-0.5	-0.5	-0.3	0.3	0.3	1.9	1.9
At1g01630	1578714	261563_at	-0.5	-0.3	-0.5	0.1	1	1	-0.3	0.1	0.2	-0.1	0.2	0.3	0.1	0.4	0.2	-0.7	-0.5
At1g01640	1567771	261586_at	0.2	-0.4	-0.2	1.1	0.2	0.2	0.1	0	0	0.1	-0.2	-0.1	-0.8	-0.2	-0.3	0.5	0.1
At1g01650	1574351	257484_at	0.5	0.1	0.1	0.2	0.2	0.2	0	0	-0.1	0.1	0	0	-0.1	-0.1	-0.1	0.6	0.4
At1g01720	1566285	261564_at	1.4	0.6	0.7	-0.2	1	1.1	0.3	-0.4	-0.5	0.3	0.2	0.3	-1.3	0.1	0	0.4	0.5
At1g01725	1566506	261535_at	0.9	0.8	0.8	0.8	0.5	0.5	0.1	-0.3	0	-0.1	-0.1	0	-0.4	0.2	0.1	-0.3	-0.1
At1g01730	1565276	261561_at	0.2	0.4	0	0.3	0.4	0.4	0.7	0.1	0.1	0.1	-0.1	0	0.5	0.3	0	0	0
At1g01750	1579290	261562_at	0.1	1.1	0	0	-0.1	-0.6	-0.1	-1	-0.1	0.2	-0.8	-1.1	-0.1	0.2	-0.6	-0.4	-0.3
At1g01790	1580234	261536_at	0.1	0.9	0.7	0.1	0.2	0.1	-0.1	0.1	-0.1	-0.1	0	0	0.4	0.7	0.6	0.8	0.5
At1g01800	1580309	261537_at	0	0	0	0	0.1	0.1	-0.2	-0.1	0	-0.1	0.1	0	-0.5	0.4	0.1	0.3	0
At1g01820	1582004	261534_at	0.5	0.1	0.1	0.5	0.3	0.4	-0.2	-0.1	-0.1	0.1	0.2	0.1	0.1	0.2	0.1	0	0
At1g01830	1576412	261538_at	0.2	0	0	0.1	0.2	0.1	-0.2	-0.1	0	0	0.4	0.1	0.1	-0.1	-0.2	-0.4	-0.3
At1g01840	1572253	261539_at	-0.1	-0.2	0	-0.2	-0.3	0	0	0.1	0.1	-0.2	-0.3	-0.1	-0.2	0.2	0	0.2	0
At1g01900	1571913	261653_at	-1.7	-0.3	-0.5	1.3	1.5	1.5	1.4	-2.1	-2.1	-3.2	-2.7	-2.7	-4.4	-5.1	-5.1	-1.8	-1.8
At1g01920	1575288	261654_at	-0.4	-0.2	-0.1	0	-0.2	0	0	0.3	0	0	-0.3	0	0.7	-0.1	0	-0.6	0
At1g01930	1564753	261625_at	-0.2	-0.1	0	-0.1	0.4	0.2	0.2	0.3	0.1	0.1	-0.1	-0.1	0.2	0.2	0	0.3	0
At1g01960	1570840	261621_at	-0.1	-0.2	-0.2	-0.1	0.2	0.2	0.1	-0.1	0	0.1	0	0	-0.1	-0.1	-0.2	0.5	0.4
At1g01970	1564743	261622_at	-0.3	-0.2	-0.2	0.1	0.2	0.1	0.4	0.2	0	-0.1	-0.1	0	0.1	0.3	0.2	0.1	0
At1g01990	1574398	261626_at	-0.1	0.1	0.2	0.1	0.3	0.3	0.2	0.1	0.1	0.1	0.1	0	-0.3	0.2	0.2	0.8	0.4
At1g02000	1582837	261624_at	0.3	0.3	0.1	0.8	0.9	0.9	0.1	0	0	-0.1	0	0	-1.4	0	0	1.1	1.1
At1g02020	1579586	264169_at	0.2	0.5	0	-0.8	-0.7	-0.4	0.2	0	0	0.1	0.1	0	-0.2	0	0	0.1	0
At1g02050	1561538	264175_at	0	0.1	0	-0.9	-1.8	-1.4	0.2	0.2	-0.5	0.1	0.5	0	0.1	0.7	0	-1.2	-0.9
At1g02060	1570892	264167_at	-0.1	0.8	0	0.6	1.5	0.8	0.2	0.2	0	0.1	1	0	0.2	0.9	0	1.5	0
At1g02070	1571436	264151_at	0.5	0.1	0	-0.7	-1.1	-1.1	0	-0.1	-0.1	0.8	0.2	0	0.6	0.4	0.1	-0.1	-0.1
At1g02080	1568144	264168_at	-0.2	-0.3	-0.2	0.2	-0.1	-0.1	0.1	0	0	0	-0.2	-0.2	-0.1	-0.1	-0.2	-0.1	0
At1g02090	1577611	264150_at	-0.4	-0.6	-0.5	-0.1	-0.1	0	0.1	0.2	0.2	0.1	-0.1	0	0.4	0.2	0	-0.1	-0.2
At1g02100	1565250	264171_at	0.2	0.2	0	0.3	0.1	0	0	-0.2	-0.1	-0.1	-0.1	0	-0.6	-0.1	-0.1	0.4	0
At1g02110	1582142	264176_at	-1.1	-0.4	-0.1	0.1	-0.1	0	0.2	-0.5	-0.2	-0.9	-0.8	-0.6	-0.6	-0.9	-0.8	-0.6	-0.3
At1g02120	1570445	264172_at	-0.1	-0.5	0	0	0.4	0.3	-0.2	0	-0.1	0	0.1	0.1	0.2	0.3	0.2	-0.3	-0.3
At1g02130	1579904	264122_at	0.1	0.1	0.1	0	0.1	0.1	-0.2	-0.2	0	-0.1	-0.2	0	0	-0.1	0	0.3	0
At1g02140	1565460	264152_at	-0.3	0.2	0.1	-0.1	0.2	0.1	-0.1	0.2	0.2	-0.1	0.2	0.1	0	0	0	-0.3	-0.2
At1g02150	1568426	264177_at	-0.4	-0.2	-0.2	0.1	0.1	0	0.5	-0.1	-0.1	-0.2	-0.2	-0.2	-0.3	-0.1	-0.1	0.2	0.2
At1g02160	1571982	264173_at	0	0.3	0.3	-0.1	0.1	0.1	0.1	0	0	0	0	0	0.1	0	0	-0.5	-0.5
At1g02170	1570512	264178_at	-0.4	0.2	0.1	0.1	0.5	0	0.2	0	0	-0.1	-0.2	-0.1	-0.2	0.1	0	0.4	0.2
At1g02180	1582020	264179_at	-0.4	-0.5	-0.2	-0.5	-1	-1	-0.3	-0.3	0	0.1	-0.1	0	0.8	-0.3	0	-0.5	-0.5
At1g02190	1574871	264180_at	0.1	-1.3	-1.4	0	-3.8	-3.8	0.4	-0.1	0	0.1	-0.1	0	-0.9	-2.5	-2.4	0.6	0
At1g02205	1569506	264146_at	0.5	0.6	0.6	0.1	-0.7	-0.7	-0.5	-0.1	-0.1	0.4	0.3	0.3	1	0.6	0.6	1.5	1.5
At1g02205	1569506	264147_at	0.5	-1.6	-1.6	0.1	-0.9	-0.9	-0.5	-0.3	0	0.4	-0.1	0	1	0.1	0.1	1.7	1.7
At1g02260	1568567	264170_at	-0.3	-0.3	-0.3	-0.2	-0.1	-0.1	-0.2	0.2	0.1	0	0.2	0.1	-0.1	0.2	0.1	-0.5	-0.5
At1g02270	1580126	264123_at	-0.3	0	0	-0.2	0.1	0.2	-0.5	0.3	0.2	0	-0.1	0	0.2	0.2	0.2	0.2	0
At1g02280	1580501	264121_at	-1.1	-1.1	-1.1	-0.3	-0.3	-0.2	0.4	-0.1	-0.1	-0.1	-0.2	-0.2	0.1	-0.3	-0.3	-0.5	-0.4
At1g02305	1581767	259416_at	1	0.4	0.3	-0.2	0.2	0.2	-0.1	-0.2	-0.1	0.2	-0.1	-0.1	-0.7	0.2	0.3	-0.2	0
At1g02310	1566401	259442_at	-0.1	0.1	0	0.3	0.6	0	0.4	-0.2	0	-0.6	0.1	0	-3.7	-0.6	-0.1	1.3	1.3
At1g02330	1581908	259415_at	-0.1	0.3	0.1	0.1	0.2	0.2	0	0.1	0	0	0	0	0.2	0.1	0	-0.3	-0.2
At1g02340	1565150	259417_at	0.9	0	0	-0.3	-0.2	0	-0.2	-0.4	-0.2	0.1	-0.3	0	-0.1	0.1	0	0	0
At1g02360	1564429	259443_at	0	-1	-0.5	-0.1	-1.4	-0.4	0.3	-1	0	-0.2	0.1	-0.2	0.1	-1	-0.2	-0.7	0
At1g02370	1567717	259444_at	-0.2	0.4	0.2	0	0.8	0	0	0.5	0.4	0.1	0.5	0.3	1.1	-2.5	-1.1	-0.1	0
At1g02390	1561529	259418_at	0.8	0	0	-0.7	0.1	0.3	-1.6	-0.5	-0.1	-0.5	-1.2	-0.6	-0.9	-0.3	-0.2	-0.2	0
At1g02400	1562209	259445_at	0.7	0.2	0.1	-0.2	-0.6	-0.3	-0.1	-0.2	0	0.5	-0.4	0	-0.2	-0.1	0.1	2	2
At1g02410	1570730	259446_at	0	0.1	-0.1	-0.4	-0.2	0	0.1	-0.1	0	0.1	-0.3	-0.3	-0.1	0.1	0.1	-0.3	-0.3
At1g02450	1571829	260904_at	-1	0.2	0	0.3	-0.4	-0.2	-0.2	-0.5	-0.3	-0.3	0.3	0.1	1.4	0.6	0.7	-0.3	-0.3
At1g02470	1564309	260933_at	1.8	1.1	0	0.1	0.8	0	0.1	-1	-0.1	0.1	-0.1	0	-0.1	0.3	0.1	1.9	1.2
At1g02475	1571485	260916_at	0.9	0.9	0.9	0.1	0.4	0.3	0.1	-0.1	0	-0.1	0.1	0	-0.3	0.4	0.2	0.8	0.8
At1g02500	1566507	260913_at	0.9	0.4	0.4	0.2	0.1	0.3	-0.1	-0.1	-0.1	0.2	0	0	-0.5	0.5	0.5	0.4	0.5
At1g02560	1581157	260912_at	0.4	-0.1	0	0	0.5	0.5	0	0.2	0.2	0.1	-0.1	0	-0.7	0.3	0.3	0.1	0
At1g02580	1568114	260908_at	0.7	1.8	0.6	0.3	0.6	0.4	0.6	-0.1	-0.1	1.3	1.1	0.2	-1.2	-0.2	-0.2	1.2	0
At1g02590	1572967	264614_s_at	0	-0.7	-0.6	0.6	0.8	0.8	-0.2	-0.1	-0.2	-0.1	0.2	0.4	-2.1	-0.1	-0.1	-0.9	-0.8
At1g02640	1562940	260914_at	0.4	-0.4	-0.4	0.2	-1	-1	-0.4	-0.1	-0.1	0.3	-0.9	-0.9	0.6	-0.2	-0.2	1.9	1.8
At1g02660	1565564	260915_at	1.3	-0.1	0	-0.2	0	0	-0.5	-0.4	-0.4	0.7	0.2	0.2	-0.7	-0.3	-0.1	1.2	1.2
At1g02670	1570947	260909_at	-0.7	-1.7	-0.8	-0.4	0.3	0	0.5	-0.5	0	0.2	0	0	1.3	-0.2	-0.7	1.4	0
At1g02680	1575280	260929_at	0	0.3	0.3	-0.3	0	0	0.2	0.5	0.4	0.1	0.1	0.2	0	-0.2	-0.1	-0.1	-0.2
At1g02690	1566290	260910_at	-1.6	-0.8	-0.8	0.6	-0.8	-0.7	1	-0.1	0	0.2	-0.1	0	1.2	-0.7	-0.5	-1	-0.7
At1g02700	1572452	260917_at	0.1	0.5	0	0.1	1.4	1	0	-1.4	0	-0.9	-0.2	0	-3	-1.5	-1.5	-0.6	0
At1g02730	1573086	262109_at	-2	-1.2	-1.2	0.1	-1.1	-1.1	0	-0.5	-0.5	-2.4	-1.7	-1.7	-0.5	-2.6	-2.6	-2.1	-2.1
At1g02740	1577433	262108_at	0.4	-1.4	-0.6	-0.2	-0.3	0	-0.1	-0.5	-0.2	0.1	-0.2	0	-0.1	-0.5	-0.1	-0.4	-0.1
At1g02780	1578735	262117_at	-0.6	-0.1	0	-0.3	0.1	0.1	0.5	0.1	0.1	-0.1	0.3	0.2	0.2	0.3	0.1	-0.6	-0.4
At1g02790	1566279	262122_at	1.6	1.7	1.6	0	1.1	1	-0.2	0.5	0.5	1.6	1.4	1.5	-2.7	2.5	2.5	-2	-2
At1g02800	1563796	262121_at	-1.3	-1	-0.6	-0.1	-0.3	-0.2	1.3	-0.3	-0.2	-0.6	-1.2	-1.2	1.2	-0.6	-0.4	-0.4	-0.2
At1g02810	1571510	262105_at	-1.4	-0.7	-0.2	-0.3	-1.5	-1.2	-0.8	-2	-1.8	-2.1	-0.6	-0.2	-1	-0.6	-0.6	-0.9	-0.7
At1g02816	1578400	262116_at	0.2	0.1	0	-0.5	0.2	0	0	-0.1	0	0	-0.1	0	-0.5	0.2	0	0.1	0
At1g02820	1566204	262113_at	-0.4	2	2	-0.7	-1.3	-1.1	-0.7	-0.9	-1	1.4	-1.2	-1.1	0.3	0.8	0.9	-0.3	-0.3
At1g02830	1579326	262132_at	0.2	-0.1	0.2	0	-0.6	-0.3	-0.1	0.2	0	-0.5	0.3	0.2	0.1	-0.5	-0.2	-0.7	0
At1g02840	1561997	262110_at	0	-0.3	0	0.4	-0.1	0	0.1	-0.2	-0.1	-0.2	-0.4	-0.3	-0.1	-0.1	0	-0.2	0
At1g02850	1574203	262118_at	1.7	1.5	1.5	0.3	0.8	0.8	0.3	0.2	0.2	0.1	0.2	0.1	-1.6	-0.7	-0.8	1.2	1.2
At1g02860	1564813	262114_at	0.5	0.3	0	0.4	0.6	0.6	0.1	0.6	0.6	-0.5	0	0	-1.6	-0.3	-0.3	0.4	0
At1g02870	1576256	262112_at	-0.8	-0.7	-0.7	-0.2	-0.3	-0.1	0.3	0.2	0.1	0.3	-0.1	0	1	0	0	0.1	0
At1g02890	1580359	262130_at	-0.5	0	0.2	-0.1	0.6	0.6	0.1	0.4	0.4	-0.1	0.3	0.2	-0.1	-0.1	-0.1	-0.5	0
At1g02900	1577411	262131_at	0.1	1.2	1.1	0.1	1.6	1	-0.8	1	0	0.5	1.3	0.3	0.5	1.8	0.9	1.3	0
At1g02910	1570314	262104_at	0.1	0.2	0.3	-0.1	0.4	0.3	-0.2	-0.1	0	-0.1	-0.1	0	-0.2	0.3	0	0.1	0
At1g02950	1579379	262120_at	1	0.7	0.4	0.6	-0.1	0.1	-0.2	-0.4	-0.1	0.4	-0.1	0	1	0.4	0.3	0.4	0.3
At1g02960	1575239	262111_at	0.2	0.2	0.2	-0.1	0.3	0.3	0.2	0.1	0.2	0	0.3	0.3	0.1	0.1	0.2	-0.3	-0.3
At1g02980	1579160	262102_at	-2.7	-1.7	-1.7	-0.6	-3.1	-3.1	2.7	1.1	1.1	0.9	0.3	0.3	3.3	0.1	0.1	-1.3	-1.3
At1g03000	1560883	263170_at	0.2	0.2	0.2	0.3	-0.1	0.1	0.2	0.1	0.1	0	0.2	0.1	0	0.2	0.1	0.3	0.2
At1g03020	1568699	263168_at	0.4	1.9	1.6	0.1	-1.3	-1.3	-0.1	-0.1	0	-0.1	-1.5	-1.4	-0.3	-1.3	-1.2	0.5	0
At1g03030	1564279	263167_at	0.5	-0.4	0	0.4	0.2	0.2	0	-0.2	0	0	-0.3	0	0.1	-0.1	0	-0.5	-0.2
At1g03055	1573863	263115_at	-1.8	-0.6	-0.5	-0.4	-0.4	-0.3	0.5	-0.3	-0.3	-0.4	-0.2	0	-1.7	-1.1	-0.7	-1.6	-1.6
At1g03060	1561412	263165_at	-0.1	0.1	-0.1	0.2	0.2	0.2	0	-0.2	-0.1	-0.1	-0.3	-0.1	-0.3	-0.1	-0.1	0.1	0
At1g03080	1565066	263112_at	0.8	0.3	0.2	0.1	0.2	0.2	-0.1	-0.1	-0.1	0.3	-0.1	-0.2	-0.3	-0.2	-0.1	-0.2	0
At1g03090	1570431	263118_at	0.7	0.1	0.1	0.4	-0.3	-0.2	0	-0.1	-0.1	0.2	-0.4	-0.4	-0.4	0.6	0.6	-0.3	-0.4
At1g03100	1570377	263143_at	0	0.4	0.2	0	-0.2	-0.3	0	0.4	0.4	0	0.5	0.3	-0.6	0.4	0	-0.5	-0.3
At1g03110	1567479	263119_at	-0.6	-0.3	-0.1	0	-0.5	-0.2	0.4	-0.2	0	-0.1	0	-0.1	0.7	-0.1	-0.2	-0.7	-0.4
At1g03130	1579622	263114_at	0.2	0.2	0.1	0	-0.1	0	0.2	-0.1	-0.1	0.6	0.1	0	0	0.5	0.4	0.8	0.7
At1g03140	1565198	263116_s_at	-0.3	-0.2	-0.2	0.1	-0.1	-0.1	0.2	0.1	0.1	0.1	-0.2	-0.1	-0.1	0.2	0.1	0.2	0.2
At1g03170	1569908	264363_at	0.4	0.6	0.4	0.1	0.4	0.4	0.1	0.2	0.1	0.6	0.8	0.7	1.3	0.8	0.6	0.6	0.3
At1g03180	1573207	264358_at	0	1.4	0.5	-0.1	0	0	0	0.4	0	-0.2	0.9	0	0.2	1	0	0.9	0
At1g03190	1571727	264356_at	-0.4	0.5	0.3	0.1	0.1	0.2	0	0.2	0.2	-0.1	0.3	0.2	0.1	0.2	0.2	0.4	0
At1g03220	1576771	264365_s_at	1.5	0.7	0.7	0.2	1.4	1.3	0.3	1.1	1.1	0.2	0.6	0.6	-1.8	1.2	1.1	2.1	1.8
At1g03230	1572353	264365_s_at	0	0.7	0.7	0.2	1.4	1.3	0	1.1	1.1	0.3	0.6	0.6	0.1	1.2	1.1	2.1	1.8
At1g03250	1569912	264366_at	0	0	0	-0.1	-0.4	-0.2	0.2	-0.1	0	0	-0.2	0	-0.1	0	0	0	0
At1g03280	1565079	264368_at	0.2	0.5	0.4	0.2	0.5	0.4	0.1	0.2	0	-0.2	0.3	0.2	-0.3	0.1	-0.1	0.3	0
At1g03290	1567319	264362_at	0	0.3	0	-0.1	0	0	-0.3	-0.1	0	-0.1	-0.1	0	-0.2	0.1	0	-0.3	0
At1g03310	1571866	264360_at	-0.3	0.5	0.5	-0.1	0.2	0.1	-0.4	0.1	0.1	0.3	0.3	0.4	0.5	0.2	0.1	-0.4	-0.4
At1g03320	1580439	264359_at	0.1	-0.4	0	0.1	-1.5	0	-0.1	-0.2	-0.2	-0.1	-0.9	0	-0.3	-2.3	-0.5	-2.2	0
At1g03370	1570665	264351_at	0.2	0.2	0	0.3	0.3	0.2	-0.2	-0.1	-0.2	-0.2	0	0	-0.1	-0.1	-0.1	0.2	0
At1g03370	1574033	264351_at	0	0.2	0	0	0.3	0.2	0.1	-0.1	-0.2	0	0	0	-0.1	-0.1	-0.1	0.2	0
At1g03380	1570468	264828_at	0.6	0.3	0.3	0.2	-0.6	-0.2	0	-0.6	-0.5	-0.2	-0.6	-0.4	-0.9	-0.7	-0.6	0.3	0
At1g03390	1581322	264827_at	0.2	-0.7	0	-0.1	-1.5	0	0.1	0.4	0	0.6	-0.6	-0.1	0.8	-0.1	0	1.4	0
At1g03400	1572881	264843_at	0.7	1.6	1.6	0.5	1.1	0.7	-0.1	0	0	0.2	0.4	0	0.1	1.1	0.7	0.5	0
At1g03420	1575364	264824_at	0.7	0.4	0.3	0.3	-1.2	-1.1	-0.2	0	0	-0.9	-0.1	0	-0.3	-0.7	-0.5	-0.6	-0.2
At1g03430	1563946	264838_at	0	0	0	-0.9	-1.7	-1.7	-0.1	-0.2	0	-0.4	-0.3	0	-0.4	-0.3	0	-0.9	-0.9
At1g03440	1567080	264840_at	-1.4	-0.9	-0.9	0	-0.6	-0.5	0	-0.8	-0.7	-2.5	-1.3	-1.3	-1.4	-1.3	-1.3	-0.1	0
At1g03445	1568592	264823_at	-0.9	-2	-1.6	-0.2	-0.8	-0.8	1.8	1.4	1.4	1.9	1.5	1.5	3.4	1.9	1.9	0.2	0.1
At1g03457	1566028	264822_at	-0.8	-1.1	-0.7	0	-1	-0.2	-0.2	-0.6	-0.5	-1.2	-1.8	-1.3	-0.9	-1.8	-0.7	-0.7	-0.2
At1g03470	1582072	264821_at	-2.3	-1.8	-1.5	0.2	-0.8	-0.8	0.3	-0.2	-0.5	-3.1	-2.7	-1.9	-2.4	-3.1	-3.1	-3.7	-3.7
At1g03475	1576722	264820_at	-0.4	-0.4	-0.3	-0.3	0	0.2	0.1	0	0	-0.1	0.3	0.3	0.1	-0.1	-0.3	0.4	0.1
At1g03520	1563322	264844_at	0.8	0.7	0.6	0.1	0.3	0.1	-0.2	-0.2	-0.2	0.3	-0.1	-0.1	0.2	0.6	0.4	0.4	0.4
At1g03530	1568310	264818_at	-0.4	0.2	0	-0.2	-0.6	-0.1	0	0	0	0.2	-0.1	0	0.7	-0.2	-0.1	0	0
At1g03540	1581246	264817_at	-0.1	-1.1	-0.4	-0.1	-2.3	-0.6	0.1	0.2	0	0	-1.1	0	0.1	-0.4	0	-1.9	0
At1g03550	1580421	264835_at	1.3	1.2	1.2	-1.6	-1.4	-1.4	-0.2	-0.3	0	0.2	0.3	0	-0.5	0.4	0	0	0
At1g03560	1577894	264816_at	-0.2	0.4	0	0	0.1	0	0	-0.1	0	-0.1	-0.2	-0.2	-0.2	-1.3	-1.1	-0.8	0
At1g03600	1572265	264837_at	0.2	0	0	-0.2	-0.4	-0.3	0.1	-0.1	-0.1	0.2	-0.2	-0.2	0.7	0.4	0.3	0.8	0.7
At1g03610	1577139	264836_at	0.6	0.3	0.3	-0.1	-0.4	-0.2	0.2	-0.2	-0.1	0.3	-0.3	-0.3	-0.9	0.3	0.3	0.6	0.5
At1g03620	1581162	264815_at	0.3	0.3	0	-0.1	-0.9	-0.5	-0.2	0.3	-0.1	0.1	0.2	0	-0.1	0.9	0	-0.6	0
At1g03630	1566712	264839_at	0.3	0.5	0.4	-0.5	0.1	0	-0.2	0.2	0.1	0.2	0.3	0.3	1	0.6	0.3	0.4	0.2
At1g03660	1581486	264832_at	0	0.4	0	-0.1	-0.9	-0.6	0	1.1	0	-0.1	1	0.3	0	0.1	0.4	0.7	0
At1g03680	1565386	264845_at	0.5	0.2	0.1	0.1	0.1	0	-0.2	0	0	-0.1	0.1	0	0.1	0.3	0.1	0.8	0.8
At1g03700	1561637	264842_at	0.2	0	0	0	-0.9	0	-0.1	-0.4	0	0.1	-0.4	0	0	0.4	0	2	0
At1g03730	1574118	264834_at	0.1	-0.2	0	0.3	-0.2	-0.2	0	-0.2	-0.1	0.1	0.1	0.1	0.4	-0.2	-0.1	-0.4	0
At1g03740	1579126	264841_at	0.5	-0.4	-0.2	0	-0.3	-0.1	0.1	0	0	0.1	-0.1	-0.1	-0.1	0	0	-0.5	-0.5
At1g03750	1580107	265088_at	-0.4	-0.3	-0.2	0	-0.6	-0.3	0.4	-0.1	0	-0.4	0.1	0	-0.3	-0.2	-0.2	-0.7	-0.5
At1g03820	1569972	265083_at	0.8	0.4	0	-0.2	-0.6	0	0.1	0	0	1.3	0.4	0.4	3.5	-0.3	0	0.7	0.7
At1g03830	1566843	265082_at	-0.4	-0.7	0	-0.1	-0.9	-0.5	0.1	-0.2	0	-0.1	-0.1	0	0.4	-0.6	-0.1	-3	-3
At1g03850	1568920	265067_at	1.2	0.2	0.1	-0.1	0.2	0.2	-0.1	-0.1	-0.1	0.1	0.1	0	-0.7	0.9	0.9	-0.5	-0.3
At1g03860	1565863	265037_at	-0.8	-0.7	-0.7	-0.2	-0.2	0	0.3	0.5	0.4	0.1	0.2	0.1	0.6	0	0	0.1	0
At1g03870	1565376	265066_at	-0.6	-0.5	-0.7	-0.5	-1.8	-2	-0.3	1.4	1.4	-0.1	0.8	0.8	1.7	0.3	0.3	2.9	2.9
At1g03880	1573189	265095_at	0.7	-1.1	-0.4	-0.1	4	4	3.8	-0.5	0	1.6	-0.1	0	-4.7	-0.7	-1.2	-1.7	-1.7
At1g03900	1581617	265043_at	0.2	-0.9	-0.8	0.1	0.4	0.4	-0.1	-0.1	0	0	0.1	0	-0.3	-0.1	0	0.2	0
At1g03910	1571192	265092_at	-0.4	0.1	0	0.2	0.1	0	0	-0.1	0	0	-0.1	0	-0.1	-0.1	0	0.1	0
At1g03940	1578539	265091_s_at	0.1	-0.2	0	-0.1	-1.1	0	-0.1	-0.6	0	0	-0.1	0	-0.2	-0.8	0	-0.7	0
At1g03950	1579053	265044_at	0.3	-0.1	-0.1	0.7	1	1	0.3	0.3	0.1	0.2	0.4	0.3	0.1	0.5	0.5	0.3	0
At1g03970	1575593	265040_at	-0.1	-0.5	-0.5	-0.2	-0.1	0	-0.4	0.1	0	0.2	-0.1	0	0.1	0	0	-0.3	-0.2
At1g03980	1562424	265065_at	-0.9	-0.2	0	-0.1	-1	0	0.3	-0.3	0	-0.3	-0.1	0	1.8	-2	-1.8	-1.3	0
At1g04000	1582443	265039_at	-0.8	-0.4	-0.3	-0.3	0.2	0.1	-0.1	-0.1	-0.1	-0.1	0	0	0.8	0.2	0.2	0.7	0.5
At1g04010	1582625	265098_at	0	0.5	0	-0.5	-0.1	-0.2	0	0.2	-0.1	0.4	0.5	0.4	0.6	0.3	0	-0.2	0
At1g04020	1563724	265097_at	-1.6	-1.1	-1.1	-0.7	-1.4	-1.4	0.2	-0.1	0	-0.2	-0.4	-0.1	2	-0.6	-0.5	-2.5	-2.5
At1g04040	1572617	265042_at	-1.2	-0.1	-0.1	0.4	0.4	0.4	1	1.8	1.8	0	1.9	1.9	1.6	2	1.9	2.3	2.1
At1g04050	1561223	257404_at	0	0.3	0	1	-0.2	-0.2	0.1	-0.1	-0.2	-0.2	0.1	-0.1	0.1	0.4	-0.1	-0.3	0
At1g04050	1561223	265089_at	0	2	0	1	1.5	0	0.1	-0.5	0	-0.2	1.1	0	0.1	-0.2	0	1.5	0
At1g04070	1575828	265041_at	-0.5	0	-0.1	-0.3	-0.4	0	0.4	0.4	0.2	0	0.2	0	0.9	0.1	0	-0.3	0
At1g04080	1564353	265036_at	0	-0.6	-0.6	0.3	0.3	0.1	0.1	-0.1	0	-0.1	0.1	0	0.2	0.1	0	0.3	0.2
At1g04100	1564572	264328_at	0	0	0	-0.1	-0.3	0	0.1	-0.2	0	0.2	-0.2	0	-0.4	-0.4	-0.4	-0.3	-0.3
At1g04110	1561689	264319_at	-0.6	-1.5	-0.6	0.3	-0.5	-0.3	-0.5	0.3	0	-1.2	-0.8	-1.1	-3	-1.2	-0.6	-2.8	-1.9
At1g04120	1571292	264330_at	-0.2	0.4	0.2	-0.5	0.4	0.3	0	-0.1	0	-0.2	-0.2	-0.1	-0.5	0.1	0	0.7	0.7
At1g04130	1582598	264331_at	-0.2	0.1	-0.1	-0.8	-0.1	0	0	0.1	0.1	0.1	0	0	0.1	0.1	0	0.5	0.5
At1g04150	1564676	264325_at	-1.2	0	-0.2	0	-0.5	-0.2	0.1	0	-0.1	-1	0.1	-0.1	-0.2	-0.4	-0.4	-1	-1
At1g04170	1581044	264327_at	-0.8	-0.3	-0.2	-1.2	-0.4	-0.1	-0.2	0	0	-0.1	-0.1	0	0.5	-0.5	-0.2	-0.2	0
At1g04190	1573428	264322_at	-0.6	-0.4	-0.3	-0.2	-0.1	0	0	0.1	0	-0.4	-0.2	0	0	-0.2	0	-1	-1
At1g04200	1567452	264321_at	-0.4	-0.1	0	-0.1	0.2	0.1	-0.2	0	0	0	0	0	0.6	-0.1	-0.1	0.2	0
At1g04240	1561151	263656_at	-0.3	-0.6	-0.5	-0.3	-1.4	-1.4	-0.7	-0.9	-0.9	0.9	-0.3	-0.4	2.2	-0.7	-0.6	-0.2	-0.3
At1g04250	1564829	263664_at	-0.1	0.3	0.2	-0.6	-1.1	-1.1	-0.4	-0.4	-0.4	0.5	-0.3	-0.3	1	0	0	-0.6	-0.6
At1g04260	1582869	263660_at	-0.1	0.1	0	0.2	0.1	0	-0.1	0.1	0	0	-0.1	0	0.3	0.1	0	0.5	0.1
At1g04270	1573539	263667_at	-0.9	-0.3	-0.1	-0.2	-0.2	0	0.1	0.2	0.1	-0.2	-0.1	0	0.8	0.2	0	-0.6	-0.6
At1g04290	1561047	263661_at	-0.1	0.3	0.1	0	0.1	0.1	0	0.1	0.1	0.2	0.2	0	0.2	0.5	0.3	-0.3	0
At1g04310	1564063	263653_at	-0.5	-0.8	-0.6	0.3	0	0	0.3	-0.3	-0.2	-0.7	-0.4	-0.2	-1	-0.5	-0.2	-0.8	-0.6
At1g04340	1566644	263651_at	-0.1	-0.4	-0.4	0.2	0.1	0	-0.1	0.3	0.1	0.4	0.2	0.1	0.5	0.2	0	0.1	0
At1g04350	1567293	263668_at	1.4	1	1	-0.1	0.5	0.6	-0.2	-0.3	-0.4	-0.2	-0.3	-0.3	-1.2	0.2	0.1	0.5	0.5
At1g04380	1572800	263649_at	-2	-1.1	-1.1	-0.6	-0.8	-0.8	1.1	-1.4	-1.4	-3.7	-3.4	-3.4	-4.1	-3.6	-3.6	-3.3	-3.3
At1g04390	1567612	263648_at	0	0.1	-0.5	0.1	1.3	0.3	-0.1	-0.2	0	0	0.3	-0.1	-0.2	-0.3	0	0	0
At1g04400	1569651	263669_at	0.8	0.4	0.4	0.1	0.1	0.1	0.1	0.1	0.1	0.1	0	0	-0.6	0.4	0.3	1	0.6
At1g04410	1576593	263663_at	-0.5	-0.6	-0.6	-0.4	-0.3	-0.3	0.1	0	0	0	0	0	0.2	0.2	0	0	0
At1g04420	1572012	263678_at	0	-0.3	-0.2	0	0.1	0	0.1	0	-0.1	0.2	0.2	0.1	-0.2	0.5	0.5	0	0
At1g04430	1572389	263662_at	-0.2	-0.1	0	-0.3	0.3	0.3	-0.3	0.5	0.5	0.3	0.7	0.7	0.7	0.3	0.3	0.7	0.7
At1g04440	1561246	263657_at	0.3	-0.1	0	0.2	0.5	0.3	0	-0.1	-0.1	-0.1	-0.3	-0.2	-0.7	-0.2	-0.1	0.6	0.5
At1g04490	1572255	263658_at	0.5	0.2	0	0.4	1.5	0.3	-0.2	-0.7	0	0	0.2	0	-3.6	0.2	0	-0.4	0
At1g04500	1580032	263655_at	0.9	0.5	0	0.2	0.3	0	0	-0.1	0	-0.2	0.1	0	-0.9	-0.1	0	-0.6	0
At1g04510	1582348	263666_at	-0.3	-0.3	-0.2	-0.1	0	0	0.1	0.3	0.2	0	0.1	0	0.2	-0.1	-0.1	0.2	0
At1g04530	1578918	264609_at	0	0.9	0.9	-0.1	0.7	0.6	0	-0.1	0	-0.5	0.1	0	-0.2	0.7	0.7	0.6	0
At1g04560	1581926	264612_at	0.1	-0.5	-1	0	-0.1	-0.4	0.5	-0.2	-0.4	1	-1.1	-0.7	-2.3	0.3	-0.1	1.2	0.3
At1g04580	1568021	264614_s_at	0.2	-0.7	-0.6	0.3	0.8	0.8	0	-0.1	-0.2	0	0.2	0.4	-2	-0.1	-0.1	-0.9	-0.8
At1g04590	1573605	264615_at	-0.7	-0.5	-0.5	0.4	-0.4	0	0.2	0.1	0.1	0.2	0.2	0	0.4	0.2	0.2	-0.6	-0.6
At1g04620	1562335	264597_at	0.5	-0.4	-0.3	0.8	-0.1	0.1	0.5	0.4	0.3	-0.2	0.1	0	0	-0.1	-0.1	-0.5	-0.1
At1g04640	1576342	264613_at	0.7	0.7	0.5	0	0.2	0.2	-0.1	-0.3	-0.2	0.2	0.4	0.3	-0.1	0.2	0.2	0.7	0.4
At1g04645	1562330	264610_at	-4.6	-2.9	-2.9	-0.7	-3	-3	2	-0.3	-0.3	-3	-2.5	-2.5	1	-2.9	-2.9	-5.9	-5.9
At1g04650	1571923	264604_at	-1	-0.2	0	0	-1.7	-1.7	-0.1	-0.2	0	-0.5	-0.6	0	0.2	-1	0	-3	-3
At1g04660	1569597	264606_at	-2.4	-2.1	-2.1	0.2	1.3	1.3	1	-0.2	-0.2	-2.8	-1.6	-1.6	-2.7	-2.1	-1.9	-6.2	-6.2
At1g04670	1573890	264603_at	0.5	0.6	0	-0.1	-1	0	0	0.1	0	0.3	-0.9	0	-0.3	1.1	0	2.7	0
At1g04680	1580179	264611_at	0.3	0.3	0.5	-0.4	0.7	0.3	0.1	0.5	0.5	0.6	1.2	1	1.4	1.1	0.9	2.3	2.3
At1g04690	1563809	264607_at	0.1	0.2	0.1	-0.5	0.3	0.3	0.4	0	0	0	0.1	0	-0.1	0	0	0.1	0
At1g04700	1579049	264602_at	-0.4	0	0	0.5	0	0.2	0.2	-0.2	0	0.2	0.3	0	-0.7	0.2	0.3	0	0
At1g04710	1576288	264608_at	-0.3	-1	-0.9	-1.2	-0.5	-0.2	-0.1	0.2	0.1	0.3	0.2	0.1	0.3	0.1	0	-1	-0.9
At1g04730	1576645	264600_at	-0.6	-0.4	-0.2	-0.4	-0.9	-0.9	0.1	-0.4	-0.1	0	-0.3	-0.3	1.3	-0.2	-0.2	-1.1	-1.1
At1g04750	1581893	264595_at	-0.4	-0.2	0	0.1	0	0	-0.2	0.1	0	-0.2	0.1	0	0.1	0.1	0	-0.3	-0.2
At1g04770	1573037	261177_at	0.6	1	1	0	-0.3	-0.4	0.4	0.4	0.3	0.1	0.9	0.9	0	0	0.1	-0.4	-0.1
At1g04780	1574941	261176_at	0.5	-0.5	-0.5	0.1	0.1	0.2	0	-0.2	-0.3	0	-0.1	-0.1	-0.3	0.2	0.2	-0.2	-0.4
At1g04790	1569664	261127_at	-0.1	-0.1	-0.1	0.5	0.1	0	0	0	0	0	-0.2	0	0	-0.2	-0.1	0.4	0
At1g04800	1582458	261175_at	0.3	0.4	0	0.2	-0.5	0	0	-0.8	-0.8	0.8	1	0.4	1	1	0.1	2.8	2.8
At1g04810	1570948	261174_at	-0.5	-0.5	-0.5	0	-0.1	0	0.2	0.1	0	0.3	0	0	0.5	0.3	0.1	0.3	0.2
At1g04830	1563382	261173_at	-0.2	-0.1	0	0	0	0	0.5	0.1	0	-0.1	0	0	-0.1	-0.2	0	-0.2	0
At1g04850	1562880	261153_at	-0.2	-0.8	-0.7	-0.2	-0.3	-0.2	0.3	0.2	0.1	0.1	0.1	0	0.2	0.2	0	-0.1	-0.2
At1g04860	1562744	261128_at	-0.5	0.3	0.3	-0.4	-0.4	-0.2	0	0.3	0.1	0	0	-0.1	0.3	-0.2	0	0	0
At1g04870	1572819	261130_at	-0.5	-0.6	-0.4	-0.1	-0.2	0	0.2	0.1	0	-0.2	-0.4	-0.1	0.7	-0.2	0	-0.8	-0.8
At1g04880	1579223	261171_at	-0.4	-0.1	-0.2	0.2	-1.1	-0.8	1.4	0	0.1	1.7	0.6	0.4	2.2	0.3	0	0.2	0
At1g04910	1563872	261170_at	-0.2	-0.2	-0.1	-0.5	0	0	-0.1	-0.1	0	0	-0.2	0	-0.1	-0.2	-0.1	0.2	0
At1g04920	1581563	261169_at	-0.4	0.3	0	0.3	0.4	0	1.1	0.3	0	-1	-1.5	0	-3.7	0.1	0	-0.8	0
At1g04930	1571305	261152_at	0	0.1	0.1	0.4	-0.4	0	-0.1	0	0	-0.1	-0.3	0	0.1	-0.9	-0.2	0.7	0
At1g04940	1578632	261168_at	-0.3	0.2	-0.3	0.2	0.4	0.6	0.2	0.8	0.8	-0.2	0.3	0.7	0.1	-0.1	0.1	0.6	0
At1g04950	1564026	261126_at	-0.2	0.2	0	0	0.1	0.1	0.1	0.1	0	-0.1	0	0	-0.3	0	0	-0.1	0
At1g04960	1573133	261155_at	0.2	0.3	0	0.2	0.3	0.2	-0.1	0.2	0.1	-0.2	0.1	0	-0.4	-0.1	0	0.4	0
At1g04970	1563700	261154_at	0.8	0.2	0.1	0.1	0.4	0.2	0.3	-0.1	0	0	-0.1	-0.2	-0.9	-0.1	0	0.5	0
At1g04985	1567143	261179_at	-0.1	-0.1	-0.3	0.3	0.2	0.1	0.1	0	0	0.1	0.2	0	-0.1	0.1	0	-0.5	-0.5
At1g04990	1571837	261125_at	-0.3	-0.3	-0.3	-0.5	-0.6	-0.3	-0.1	0.2	0.1	0	0.2	0.1	-0.2	0.2	0	0.2	0
At1g05010	1568074	265194_at	1.5	1.6	1.6	0.7	0.7	0.8	0.2	0.6	0.6	-0.2	0.1	0.4	-1.9	-0.3	0.2	2.2	2.2
At1g05020	1582361	265213_at	-0.3	0.3	0	0	-1.1	-0.8	0.4	-0.2	0	0.3	-0.6	-0.4	0.9	-0.5	-0.1	-2.1	0
At1g05040	1575247	265215_at	0.3	-1.1	-0.8	-0.1	-2	-1.7	0	-1.2	0	-0.1	-1.2	-0.2	0.4	-1.2	-0.2	-1.4	-1.5
At1g05055	1574542	265218_at	-0.5	-0.3	0	0	-0.3	0	0	0	0	-0.2	-0.1	0	0.2	-0.3	0	-0.4	-0.4
At1g05060	1562342	265192_at	0.5	0.2	0	0.2	0.3	0.1	0.2	-0.2	0	-0.1	0.1	0	-0.5	0.1	0	0.3	0
At1g05070	1580974	265193_at	0.4	-0.1	0	0	0	0.1	-0.2	-0.2	-0.1	0	-0.1	0	-0.1	-0.1	-0.1	-0.3	0
At1g05100	1570273	265216_at	0.4	2	1.1	0.2	0.6	0.5	-0.1	0.1	0	0	0.1	0	-0.8	-0.3	0.2	-0.2	0
At1g05130	1561349	264569_at	-0.4	0.6	0	0.2	-1.2	-1.3	0	-1	-0.7	0.1	-0.3	-0.4	-0.2	0.2	-0.1	0.9	0
At1g05150	1571607	264568_at	0	0.5	0.5	0.5	0.6	0.6	0.1	0.2	0.2	-0.3	0.1	0.1	-0.2	0	0	0.2	0.2
At1g05160	1571690	264586_at	-0.6	-0.4	-0.2	0.4	-0.1	0	0.6	-0.6	-0.5	0.3	0.2	0.1	0.2	0	0	-1	-1
At1g05170	1580759	264583_at	0.3	0.4	0.3	-0.1	0.4	0.4	-0.3	-0.3	-0.3	-0.1	-0.1	-0.2	0	-0.4	-0.5	0.1	0
At1g05180	1580131	264585_at	-0.3	-0.2	-0.3	0.1	-0.2	0	0	0.3	0.2	0.1	0.2	0	0.3	0.2	0	-0.7	-0.7
At1g05190	1574306	264575_at	0	-0.4	-0.5	-0.1	0.1	0.1	0.1	-0.1	-0.1	0.1	0.1	0	0.3	0.3	0.3	0.6	0.5
At1g05205	1564225	264579_at	-0.2	0.4	0.4	-0.3	-0.1	0	0.6	0.1	0	0.1	0.1	0	0.2	0	0	-0.1	-0.2
At1g05210	1579701	264581_at	-1.6	-1.6	-1.6	-0.3	-1	-0.6	0.2	0.3	0.2	0.5	0.1	0.1	0.9	-0.1	-0.2	-1.1	-1.1
At1g05240	1564651	264567_s_at	0.1	-0.3	-0.2	0.1	-0.8	-0.8	0	-0.4	-0.1	0.1	-0.9	-0.9	0.1	-1.7	-1.8	-0.5	-0.5
At1g05250	1564651	264567_s_at	0.1	-0.3	-0.2	0.1	-0.8	-0.8	0	-0.4	-0.1	0.1	-0.9	-0.9	0.1	-1.7	-1.8	-0.5	-0.5
At1g05260	1571972	264577_at	0.1	-0.5	-0.5	0.3	1.1	1.1	0.5	0	0	0.1	0.1	0.2	0.5	0.4	0.2	0.2	0
At1g05310	1577665	264573_at	1.7	2.1	0.8	0.3	1.7	0.1	-0.2	-0.3	-0.2	-0.1	1.6	0.3	-0.3	-0.1	-0.1	3.1	3.1
At1g05340	1571752	264580_at	2.5	2	2	0.5	1.1	1.1	0.4	-0.1	-0.1	0.7	0.2	0.4	-2.5	0.4	0.4	3.7	3.7
At1g05360	1574852	264576_at	0.3	-0.1	-0.1	0	-0.4	-0.3	0.1	0.4	0.2	0.3	-0.1	-0.1	0.5	-0.4	-0.3	-0.6	-0.4
At1g05370	1570941	264578_at	-0.4	-1.2	-0.7	0	-1.9	-1.6	0.2	-1.7	-1.4	-1.2	-1.8	-1.5	-0.9	-1.7	-1.5	-2.1	-1.8
At1g05380	1583038	261383_at	-0.2	-0.3	-0.2	0.1	0.1	0	0.3	0.2	0.2	0	-0.1	-0.1	-0.3	-0.1	-0.1	-0.1	-0.1
At1g05385	1576340	261388_at	0.3	0.4	0.4	0	0.2	0.3	0.2	0.3	0.3	0.4	0.2	0.2	-0.2	0.6	0.5	0.1	0
At1g05400	1572908	261380_at	-0.2	-1.3	-0.1	0.3	-1.9	-0.1	0.1	-1.4	0	-0.2	-1.3	0	-0.2	-1.2	0.1	-2.2	-0.3
At1g05440	1563567	261384_at	-2.3	-0.6	-0.5	0	-0.4	-0.2	0.2	-0.1	0	-3	-1.1	-1.1	-1.7	-3	-3	-2.4	-2.4
At1g05450	1570674	261385_at	0.1	1	1.1	-0.1	0.5	-0.2	0	1.7	0.6	0.1	2.3	2.1	-0.1	1.2	0	2.1	1.8
At1g05460	1576195	261381_at	-0.6	-0.5	-0.3	0.1	-0.3	-0.2	-0.1	0	0	-0.2	-0.1	0	0.1	-1.5	-0.6	-0.5	-0.3
At1g05480	1566707	263204_at	-0.3	0	0	0.3	0.3	0.2	0	0	0	-0.2	-0.1	-0.1	0.3	-0.3	-0.2	-0.9	-0.9
At1g05490	1570165	263203_at	0	-2.1	-2.2	-0.2	-0.8	-0.6	-0.2	-0.2	-0.2	-0.2	-0.4	-0.3	0.3	-0.7	-0.6	-0.6	-0.5
At1g05500	1575010	263205_at	-0.2	0.1	0	0.1	0.3	0.2	0	-0.1	0	0	0.1	0	-0.2	-0.2	-0.2	-0.5	-0.5
At1g05510	1561782	263175_at	-0.7	0.2	0.2	-0.2	0.9	1	2.9	-0.1	-0.1	-0.3	0.2	0.1	-2.9	-0.4	-0.1	-0.3	-0.2
At1g05520	1562090	263185_at	-0.1	0.1	0	-0.1	0.3	0.2	-0.1	0.3	0	0	0.1	0	-0.1	0.2	0	0.6	0.6
At1g05570	1575207	263183_at	0.1	0.6	0.6	0.4	0.3	0.2	0.3	-0.4	-0.3	-0.3	-0.3	-0.3	-0.2	0.1	0.1	0	0
At1g05575	1563442	263182_at	0.3	1.1	0	-0.1	0.6	0	-0.2	0.8	-0.1	0	0.7	0	0	0.3	0	0.4	0
At1g05577	1578124	263233_at	-0.3	-0.6	0	0.1	-2.1	0	0.4	-2	0	-0.2	-1	0	-0.1	-1.1	0	-0.8	0
At1g05590	1579125	263199_at	0.1	0.4	0	0.2	0.3	0	-0.2	-0.2	0	0	0	0	0.4	0.1	0.1	-0.5	0
At1g05600	1567548	263200_at	0.1	0.2	0.1	0.2	-0.1	0	0	0.1	0.2	0.2	0.3	0.2	0	-0.2	-0.3	-0.2	-0.3
At1g05610	1570779	263201_at	0.3	1.1	0	0.8	0.8	0.6	-0.1	0.7	0	-0.1	0.8	0	-1.4	-0.1	0	1.5	0
At1g05620	1571461	263180_at	-0.6	-0.7	-0.7	-0.3	0.3	0.1	0.2	0.3	0.3	-0.3	0.3	0.4	-0.7	-0.1	0	-0.8	-0.8
At1g05630	1562711	263202_at	-0.7	0.4	0.2	0.4	0.3	0	-0.2	0.1	0	-0.5	0.1	0	0.6	0.1	0	0.8	0
At1g05670	1562444	263230_at	-0.3	0.3	0	0.2	-0.3	0	0.2	-0.2	0	-0.2	0.2	0	-0.2	0.1	0	-1.2	0
At1g05690	1569561	257451_at	0.2	0.1	0	0.8	0.2	0	-0.1	0	0	-0.1	-0.2	0	-0.8	0.1	0	0.1	0
At1g05710	1579932	263179_at	0.3	0.4	0.2	-0.8	-0.1	0	-0.3	0.1	0	0.2	0.1	0.1	-0.1	0.6	0.3	1	0.9
At1g05720	1578184	263181_at	-0.1	0.3	0.3	0	0.2	0.3	0	0.1	0	0.2	0.1	0	0.2	0.3	0.2	-0.1	0
At1g05750	1561311	261310_at	0.1	0.1	0	0.1	0.5	0.4	-0.1	-0.5	-0.3	0	0.9	0.4	-0.1	-2.3	-0.8	-0.7	0
At1g05760	1577127	261256_at	1.4	1.4	1.4	0.7	-0.4	-0.3	0	-0.2	0	0.5	-0.2	0	1.2	0.2	0.2	0.7	0.2
At1g05770	1582877	261311_at	0.7	1.7	1.8	0.8	2.6	0	0	-0.3	0	0.7	-0.1	0	1.2	1.4	1.6	2.3	1
At1g05805	1567370	261254_at	0.6	0.1	0	0.7	0.1	0	0.2	0.2	0.1	-0.1	0.1	0.1	0.1	0.5	0.4	0.9	0.7
At1g05810	1579689	261252_at	0.5	0.2	0	0.2	-0.4	-0.3	0.3	-0.3	-0.3	0.2	0.1	0	0.6	0.2	0.2	0.6	0.6
At1g05830	1573236	263447_s_at	0.6	-0.5	-0.2	0.4	0	0.1	0.2	-0.2	0	0	-0.1	-0.1	0	-0.9	-0.5	-0.6	-0.1
At1g05840	1565159	261253_at	0.3	0.3	0.4	0	0.1	0.1	0.4	0	-0.1	-0.1	-0.1	-0.2	-0.6	0.1	0.1	0.1	0.2
At1g05850	1578469	261279_at	-0.1	0.2	0.2	0.2	0.1	0.1	-0.1	-0.2	0	-0.1	0.1	0.1	-0.3	0.2	0	0.3	0.3
At1g05860	1573190	261280_at	-0.2	-0.3	-0.3	0	0	0.2	-0.1	0.1	0	0	-0.3	0	0.2	-0.8	-0.6	0.4	0
At1g05880	1581599	261249_at	0	-0.6	-0.2	0	-0.4	-0.1	-0.1	-0.1	0.1	-0.3	-0.2	0	-0.1	0.3	0	1	0
At1g05900	1566392	261255_at	0.4	0.7	0	0	-0.1	0	0	0.2	0	-0.1	-0.2	0	-0.2	0.4	0.3	0.3	0
At1g05910	1578742	261257_at	-0.8	-0.3	-0.4	-0.1	0	0	0.6	0.3	0.2	0	-0.1	0.1	0	-0.2	-0.2	-0.5	0
At1g05940	1568583	260927_at	-0.2	0	-0.2	0	-0.2	0	-0.1	-0.1	0	-0.1	0	0	-0.2	-0.2	-0.1	-0.1	0
At1g05950	1567962	260945_at	0.1	-0.6	0	-0.2	1.9	1.3	-0.4	-1	0	0	-0.1	0	0.5	2.2	0	1.7	0
At1g05960	1573671	260961_at	0	0.1	0.1	0.3	0.4	0.3	0.2	0.4	0.3	-0.1	0.2	0.2	-0.2	0.3	-0.1	0.6	0
At1g06000	1576836	260955_at	0.1	0.5	0.3	0	1.6	1.7	0	0.4	0.1	-0.2	0.1	0	-1.4	-0.2	0.1	-0.8	0
At1g06010	1578367	260946_at	0	0.5	0.2	0	0.4	0.4	0.1	0.2	0	0	0.1	0	0	0	0	-0.7	-0.5
At1g06020	1578585	260947_at	0.4	-0.1	0	-0.2	-0.8	-0.2	0	-0.5	0	2.6	3.4	2.7	2.3	3.2	2.4	4.3	4.3
At1g06040	1580707	260956_at	0.2	0.7	0.7	-0.3	-0.1	-0.1	-0.1	-0.5	-0.5	-0.1	-0.5	-0.4	-0.6	0	0	0.6	0.5
At1g06050	1562619	260959_at	-0.1	0	-0.1	0.1	0.2	0.1	0.1	0.2	0.1	0.4	0.2	0.2	-0.1	0	0	-0.3	-0.2
At1g06060	1573141	260958_at	0	0.2	0	-0.1	0.1	0	0.2	-0.2	0	-0.1	-0.2	-0.1	-0.2	-0.1	0	0.4	0
At1g06080	1567623	260957_at	-0.8	0.3	0.1	-0.2	0.7	0.5	-0.2	0	0	-0.7	-0.3	-0.3	0.1	0.1	0	-2.6	-2.6
At1g06090	1562359	260950_s_at	1.3	-1.2	-0.3	0.2	-1.1	-0.7	-0.3	-0.5	-0.1	0.7	-1.9	-1	0.6	-1.1	-1	-0.6	-0.3
At1g06110	1574427	260949_at	0.4	0.5	0.4	0	0.2	0	0.1	0.1	0	0.3	0.1	0	-0.1	0.3	0	-0.1	0
At1g06130	1572208	260954_at	0.2	0.4	0.4	0	0.4	0.3	-0.1	0	0	0.1	-0.2	0	-0.3	0.2	0	0.6	0
At1g06140	1576317	260952_at	-0.2	0.4	0	-0.1	-1.2	-0.3	-0.1	0.2	0	-0.1	0.8	0	-0.2	-1.5	0	-0.8	0
At1g06150	1574949	260951_at	-0.9	-1	-0.9	0.2	-0.7	-0.6	0.4	-0.2	0	0.1	0	0	0.5	-0.5	-0.4	-0.6	0
At1g06160	1566634	260783_at	0.6	0	0	0	-0.6	-0.2	-0.1	-0.2	-0.1	-0.2	0.6	0	-1.6	-1.3	0	-1.2	-1.1
At1g06170	1577647	257491_at	-0.3	-0.4	-1.1	0	-0.2	-0.5	-0.1	-0.1	-0.5	-1.5	-2.4	-1.3	-3.6	-2.4	-1.2	-0.9	0
At1g06190	1571676	260793_at	-0.2	0.1	0	0	0.3	0.2	0.2	-0.1	0	0.1	0.1	0	0	0	0	0.3	0
At1g06210	1573525	260794_at	-0.3	-0.4	-0.4	0	0.1	0	0	0.2	0	-0.1	0.1	0	0.3	-0.2	-0.1	-0.9	-0.4
At1g06230	1581717	260787_at	-0.1	-1	-1	-0.1	-0.3	-0.2	0	-0.2	-0.1	-0.2	-0.3	-0.3	0	-0.4	-0.3	0.1	0.3
At1g06240	1576905	260790_at	-0.1	0.2	0	0.2	-0.1	-0.1	-0.1	0	0	-0.1	0.2	0	-0.3	-0.1	-0.1	0.4	0
At1g06250	1571716	260791_at	-0.1	1.1	0.7	0	-0.6	-0.7	-0.1	1.4	0	-0.2	1.2	0	-0.1	0.3	0	-0.7	0
At1g06270	1575484	260792_at	0.2	-0.2	-0.1	0.3	1.1	0	0.3	0.8	0.5	0.2	0.7	0.4	-0.1	-0.5	-0.6	0.7	0
At1g06310	1581793	259419_at	0.2	0	-0.3	0.2	-0.9	-0.8	0.1	0.1	0	0.2	-0.1	0	-0.2	-2.8	-1.7	-1	-0.9
At1g06320	1567185	259389_at	-0.4	-0.5	-0.4	-0.1	-2	-1	0.1	-0.1	0	-0.3	-0.6	-0.2	0.3	-2.3	-0.8	0.4	0
At1g06340	1567890	259390_at	0.1	-1	0	-0.1	-1.1	-0.9	0	0.4	0	0	-1.2	-0.1	0.1	-0.2	0	-0.9	0
At1g06350	1570812	259391_s_at	-0.1	-1.1	-0.2	0.7	-1	0	-0.3	0.4	0	0.1	0.5	0	0.1	-1.4	-0.2	4.8	4.8
At1g06360	1577623	259391_s_at	0.1	-1.1	-0.2	0	-1	0	-0.1	0.4	0	0	0.5	0	-1.2	-1.4	-0.2	4.8	4.8
At1g06380	1571060	259392_at	-0.6	-0.3	-0.3	-0.5	-0.4	-0.3	0.2	0.5	0.4	0.2	0.2	0.1	0.9	-0.1	-0.1	-0.2	-0.2
At1g06390	1570624	259396_at	0.3	-0.1	0	0	0.1	0.1	0	-0.1	-0.1	0	-0.1	-0.1	-0.4	-0.1	-0.1	0.3	0.2
At1g06400	1564040	259395_at	0.4	0	0	-0.1	0	0	0.1	0.1	0	0.1	0.2	0.1	-0.2	0.2	0	0.1	0
At1g06410	1572044	259393_at	-0.4	-0.6	-0.5	-0.2	0	0	-0.3	0.2	0.2	0.1	0.1	0.1	0	-0.1	-0.1	-0.3	-0.4
At1g06420	1573431	259394_at	0	0.1	0.2	-0.1	0.2	0.2	-0.2	0.3	-0.1	-0.1	0.2	0	1.2	0	0	-1.2	0
At1g06440	1566694	262625_at	0	0.8	0	0	-1	0	0	1	0	0.1	-1.1	0	0	-0.4	0.2	-0.3	0
At1g06450	1571739	262624_at	0.2	-0.2	-0.2	0	-0.2	-0.1	0	-0.3	-0.2	0.3	-0.5	-0.3	0.3	-0.2	-0.1	0.7	0.7
At1g06460	1579530	262629_at	1.2	-0.3	-0.3	1	0.3	0.4	-0.2	0.6	0.6	-0.2	0.2	0	0	0.2	0.2	-0.1	0
At1g06490	1562250	262628_at	0	-0.4	0	0.4	-1.1	-0.6	0.3	-0.6	0	0.4	-0.1	0.1	0.5	-0.5	0	-0.9	-0.1
At1g06500	1575614	262631_at	0.2	0.2	0.2	0.4	0.5	0.4	0.2	0.4	0.4	0	0.2	0.2	-0.1	0.3	0.4	-0.7	-0.6
At1g06510	1567324	262622_at	-0.1	-0.8	-0.3	0.1	0.2	0.1	0.2	0.1	0	0	-0.7	0	-0.2	-0.1	0	-0.3	0
At1g06530	1576821	262621_at	0	0.2	0.2	-0.2	0.1	0.2	-0.4	0	0.1	0.1	0.2	0.2	0.4	-0.1	-0.1	-0.3	-0.3
At1g06540	1567295	262620_at	-0.3	-0.5	-0.2	-0.1	0	0.1	-0.1	-0.9	0	0.2	-0.4	-0.2	0.8	0.4	0	-0.3	0
At1g06550	1561461	262619_at	-0.7	0.2	0.2	-0.2	-0.4	-0.4	0.3	-0.1	-0.1	0.2	0.1	0.1	1.4	0.5	0.5	-0.6	-0.6
At1g06560	1562071	262618_at	-0.4	-0.1	0	-0.1	-0.1	0	0.2	0.2	0	0	0.2	0.1	0.8	0.1	0	0	-0.2
At1g06560	1577010	262618_at	-0.6	-0.1	0	0.1	-0.1	0	0	0.2	0	-0.1	0.2	0.1	0.5	0.1	0	0	-0.2
At1g06580	1576017	262627_at	-0.1	0	0	0.3	1.9	0.7	0	0.4	0	-0.2	-0.4	0	-0.7	0.1	0	-0.5	0
At1g06590	1566540	262617_at	-0.5	0.3	0	0.1	-0.1	0	0.5	-0.5	0	-0.2	0.4	0	0.3	-0.4	0	0.9	0
At1g06620	1577193	262616_at	0.5	0.7	0	-0.3	-0.5	0	0	1.2	0	0.1	1.8	0	-0.6	0.9	0	1.3	0
At1g06630	1582741	262633_at	-0.7	-0.3	-0.3	-0.4	0	0	-0.1	-0.2	0	-0.3	-0.2	-0.1	0	-0.2	-0.1	-0.2	0
At1g06640	1582506	262637_at	1.7	2.1	2.1	-2.4	-1	-1.1	-0.5	0.8	0.9	0.2	1.5	1.5	0.5	1.9	1.9	-0.7	-0.9
At1g06650	1572971	262638_at	1.2	0.5	0.3	0.1	0.2	0	-0.3	0	0	0.1	0	0	-0.6	0.2	0	0.2	0
At1g06670	1576242	262636_at	-0.3	-0.3	-0.1	-0.3	-0.9	-0.8	0.2	-0.1	0	-0.1	-0.2	-0.1	0.2	-0.3	-0.1	-0.5	-0.5
At1g06680	1577882	262632_at	0.1	0.1	0.1	0	-0.2	0	0	-0.1	0	0.1	-0.1	-0.1	0.3	0.5	0.4	0.5	0.5
At1g06690	1578717	262634_at	0.7	0.7	0.5	-0.9	-1.2	-1.2	0	-0.5	-0.1	0.1	-0.4	0	0.6	-0.2	-0.3	0.3	0
At1g06700	1579915	260835_at	0.6	0.1	0.1	0.3	0.2	0.1	0	0.1	0.1	0.2	0	0.1	-0.2	-0.1	-0.1	0.3	0.2
At1g06710	1577609	260826_at	0	0.9	0	0.2	0.4	0	0.3	1.3	0	0.2	1.5	0	0.4	-0.2	0	0.1	0
At1g06720	1565053	260824_at	-0.4	-1	-0.9	-0.2	0.1	0.1	0.7	0.8	0.6	0	0.1	0.2	1	-0.1	-0.3	0.2	-0.1
At1g06730	1564254	260834_at	-0.2	-0.4	-0.4	-0.1	-0.2	0	0	-0.2	-0.1	0.1	-0.2	-0.1	-0.1	-0.4	-0.2	-1.1	-0.5
At1g06740	1577726	260827_at	-0.1	-1.1	-0.5	0	0.1	0.1	0	-0.1	-0.1	0	0.1	0.2	-0.1	-0.2	-0.3	-0.2	0
At1g06760	1569535	260830_at	-0.3	-0.8	-0.6	0.6	0.2	0.3	0.7	-0.1	-0.1	-0.3	-0.2	-0.2	-0.2	0.3	0.4	0.4	0
At1g06790	1577746	260822_at	-0.2	-0.4	-0.3	0.1	-0.3	0	0	-0.1	0	-0.1	-0.1	0	0.2	-0.4	-0.4	-0.6	-0.5
At1g06800	1581204	260833_at	0.3	0.2	0	0.3	0.9	-0.1	0	1.4	0	0	1.3	0.5	0.6	0.6	0	2.4	0
At1g06830	1574808	260831_at	-0.1	1	1	-0.1	-2	-1.5	-0.1	0.3	0	0.1	-0.1	-0.3	0.4	0.3	0.1	-0.1	-0.1
At1g06840	1576909	260820_at	0.6	1.3	0	0.5	0.6	0	-0.1	0.6	0	0.1	1	0.4	0.2	1.3	0	1.8	0
At1g06850	1565292	260819_at	0	-0.4	-0.5	-0.1	-0.3	-0.3	0.1	-0.2	-0.2	0.3	-0.1	-0.1	0.2	-0.7	-0.5	0.5	0
At1g06900	1569100	260817_at	-0.4	-0.3	-0.4	0.1	0.1	0.1	-0.1	0.1	0.1	0	0.2	0.1	0.2	-0.3	-0.3	-0.7	-0.5
At1g06950	1568112	260815_at	-0.5	-0.7	-0.7	0	0.2	0	0.3	0	0	0	-0.1	0	0.4	0.2	0.1	-0.1	0
At1g06960	1581142	256052_at	-0.6	-0.2	-0.1	0.2	0.1	0	-0.2	0.1	0	-0.4	-0.2	0	0.4	0.3	0	0	0
At1g06970	1567926	256051_at	0.3	0.3	0	0.2	-2.1	-1.6	-0.1	0.1	0	0.1	-0.9	0	-0.2	0.3	0	-1.4	0
At1g06980	1562404	256066_at	0	-1.1	-0.9	0	-2.6	-2.5	-0.1	-2.5	-2.5	-0.2	-0.9	-0.7	0.2	-1.9	-1.6	-3	-2.1
At1g06990	1567987	256059_at	0	-0.3	0	-0.2	-0.8	0	-0.2	-0.3	-0.2	-0.1	0.7	0	1.3	0.7	0	0.1	0
At1g07000	1566687	256050_at	-0.5	-2	0	0.5	1.2	1	-0.3	-0.1	0	-0.3	-1.4	0	-0.4	-1.3	0	0.9	0
At1g07010	1571138	256049_at	0.1	0.6	0.6	0.2	0.1	0.1	-0.2	-0.4	-0.5	-0.1	-0.1	-0.3	-0.9	0	0	0.4	0
At1g07020	1574597	256064_at	-0.5	-0.5	-0.4	-0.4	-0.4	-0.3	-0.1	0.1	0	-0.1	0.1	0	0.4	0.1	0	-0.7	-0.7
At1g07040	1580338	256061_at	0.6	-0.3	-0.4	1.2	0.4	0.4	0.3	0.1	0.1	0.1	-0.1	-0.2	-0.9	0.2	0.3	0.6	0.5
At1g07050	1564228	256060_at	0.8	0.3	-0.8	0.7	1.3	0.9	-0.6	3.3	3.3	-0.1	1.3	0.9	2.3	1.6	1.1	-0.6	-1.2
At1g07060	1567092	256047_at	-0.2	-0.6	-0.4	-0.1	-1.4	-0.9	-0.1	-0.5	0	0	-0.7	-0.2	0.4	0.3	0	-0.9	-0.8
At1g07070	1563300	256065_at	-0.6	-0.5	-0.5	-0.3	-0.3	-0.3	0.4	0.3	0.2	0.3	0.1	0	0.8	0.1	0	-1.1	-1.1
At1g07080	1576621	256034_at	-0.2	-0.4	-0.4	-0.5	0	0	-0.2	-0.1	0	-0.3	-0.1	0	-0.1	-0.1	-0.2	-0.3	0
At1g07090	1565633	256062_at	-0.4	-0.3	-0.3	-0.2	0.3	0.3	-0.3	0.4	0.4	-0.1	0.1	0.1	0.6	0.4	0.3	-0.3	-0.3
At1g07110	1573682	256036_at	0.6	0.3	0.3	-0.1	0	-0.1	0.1	0.1	0	0.1	0.1	0.2	0.1	0.5	0.6	0.5	0.3
At1g07120	1572623	256054_at	1.1	0.9	0.9	0	0.1	0.1	-0.4	0.1	0.1	0.2	0.3	0.3	0.3	-0.3	-0.4	-1.6	-1.5
At1g07140	1563209	256035_at	-0.1	-0.9	-0.9	-0.2	-0.2	-0.1	-0.2	0.1	0.1	0.1	0.1	0.1	0.1	-0.5	-0.4	-0.4	-0.3
At1g07150	1569346	256045_at	-0.1	-0.8	-0.1	-0.1	-1	-0.3	-0.1	-1.1	0	0	-0.9	-0.3	1.2	-2.7	-0.7	0.1	0
At1g07170	1568392	256067_at	-0.1	-0.2	-0.1	0.7	0.2	0.1	0.2	0.1	0.2	0	0.1	0.1	0	0.1	0.1	-0.5	-0.4
At1g07180	1573502	256057_at	0	0.6	0.6	0	-0.4	-0.4	-0.1	-0.8	-0.8	0.3	-0.8	-0.8	-0.6	-0.2	-0.1	0.9	0.8
At1g07210	1566657	256043_at	-0.6	-0.5	-0.4	0	0	0	0.1	0.1	0	0	-0.2	-0.1	0.6	-0.1	0	-0.3	-0.2
At1g07230	1575886	256041_at	0.4	0.4	0.4	0.2	0.2	0.2	0	-0.2	-0.1	-0.1	-0.1	0	-1	-0.1	0	0.7	0.7
At1g07240	1566630	256058_at	0.8	0.4	0.2	0.4	0.9	0.4	0.4	0.9	0.5	-0.3	0.8	0.4	-0.3	0.2	-0.2	1.2	0.9
At1g07250	1582801	256033_at	0.1	0.2	0	0.4	1.5	1.5	-0.2	0	0	-0.1	0	0	-0.2	-0.1	0	0.4	0
At1g07260	1582650	256053_at	-0.6	0.5	0	-0.1	0.8	0	0.3	1.1	0	-0.3	0	0	-0.5	0.9	-0.2	0.9	0
At1g07270	1582519	256040_at	-1.3	0.1	0	-0.4	-0.8	-0.8	0.5	0	0	-0.3	0.4	0.1	1.6	-0.1	0	-0.6	0
At1g07280	1578420	261075_at	0.3	0.2	0.3	0.5	0.5	0.5	0.2	0.2	0.2	-0.5	-0.2	-0.3	-1.7	-0.4	-0.3	0.2	0.2
At1g07290	1578831	261074_at	-0.4	0.7	0	-0.1	0.5	-0.1	0	0.1	-0.2	-0.3	-2.1	-0.9	-0.1	-2.3	-1.4	0.3	0
At1g07310	1569013	261083_at	-0.1	-0.3	0	0.1	-0.1	-0.1	0.1	-0.3	-0.3	-0.1	-0.3	-0.1	0.1	-0.4	-0.3	0.8	0
At1g07320	1569499	261078_at	-0.2	-0.1	-0.2	-2.8	0.3	0.2	0.3	0	0	0.1	0.3	0.3	-0.2	0.5	0.4	0.5	0.5
At1g07340	1570332	261072_at	-0.1	0.4	0	0.1	-0.7	-0.7	0	0	0	1.4	0.3	0	1.4	0.5	0	-0.2	0
At1g07350	1563650	261081_at	-0.7	0.2	0	-1.1	0.2	0.3	-0.2	-0.6	-0.6	-0.2	0.3	0.3	-0.3	-0.4	-0.5	0.5	0.5
At1g07360	1570368	261082_at	-0.5	-0.2	0	-0.3	-0.2	-0.1	0	0.1	0	-0.1	-0.1	0	0.5	0.2	0	0.5	0.3
At1g07370	1582961	261080_at	-1.6	-1.1	-1.1	-0.4	-1.1	-1.1	0.1	-0.1	0	-0.6	-0.6	-0.6	1.2	-0.6	-0.6	-1.4	-1.4
At1g07380	1573058	261071_at	-0.1	0.1	-0.1	0.3	0.2	0.2	0.2	-0.3	0	-0.2	-0.3	-0.3	-0.9	-0.3	-0.3	0	0
At1g07400	1575118	262911_s_at	-0.8	-0.9	-0.4	-0.7	0.7	0.7	-0.7	-1.2	-1.1	-1	-0.4	0.1	0.2	-0.9	-0.9	1.9	1.9
At1g07410	1570559	261069_at	0	0	0	0.2	0.1	0	-0.1	-0.4	0	0.3	0.1	0	0.2	-0.3	-0.4	-0.4	0
At1g07420	1578461	261076_at	-0.2	-1.1	-1	0	-0.4	-0.3	-0.1	0.3	0.2	-0.2	0.1	0.1	0.1	-0.2	-0.1	-1	-1
At1g07430	1571902	261077_at	1	-0.1	-0.1	0.6	0.3	0.3	0.1	-0.1	-0.2	0.3	0.3	0.1	-0.4	0	-0.3	0.2	0
At1g07440	1564057	261084_at	1.3	0.8	0.7	0.5	0.6	0.6	-0.3	-0.1	0	0.1	0.4	0.4	-0.1	0.5	0.5	-0.3	-0.3
At1g07460	1580492	261067_at	0	2	0	-0.1	-1.4	0	0	1.1	0	-0.1	-0.5	-0.4	-0.4	1.9	0	2.5	0.1
At1g07480	1572313	261079_s_at	-0.2	0	0	0.1	-0.1	0	0.1	0.1	0	0.1	0	0	0	0.3	0	0.2	0
At1g07490	1581724	261066_at	0	1	1.3	0.1	0.9	0.5	-0.1	0.8	0	0	0.8	0.7	0	0.7	1.1	2.6	0.1
At1g07570	1566173	261089_at	0.1	0.1	0	-0.6	0.2	0.2	-0.4	-0.3	0	0.2	0	0	0.3	0.3	0	0.3	0
At1g07590	1562529	261088_at	0.4	0.6	0.3	-0.3	1.3	1.2	-0.1	1.1	1.1	-0.7	1.1	0.6	-2.4	1.1	0.8	0.9	0
At1g07590	1562529	261438_at	0.4	0.4	0.4	-0.3	-0.3	-0.3	-0.1	-0.3	-0.3	-0.7	-0.5	-0.5	-2.4	0	-0.1	-0.3	-0.2
At1g07620	1579334	261435_at	-0.6	0.5	0	-0.5	1	0	0.3	1	0	0.2	0.6	0	1.1	0.7	0	0.6	0
At1g07630	1574113	261413_at	0.3	0	0	0.5	0.3	0	0.3	0.1	0	-0.1	0.1	0	-1.1	-0.2	0	0.7	0.6
At1g07640	1569925	261409_at	1.4	1.4	1.4	0.4	0.6	0.6	0	0.3	0.1	0.1	0.4	0.3	0.1	0.3	0.1	0.2	0.2
At1g07650	1571175	261434_at	1.3	0.9	0.9	0.6	0.4	0.3	0	0.3	0.3	0	0.4	0.3	0.2	0.7	0.6	1	1
At1g07660	1573306	261408_s_at	-1.3	-0.3	-0.3	-1.9	-0.2	-0.1	-0.4	0	0	-0.3	-0.1	0	0.6	-0.1	0	-0.6	-0.6
At1g07680	1575543	261432_at	-0.1	0.7	0.1	-0.2	-0.4	0	0.5	0.8	0	0	-0.1	0.1	2.7	0.9	0	-0.2	-0.2
At1g07700	1576403	261417_at	0.4	0.9	0.9	-0.2	0.5	0.5	-0.2	-0.1	0	0.3	0	0	-0.1	0.7	0.7	0.6	0.6
At1g07720	1566075	261420_at	-0.3	0.2	0	-0.4	-0.4	-0.2	-0.2	0	0	0.3	0.2	0.1	1.8	0.2	0.1	0.9	0.9
At1g07750	1578960	261415_at	-0.7	-1.6	-1.6	0.4	0.3	0.2	0.3	0	0	0	0	0.1	0.3	0.2	0	0.2	0
At1g07770	1573688	261416_at	-0.9	-0.2	-0.2	-0.2	-0.1	0	0	0.2	0	-0.1	0.1	0	0.2	0.2	0	-0.6	-0.6
At1g07790	1574757	261411_at	-1.3	-1.3	-1.3	0.2	0.1	0.1	0.2	0.2	0	-0.6	-0.6	-0.4	0.9	-0.3	-0.2	-0.3	-0.3
At1g07795	1573140	261414_at	-1	0.4	0	0.1	1.6	0.1	0.4	0.2	0	0	0.8	0	1.2	0.3	0	-0.1	0
At1g07810	1561548	261433_s_at	0.3	-0.3	-0.3	0.2	0.1	0	0.1	0	0	-0.1	0.3	0	-0.9	-0.1	-0.1	0.2	0
At1g07830	1564503	261418_at	-0.6	-0.2	0	-0.2	0.1	0.2	0.1	0.3	0.2	0.2	0.2	0.1	0.9	0.3	0.3	-0.1	-0.1
At1g07840	1561222	261419_at	-0.4	-0.9	-0.5	-0.2	-0.3	0	0.1	0.1	0	0	-0.1	0	0.5	-0.3	0	-0.6	0
At1g07860	1573777	261461_at	-0.1	0.4	0.3	0	-1.6	0	-0.1	-2.6	0	0	-2.8	-0.7	0.1	-0.2	0.3	-2.5	0
At1g07870	1574594	261436_at	-0.3	0.3	0.4	-0.5	0.1	0.2	-0.5	-0.5	-0.5	-0.3	-0.5	-0.4	-0.7	-0.5	-0.5	-0.1	-0.3
At1g07880	1583091	261460_at	0.2	0.6	0.2	0	-0.4	0	0.1	-0.1	0	0.4	0.3	0.2	0.2	0.1	0	-0.6	0
At1g07890	1576896	261412_at	0.1	-1.1	-1.2	-0.5	-0.2	-0.2	-0.4	-0.2	-0.2	0	-0.1	-0.1	1	0.2	0.3	0.4	0.4
At1g07910	1563145	260677_at	-0.4	-0.4	-0.3	-0.2	-0.5	-0.2	0	-0.2	0.1	0.1	-0.2	0	0.4	-0.2	0	-0.5	-0.4
At1g07920	1580428	247644_s_at	-0.8	-0.6	-0.6	0	-0.3	-0.2	0.1	0	0	-0.2	-0.1	0	0.7	0.1	0	0.2	0
At1g07950	1570897	262714_s_at	0.2	0.4	0.4	-0.1	-0.2	0.1	0.1	0.2	0	-0.2	0	0	-0.1	0	0	-0.5	0
At1g07960	1563444	257495_at	0.2	0.3	0.3	-0.2	-0.1	0	-0.1	0	-0.1	-0.1	0.1	0.1	-0.1	-0.2	-0.2	-0.7	-0.4
At1g07970	1573178	260678_at	-0.4	0	-0.1	-0.1	-0.5	-0.2	0	0.3	0	0.2	0.1	0	0.6	-0.2	-0.1	-0.4	-0.3
At1g07980	1582577	260622_at	-0.3	-0.2	-0.3	0	0.1	0	-0.1	0.1	0	0	0.1	0	0.1	-0.4	-0.4	0.6	0
At1g08000	1573729	260680_s_at	-0.2	-0.2	-0.2	-0.1	0	-0.1	0.2	0.2	0.1	-0.2	-0.1	0	0.3	-0.7	-0.4	0.8	0.6
At1g08010	1561783	260680_s_at	-0.3	-0.2	-0.2	-0.1	0	-0.1	-0.1	0.2	0.1	-0.1	-0.1	0	0.6	-0.7	-0.4	0.8	0.6
At1g08040	1565344	260626_at	-0.5	0.1	0.1	-0.4	-0.5	-0.4	-0.1	-0.1	-0.1	0.3	0.1	0.2	0.3	0.1	0	-0.5	-0.4
At1g08050	1563699	260648_at	-0.3	-1	-0.1	0.1	0	-0.2	0.2	0.5	0	0.3	0.7	0	-0.3	-0.2	0	-0.6	0
At1g08060	1577106	260625_at	-0.1	0.1	0	0.1	0	0.1	0.1	0	-0.1	-0.1	0	0	-0.4	-0.1	-0.1	0.2	0
At1g08065	1576399	260621_at	-0.7	-0.2	-0.1	-0.1	-1.1	-1.1	0.8	0.5	0.3	-0.3	-2.9	-1	2.8	0.3	0	-2.5	0
At1g08100	1579041	260624_at	-0.2	0.3	0	-0.1	-1	0	-0.1	-0.4	0	0.1	-0.1	0	0.2	-0.6	0	-1	0
At1g08110	1571395	260619_at	0.2	-0.1	0	0	0.1	0	0	0	0	0.1	0	0	-0.6	0	0	-0.2	-0.1
At1g08130	1560892	261810_at	-0.4	-0.1	-0.1	0	0.1	0	0.2	0	0	-0.2	-0.2	0	0.4	-0.4	0	-0.1	0
At1g08180	1573843	261817_at	-0.2	1	1.2	-0.1	1.5	1	0.2	1.5	0.8	0.2	1.3	0.9	0.2	1.4	1.3	1.3	1.4
At1g08190	1567306	261783_at	-0.1	0	0	0.2	0.2	0	-0.1	0	0	0	0	0	0.5	-0.3	-0.3	0.2	0
At1g08200	1575397	266205_s_at	0.3	0.1	0.2	-0.1	0.3	0.3	-0.3	0.2	0.2	0	0.3	0.2	0.4	-0.4	-0.4	0.1	0.3
At1g08210	1567656	261757_at	0.2	0.4	0.3	0.1	-0.4	-0.1	0.1	-0.4	-0.2	-0.2	-0.4	-0.2	-0.2	-0.3	-0.1	0.1	0
At1g08220	1576163	261784_at	-0.4	0.2	0.2	0	0.4	0.2	0.1	0.4	0.2	0.1	0.1	0.1	0.6	-0.2	-0.1	-0.4	-0.2
At1g08250	1577207	261758_at	0.5	0.5	0.4	0.2	0.5	0.5	0	-0.1	-0.2	0.3	0.2	0.3	-0.1	0.4	0.4	-0.1	-0.2
At1g08280	1581447	261813_at	-0.5	0.3	0.3	-0.1	1.4	1.4	-0.1	-0.1	0	-1	0.2	0	-0.8	-0.3	-0.5	0	-0.1
At1g08310	1577346	261814_at	0.8	0.1	0	0.2	1.6	0.8	0.2	-0.2	0	0	-1.3	0.1	-0.8	0.2	0	-0.5	-1.2
At1g08320	1570190	261815_at	0.3	0.3	0	0.7	1.6	0	0.4	-0.4	0	-0.9	-0.3	-0.1	-3.9	-0.2	0	-0.1	0
At1g08340	1564922	261809_at	0.6	-0.2	-0.2	-0.1	-0.5	-0.4	-0.3	-0.4	-0.4	0.5	-0.5	-0.5	0.5	-1	-0.9	-0.4	-0.4
At1g08350	1568424	261747_at	-0.4	-0.3	-0.3	0	0.1	0	0	0.2	0.2	0.1	0.2	0.2	0.3	0.1	0	-0.4	-0.4
At1g08360	1572060	261694_at	-0.7	-0.3	-0.2	-0.1	0.1	0.2	0.3	0.3	0.2	0	0.1	0.1	0.6	0.2	0	-0.9	-0.9
At1g08370	1568054	261693_at	-0.2	-0.1	0	0	0.3	0.2	-0.2	-0.1	0	-0.1	-0.2	0	0.3	0	0	0.6	0.5
At1g08380	1576887	261746_at	-0.4	0.3	0.2	-0.5	-0.2	-0.1	0.1	0	0	0	0	-0.1	0.3	0.8	0.8	0.7	0.7
At1g08390	1569630	261742_at	0.2	0.2	0.2	0.5	0.4	0.3	0.4	0.1	0.1	0.3	0.1	0.1	0.3	0.4	0.3	0.4	0.3
At1g08410	1581317	245227_s_at	-0.4	0.1	0.2	0.3	0.3	0	0.4	0.6	0	0.2	0.6	0.4	0.8	0.8	0.7	0.9	0.8
At1g08420	1566794	261743_s_at	-0.6	-1.5	-1.5	0.1	0.3	0.4	-0.2	-0.1	-0.1	-0.2	-0.1	-0.2	-0.5	-2.4	-2.4	0.1	0.1
At1g08460	1579614	261720_at	0.6	0.5	0.4	0.4	0.1	0	0.1	-0.2	0	0	-0.3	0	-0.6	0.1	0	0.5	0
At1g08470	1570170	261696_at	-0.5	0	-0.1	-0.7	0.2	0.1	0.1	0.1	0	-0.2	0.4	0.3	-0.3	0.3	0.1	-0.4	-0.2
At1g08480	1560943	261721_at	-0.2	0	0	-0.2	0.1	0	-0.1	0.1	0	0.1	0.3	0.1	0.1	0.3	0	-0.3	-0.3
At1g08490	1572948	261744_at	0.3	0.2	0	0.1	0.1	-0.1	0	-0.4	-0.2	0	-0.3	0	0	0.1	0	-0.3	0
At1g08500	1563066	261745_at	-0.2	0.6	0	0	-1.1	0	0.1	1.3	0.6	0	0.4	0.6	0.3	0.5	0	-0.7	0
At1g08510	1564349	261722_at	0.8	-0.1	-0.1	0.2	0.2	0.2	0	0	0	0.1	0.3	0.3	0.4	0.1	0.1	0.8	0.4
At1g08540	1568914	264781_at	-0.1	-0.2	0	0.1	0.2	0.2	0	0.1	0	0	0	-0.1	0	0.4	0.2	0.4	0
At1g08550	1576319	264799_at	0.2	0	-0.1	0.3	-0.3	-0.3	0	0.4	0.4	0	0	0	0.5	0.6	0.6	0.5	0.5
At1g08560	1563068	264802_at	-2.7	-2.1	-2.1	-0.4	-1.9	-1.9	-0.3	-1.6	-1.6	-3.6	-3.5	-3.5	-2.8	-4.2	-4.2	-5.1	-5.1
At1g08570	1570390	264779_at	0.6	0	0	0.4	-0.4	-0.4	0.4	-0.2	-0.2	-0.1	-0.2	-0.2	-0.9	0.2	0.3	0.8	0.6
At1g08580	1565330	264803_at	-0.7	-0.5	-0.5	0	0.1	0.1	0.3	0.5	0.5	0	0	0	1	0.1	0	-0.4	-0.4
At1g08590	1567951	264804_at	0	0.2	0	0.1	-1.3	-0.6	-0.1	-0.3	0	-0.1	-0.3	0	0.2	-0.8	-0.2	-1.4	0
At1g08600	1569739	264805_at	-0.3	-0.1	-0.1	0.1	0	0	0.3	0.2	0.1	0.1	-0.1	0	0.3	0.4	0	-0.2	0
At1g08610	1573015	264806_at	-0.1	-0.8	-0.4	0.2	-0.3	0	0.4	0.4	0	0.1	0.4	0.2	0.8	-0.7	-0.3	-0.3	0
At1g08620	1574277	264792_at	-0.1	-0.5	-0.4	0.3	0.3	0.3	0.1	-0.2	-0.1	-0.3	-0.2	0	-0.8	-0.2	-0.1	0.4	0.2
At1g08630	1581439	264777_at	-0.3	-0.4	-0.5	1	0.2	0.4	-0.8	-0.4	-0.5	-1.2	-1.5	-1.5	0.8	-1.5	-1.5	-1.4	-1.4
At1g08640	1574298	264811_at	0.5	0	0	0	0.2	0.2	0.1	0	0	0.1	0.1	0	-0.2	-0.1	0	0	0
At1g08650	1575561	264783_at	-0.7	-0.3	-0.6	-0.4	-0.2	-0.1	0	-0.1	-0.1	-0.2	0.2	0.1	-1	-0.4	-0.6	0.3	-0.3
At1g08660	1564988	264793_at	-0.2	-0.3	-0.2	0.1	0.2	0.2	0.1	0.2	0.2	0	0.1	0.1	0.2	-0.2	-0.1	0	0
At1g08680	1572999	264795_at	0.3	-0.8	-0.7	0.1	-0.1	0	0	-0.3	0	-0.2	-0.6	0	-0.5	-0.7	-0.4	0.3	0
At1g08680	1572999	264796_at	0.3	0.1	0.1	0.1	0.3	0.3	0	0.1	-0.2	-0.2	-0.3	-0.3	-0.5	-0.2	-0.2	0.8	0.6
At1g08700	1575967	264807_at	-0.7	0.2	0.1	0.2	0.2	0.2	0.1	0.1	0.2	0	0.2	0.2	0.2	-0.4	-0.2	-0.3	-0.2
At1g08720	1568884	264780_at	0.2	0.2	0.1	0.2	0.4	0.3	-0.2	0.1	0	-0.2	0.2	0.1	-0.7	0.4	0.1	0.7	0.4
At1g08730	1581829	264798_at	-0.3	0.2	0	0.1	-1.1	-0.9	0.2	-0.2	0	0.2	0	0	0.6	-0.5	-0.7	-1.4	-1.4
At1g08750	1560891	264810_at	0.1	0.2	0	0.1	-0.2	-0.1	0.2	0	0	0	-0.2	0	0.1	-0.2	0	0.2	0
At1g08770	1563470	264808_at	-0.4	-0.9	-0.9	0	0.1	0.1	0.1	0.2	0	-0.2	0.1	0	-0.5	-0.3	-0.1	0	0
At1g08780	1574442	264778_at	-0.2	0.2	0.1	0	0.7	0.3	0.1	0.7	0.2	0.3	0.6	0.2	0.2	0.6	0	-0.1	0
At1g08800	1580055	264800_at	0.2	0.3	0.1	-0.1	-0.1	-0.2	-0.3	-0.1	-0.1	-0.1	0	-0.3	-0.3	-0.3	-0.4	0.3	-0.2
At1g08810	1573984	264782_at	-0.5	-0.1	-0.1	-0.2	0	0	0	-0.1	0	-0.6	-0.4	-0.2	0.1	0.4	0	-0.6	-0.4
At1g08830	1566682	264809_at	0.1	-1.6	-1.6	0	0.1	0.1	-0.1	-1	-1	0.3	-1.1	-1.2	0.5	1.3	1.3	-0.4	-0.6
At1g08840	1581176	264801_at	0	0.5	0.1	-0.1	-0.9	-0.8	0	0	-0.1	0.1	-0.2	-0.2	1	0	0	-0.4	-0.2
At1g08860	1566370	264646_at	-0.7	-2.3	-1.1	-0.1	0.1	0	0.6	0.7	0.3	-0.1	0.4	0	0.9	0.4	0	-2.7	-1.5
At1g08880	1565593	264651_at	-0.8	-0.3	-0.3	0.1	-0.2	-0.2	0.9	0.3	0.2	-0.3	-0.2	-0.2	0.6	0.2	0.1	-0.5	-0.5
At1g08900	1573563	264654_s_at	1.6	1.4	1.4	0.8	1.6	1.5	0.2	1.4	1.5	0.2	1.1	0.7	-0.8	1.8	1.9	1.6	1.6
At1g08940	1563969	264645_at	0.9	0.8	0.3	-0.2	0	0	-0.2	0.8	0.2	0.4	0.8	0.8	-0.6	0.8	0	-0.4	0
At1g08960	1569927	264644_at	-0.1	0	0	0	-0.1	-0.1	-0.2	-0.3	-0.1	0	0.2	0.1	0.2	-0.4	-0.5	-0.1	-0.2
At1g08970	1561059	264650_at	0	-0.4	-0.3	0.2	0.2	0	0	-0.2	0	-0.1	-0.3	-0.1	0.1	0.1	0	-0.7	-0.7
At1g08980	1579804	264653_at	0.8	0.7	0.5	0.8	0.6	0.7	0	0.2	0.2	-0.4	-0.1	-0.1	-1.2	0	-0.2	0.5	0.5
At1g09000	1565252	264623_at	-0.5	-0.5	-0.3	0.1	-0.5	-0.3	-0.1	-0.2	-0.1	-0.2	-1.8	-0.8	0.3	-0.1	-0.1	-0.4	0
At1g09010	1576019	264656_at	0.1	-0.1	-0.1	-0.1	0	0	0	0.1	0.1	-0.1	-0.1	0	-0.5	-0.2	-0.2	0.1	0
At1g09020	1563514	264625_at	-0.1	-0.4	-0.2	0.1	-0.3	-0.1	0.1	-0.5	-0.3	-0.1	-0.1	-0.1	0.1	-0.9	-0.7	0.6	0.8
At1g09030	1561563	264642_at	0.1	1.1	0.5	0	-2	-1.9	-0.2	-0.3	-0.3	0.1	-1.6	-1.7	0.2	-1.3	-1	-2.4	-2.4
At1g09060	1577084	264649_at	0.1	0.2	0.1	0	0.5	0.2	0	0	0	0	0.3	0.1	-0.2	0.1	0	0.3	0
At1g09070	1570639	264655_at	0.4	0.7	0.7	-0.6	0.7	0.7	-0.8	-0.4	-0.4	0.4	0.6	0.7	-1.2	0.2	0.3	2.3	2.3
At1g09090	1562720	264647_at	0	0.5	0.2	0.5	-0.6	0	-0.2	-0.8	0	-0.1	-0.9	0	-0.6	1.6	1.5	0.4	0
At1g09100	1571322	264657_at	-0.1	-0.9	-0.8	-0.3	0.2	0	0.1	0.2	0	0.1	0.1	0.1	0.3	0.2	0	-0.5	-0.4
At1g09130	1565259	264641_at	-0.2	-0.1	0	0.1	0.3	0.3	0.2	0	0	-0.3	-0.1	0	-0.7	0.1	-0.1	0.5	0.4
At1g09150	1582143	264254_at	-0.5	-1.8	-1.7	0	0.1	0	0.1	0.2	0	-0.2	0.1	0	0.2	-0.1	-0.1	-0.4	-0.3
At1g09155	1562018	264263_at	-1.1	-0.9	-0.7	0.6	0.9	0.9	1.3	0	0	-0.5	-0.5	-0.2	-1.3	-0.5	-0.4	-1.4	-1.4
At1g09160	1576165	264266_at	-0.4	-0.2	-0.1	-0.2	0.7	0.6	-0.3	-0.2	0	-0.3	-0.2	-0.1	-0.1	-0.2	-0.1	0.6	0.4
At1g09190	1580344	264251_at	0	0	0	-0.2	-0.6	0	-0.1	-0.3	0	0.1	-0.3	0	0.5	-0.1	0	-0.1	0
At1g09200	1577168	264262_at	-1.1	-0.9	-0.9	-0.6	-0.9	-0.9	0.1	-0.1	0	-0.2	-0.4	-0.2	1.8	0.1	-0.1	-1.4	-1.4
At1g09210	1568059	264260_at	-1.7	-0.7	-0.7	-0.3	-0.2	0	0.1	0	0	-0.4	0.1	0	0.9	0.1	0	-0.2	-0.2
At1g09220	1572867	264258_at	-0.1	2.7	0	0	0.3	0	-0.1	1.6	0	0.1	1.1	0.2	0.3	-1	-0.6	-0.4	0
At1g09230	1581981	264257_at	-0.1	-0.3	-0.1	0.2	-0.1	0	0.2	0	0	-0.1	-0.1	0	0.4	-0.2	0	-0.3	0
At1g09250	1561160	264264_at	-0.9	-1.4	-0.8	0.6	0.2	0.3	0.5	0.7	0.4	-0.3	-1	-0.5	0	-0.8	-0.5	1.4	1.4
At1g09270	1574692	264256_at	-0.3	0	-0.1	0.1	0.5	0.5	-0.1	0	0	-0.1	0	-0.1	0.2	-0.3	-0.3	0.1	-0.2
At1g09280	1568347	264265_at	0.2	0.3	0.2	0.2	0.2	0.2	0	0.1	0	0.1	-0.2	0	-0.3	0.3	0.1	-0.2	0
At1g09290	1573467	264259_at	-0.3	-2.1	0	0	-0.3	0	0.2	0.1	0	-0.1	-1.1	0	0.2	-0.2	0	-0.8	-0.3
At1g09300	1576065	263707_at	0	0.1	0	0.2	0.1	0	-0.1	0.3	0.2	0.2	0.3	0	0.4	-0.1	0	-0.6	-0.5
At1g09310	1574615	263709_at	0.3	0.8	0.7	0.4	0.1	0.4	-0.1	0	0	0.3	0.4	0.5	1.2	0.5	0.3	0.5	0.6
At1g09320	1573504	263708_at	-0.5	-0.3	-0.2	0.1	-0.4	0	0.3	-0.1	0	0.2	-0.6	-0.4	0.3	-0.2	-0.2	0.5	0
At1g09330	1573002	263710_at	-0.5	0	0.1	-0.4	0.1	0	-0.1	0.2	0.1	-0.1	0	0.1	0.3	0	-0.1	-0.2	-0.2
At1g09360	1571983	264555_at	-0.2	1.3	0	-0.1	-0.8	0	0.7	0.9	0.9	0.1	-0.1	0.2	4.5	3.5	3.5	-0.4	0
At1g09380	1572675	264505_at	-1.3	-0.6	-0.4	0.2	0.8	0.8	1.7	0	0.1	-1.4	-0.8	-0.8	-3.1	-1.1	-1.1	-0.8	-0.8
At1g09390	1575814	264501_at	0.7	1.3	1.3	0.1	0.8	0.7	-0.2	0.6	0.5	0.2	0.8	0.7	1	0.9	0.9	0.8	0.6
At1g09415	1569329	264507_at	0.4	1.1	0.7	0	1.6	1.6	0.1	0.2	0.2	0	0.5	0.2	-0.8	0.8	0.8	0.8	0.4
At1g09420	1567403	264513_at	-1.6	-1.5	-1.5	0.5	0.5	0.5	0.2	-0.2	-0.2	-0.4	-0.1	-0.2	-0.8	0.2	0.2	-0.1	0
At1g09450	1581374	264550_at	-1.2	-0.8	-0.4	-0.2	-0.4	-0.4	0.1	-0.1	-0.1	-0.9	-0.7	-0.5	0.3	-1.4	-1.1	-0.4	-0.4
At1g09460	1577561	264551_at	-0.1	-0.7	-0.6	0	-0.5	-0.1	0	-0.7	-0.5	-0.4	-0.7	-0.7	-0.6	-0.1	0	0.3	0
At1g09520	1571947	264509_at	-0.4	-0.1	0.1	0	-0.3	0	0	-0.3	-0.1	-0.5	-0.4	-0.2	-0.1	-0.6	-0.2	-0.1	0
At1g09530	1579865	264510_at	-0.5	-0.9	-0.6	-1.3	0	-0.3	0	0.4	0	0.1	-0.3	0	-0.8	0	-0.3	2.1	0
At1g09540	1571336	264556_at	0	-0.5	-0.5	-0.2	0.2	0.2	-0.1	0.4	0.4	-0.4	-0.3	-0.3	0.1	-0.4	-0.5	-0.8	-0.6
At1g09570	1564360	264508_at	0.6	0.1	0.1	0.3	0.1	0.1	0.2	-0.1	-0.1	0.3	-0.3	-0.3	-0.2	0.2	0.2	0.8	0.8
At1g09575	1564726	264512_at	0.3	0.1	0.1	0	-0.8	-0.7	-0.1	-0.7	-0.6	0.6	-0.4	-0.2	0.6	-0.1	-0.1	-0.1	-0.2
At1g09590	1581889	264679_s_at	-1.1	-0.5	-0.5	-0.1	-0.2	-0.1	0.3	0.2	0.2	-0.1	0.1	0	0.7	-0.1	0	-0.9	-0.9
At1g09610	1569983	264559_at	0.7	0.6	0.6	0.2	-0.5	-0.5	-0.3	-0.3	-0.3	0.6	-0.1	-0.1	0.5	-0.9	-0.9	-0.2	-0.2
At1g09630	1565660	264669_at	-0.8	-0.1	-0.1	-0.1	0.1	0	-0.2	0	0	-0.6	-0.2	-0.1	0.1	0	0	-0.2	-0.2
At1g09640	1580847	264670_s_at	-0.2	-0.5	-0.5	0.1	-0.1	0.1	-0.2	0.1	0	0	-0.1	0	-0.2	-0.1	-0.1	-0.3	-0.2
At1g09660	1573336	264664_at	-1	-0.7	-0.7	0	-0.1	0	0.1	0	0	-0.8	-0.5	-0.5	-0.1	-0.7	-0.7	-0.2	-0.1
At1g09660	1573336	264665_at	-1	-1.1	-1	0	-0.2	-0.1	0.1	-0.1	-0.1	-0.8	-0.4	-0.3	-0.1	-0.6	-0.6	-0.3	-0.2
At1g09680	1567928	264666_at	0.4	0.6	0	0.2	0.3	0	0.2	0.8	0	0.3	0.5	0.7	0.7	0.2	0.1	-1.1	-0.2
At1g09700	1576863	264677_at	-0.4	-0.6	-0.5	0.1	-0.6	-0.3	-0.1	-0.1	0	0	-0.2	-0.2	0.3	-0.2	0	0.2	0
At1g09730	1575807	264707_at	0	0.2	0.1	0.3	0.2	0.3	0	0	0	0	0	-0.1	-0.5	-0.2	-0.2	0.2	0.2
At1g09750	1565498	264672_at	0.8	0.1	0.1	0.5	0.1	0.2	0.1	0.4	0.4	0.1	0	0	1	0.3	0.3	2.4	2.4
At1g09760	1577166	264678_at	0.9	-0.4	-0.2	1.2	0.2	0.1	0.2	0.1	0	0.2	-0.1	0	0.2	0	0	-0.2	0
At1g09770	1574700	264709_at	-0.4	0.2	0.1	0.4	0.4	0.3	0	0	0	-0.2	0	0	0	-0.2	-0.1	-0.1	0
At1g09780	1573309	264668_at	-0.7	0	0	0	-0.3	-0.2	0.2	0.3	0.3	0.2	0.1	0.2	1.1	0.1	0	-0.4	-0.3
At1g09795	1583048	264673_at	0.2	-0.5	-0.5	0.6	0.2	0.1	0	0.3	0.2	0	0.1	0	0.3	-0.3	-0.4	0.1	0
At1g09800	1566754	264711_at	-0.4	-0.1	0	0	-0.4	-0.2	0	-0.1	0	0	0.2	0	0.6	-0.3	-0.2	-0.1	0
At1g09810	1573946	264712_at	-0.1	0.2	0	0.2	0.2	0.3	0.1	0	-0.1	-0.3	0.1	-0.1	0	-0.7	-0.7	0.3	0
At1g09815	1566233	264674_at	-0.7	-0.2	-0.1	0.4	0.4	0.4	0.4	0.1	0	-0.4	-0.2	0	0.2	0.1	0	-0.5	-0.4
At1g09820	1571549	264713_at	-0.3	0.3	0	0.1	-0.4	0	0	-0.1	-0.1	-0.1	0	0	-0.3	-1	-0.9	-1.4	-0.7
At1g09830	1569241	264675_at	1.3	0.1	0	-0.2	-0.7	-0.2	-0.1	-0.2	0	-0.1	-0.2	-0.1	0.5	-0.4	-0.2	-0.5	-0.5
At1g09850	1578376	264687_at	0.3	-0.9	-0.9	-0.3	0	0	-0.1	0.3	0.2	0.3	0.5	0.4	-0.4	0	0	0.2	0
At1g09870	1568925	264676_at	-0.3	-0.3	-0.2	-0.2	-0.4	-0.1	-0.4	-0.1	-0.1	0	0	0	0.3	-0.2	-0.2	-0.4	-0.3
At1g09900	1578444	264689_at	0.4	0.9	0.7	0.9	0.7	0.6	0.2	0.4	0.2	0.1	0.4	0.4	0.5	0.2	0	0.5	0
At1g09920	1568077	264671_at	-0.1	0.1	0	-0.2	0.2	0.1	-0.1	0.1	0	0.1	-0.1	0	0	0.4	0.1	0.1	0
At1g09950	1569194	264661_at	0.2	-0.3	-0.5	0	-0.9	-0.3	-0.2	-0.6	0	0	-0.2	0	0.3	0.6	-0.2	2.7	1.4
At1g09960	1579137	264662_at	0.2	-0.4	-0.2	0	0.6	0.6	0	-0.3	-0.1	-0.2	-0.5	-0.4	-0.7	0	0	0.3	0
At1g09970	1564693	264663_at	0.9	1.2	1	-0.5	1.2	1.2	0.1	1.1	1.1	-0.2	0.9	0.7	-0.8	0.9	0.9	2.2	2.2
At1g10020	1574494	264521_at	-0.3	-1.3	-0.7	-0.2	-0.8	-0.6	-0.5	-0.6	-0.4	0.1	0.4	0.4	-0.1	-0.4	-0.5	0.7	0.7
At1g10030	1565373	264523_at	-0.9	-1	-1	-0.1	-0.5	-0.3	0.3	0	-0.1	-0.7	-0.7	-0.6	0.1	-0.8	-0.8	-1.7	-1.7
At1g10050	1564889	264522_at	-0.2	1.1	0.8	1.3	1.8	0.7	0.6	0.3	0	0	0.9	0	0.6	1.5	0.3	0.7	0
At1g10060	1576814	264525_at	-1.3	-1.1	-0.7	0.1	0.9	0.9	0.3	-0.2	-0.2	-1.3	-0.3	-0.4	-1.3	-0.8	-0.6	0.4	0.4
At1g10070	1580379	264524_at	1.9	-0.9	-0.2	0.5	-0.5	-0.1	0	-1.3	-1.3	0.7	-1.7	-1.7	-0.7	0	-0.1	-0.7	-0.4
At1g10090	1579759	264515_at	0.9	0.4	0.3	-0.1	0.6	0.4	-0.1	0.2	0	0.3	0.2	0	0.6	0	0.1	1.4	1.4
At1g10090	1579759	264516_at	0.9	0.7	0.2	-0.1	1	0.8	-0.1	0.3	0.3	0.3	0.7	0.5	0.6	0.6	0	2	2
At1g10110	1577347	257417_at	-2.5	-2	-2	-3	-3.8	-3.8	-0.1	0	-0.1	0.1	0.3	0	-0.1	0.4	0	0.4	0
At1g10120	1573537	264517_at	0	0.9	0.9	-0.2	-0.6	0	-0.4	-0.4	0	-0.3	-0.3	-0.2	0.4	0.4	0	0.8	0.7
At1g10140	1582367	264467_at	2.9	1.6	1.5	1	0.1	-0.1	0.1	-0.4	-0.3	0.5	-0.4	-0.6	-0.1	0.6	0.4	1.8	1.8
At1g10150	1561927	264463_at	1	0.4	0.4	0.6	0.5	0.4	0.1	-0.2	-0.2	0.2	0	0	-0.6	0.1	-0.1	0.4	0.4
At1g10160	1577319	264459_at	0.9	0.1	0	-0.3	-1.2	-0.8	-0.1	0.9	0	-0.4	1	0	-0.1	-0.2	-1.2	-1.9	-0.3
At1g10170	1570078	264460_at	-0.1	-0.3	-0.2	0.1	0.1	-0.1	-0.1	-0.1	-0.2	0.1	0	-0.2	-0.6	-0.2	-0.2	0.5	0.4
At1g10200	1566935	264462_at	-0.1	0.1	0.1	0.2	-0.3	-0.2	-0.2	0.6	0.6	0.4	0.7	0.7	2.1	0.3	0.3	0.6	0.6
At1g10210	1579531	264405_at	-0.1	0.3	0.1	1.2	0.4	0.4	0.1	0.3	0.1	-0.4	0.1	-0.4	-0.4	0.1	0.2	0.7	0.7
At1g10230	1565985	264465_at	-1.2	-0.3	-0.2	-0.1	0.2	0.1	0.1	0.2	0.1	-0.2	0.2	0.1	0.7	-0.5	-0.3	-0.1	0
At1g10240	1581705	264408_at	0.1	0.4	0.1	0.1	0.1	0	-0.1	-0.2	-0.1	0.1	-0.2	-0.2	-0.1	-0.1	0	0.4	0
At1g10270	1574823	264452_at	-0.8	-0.6	-0.3	-0.2	-0.2	0	0.2	0.3	0	0.1	0.2	0.1	1.3	-0.6	-0.3	0	0
At1g10290	1571520	264406_at	-0.5	-0.1	-0.1	-0.5	-0.4	-0.3	0	-0.1	-0.1	-0.2	-0.1	-0.1	0.1	-0.2	-0.1	0.4	0
At1g10310	1570424	264468_at	0.1	-0.4	-0.3	-0.3	-0.4	-0.3	0.1	0.1	0	0.1	0.2	0	-0.3	0.1	0	-0.3	-0.2
At1g10330	1565968	264455_at	-0.5	-0.2	-0.2	0.1	0.1	0	0.3	-0.4	0	-0.3	-0.2	-0.1	0.4	-0.2	0	0.6	0
At1g10350	1578026	264464_at	-0.1	-0.2	0	0.1	0.1	0	-0.1	-0.2	-0.1	0	0.1	0	-0.1	-0.1	-0.1	-0.3	-0.3
At1g10360	1566194	264435_at	0.1	-0.3	-0.1	-0.4	-0.3	-0.3	0.1	-0.5	-0.4	-0.2	-0.5	-0.5	-0.5	-0.1	0	0.5	0.4
At1g10370	1572464	264436_at	-0.2	-0.2	-0.2	-0.9	-0.5	-0.3	-0.6	-0.4	-0.4	0.7	-0.1	-0.1	0.8	-0.4	-0.3	0.7	0.7
At1g10380	1572143	264466_at	0	0.1	0.3	-0.7	-0.7	-0.6	-0.2	-0.1	0.1	-0.1	-0.1	-0.1	0.5	0.3	0.1	1.1	1.1
At1g10390	1563112	264456_at	-0.3	-0.3	-0.3	0.1	0.4	0.3	0	0	0	-0.1	-0.1	-0.1	-0.2	-0.4	-0.2	0.2	0
At1g10390	1566796	264456_at	0.1	-0.3	-0.3	0	0.4	0.3	-0.1	0	0	0	-0.1	-0.1	0.1	-0.4	-0.2	0.2	0
At1g10410	1580417	264458_at	0.4	0.4	0.3	0.2	0	0.1	0	0.2	0.2	-0.1	0.2	0.2	0.1	-0.1	0.1	0	0
At1g10430	1563101	263235_at	0	0	-0.1	-0.1	0	-0.1	-0.1	0.1	0.1	0.2	0.1	0	0.1	-0.1	0	0.1	0
At1g10450	1562385	264450_s_at	-0.2	-0.7	-0.6	0.1	-0.1	-0.1	0.2	-0.3	-0.3	0	-0.3	-0.3	0	-0.5	-0.4	-0.5	-0.4
At1g10460	1565299	263211_at	0.1	1.6	0	-0.1	0.2	0	0.1	-0.4	-0.3	0.2	0	0	-0.3	0.4	0	-0.7	0
At1g10470	1572527	263236_at	0.5	0	0	0.3	0.3	0.3	0.4	0.1	0.2	0.1	-0.1	0	-0.5	0.9	0.8	0.4	0.4
At1g10480	1572245	263208_at	0.2	-0.9	-0.3	0.1	-2.2	-2	0.1	-0.1	-0.3	0.1	-1.4	-1.3	0.4	0.3	0	-2.5	0
At1g10490	1569736	263255_at	-0.4	0	-0.1	-0.7	-0.5	-0.2	0	-0.1	-0.1	0.2	0.2	0	0.6	-0.3	-0.1	0	0
At1g10500	1569483	263256_at	0.7	0.4	0.4	-0.1	0.1	0.2	0	-0.2	-0.1	0.1	-0.2	-0.2	-0.7	0.1	0	0.4	0
At1g10510	1571571	263212_at	-0.1	0	0	0.1	0.5	0.3	0.1	-0.1	0	-0.1	-0.1	0	0.1	0.1	0	0	0
At1g10520	1581215	263257_at	-0.5	0.3	0	-0.1	-0.5	0	0.4	-0.2	0	-0.9	-0.1	0	-1.4	-0.3	0	-0.4	0
At1g10522	1564976	263209_at	-0.4	-0.5	-0.5	0.6	0.1	0	0.7	0.1	0	0.8	0.4	0.1	0.8	0	0	-0.8	-0.8
At1g10550	1582848	263207_at	-1.6	-1.7	-1.7	1	-0.7	-0.5	-0.1	-0.2	-0.1	-0.6	-0.5	-0.3	1.4	-1.8	-1.8	0.3	0
At1g10560	1563629	263259_at	0.1	0.2	-0.2	0.4	-0.3	0	-0.3	-0.6	-0.2	0.2	0.3	0.1	0.5	-0.4	-0.3	-0.2	0
At1g10570	1566799	263260_at	0.2	0.1	0	-0.1	-0.6	-0.6	0.1	-0.1	0	0.1	0	0	0.2	0.3	0.2	-1.2	-1.2
At1g10585	1564329	263210_at	0.9	2.6	1.8	0	-1	-0.6	1.5	0.1	0	0.1	-0.3	-0.8	0.1	1.5	0.1	0.4	0
At1g10590	1575896	263206_at	-0.4	-0.6	-0.6	-0.3	0.2	0.1	0	0.1	0.1	-0.3	-0.1	0	0.1	-0.1	-0.1	-0.8	-0.8
At1g10610	1564170	263237_at	0.5	0.3	0.2	0.3	0.1	0	-0.1	0.3	0	0.1	-0.1	0	-1.1	-0.4	-0.2	0.2	0
At1g10620	1573374	261830_at	0.1	0.4	0.2	-0.2	-1	0	-0.1	-0.4	0	0.2	-0.1	0	-0.6	1.6	0	0.1	0
At1g10640	1570360	261834_at	0.6	0.6	0.4	0.7	0.4	0.3	-0.5	0	0	0.7	0.5	0.4	2.9	0.1	0.1	0.9	0.9
At1g10650	1568403	261832_at	-0.2	0.2	0.2	-0.3	-0.1	0	-0.2	-0.2	-0.2	-0.6	-0.2	-0.2	-0.8	-0.1	-0.1	-0.8	-0.8
At1g10660	1573260	257477_at	0.7	-0.2	-0.1	0.1	0	0.1	0.1	-0.4	-0.2	0	-0.3	-0.2	-0.9	-0.1	0	0.1	0
At1g10670	1569132	261833_at	-0.3	0.3	0	-0.1	0.1	0.1	-0.1	0	0	0.1	0.1	0	0.2	0	0	0	0
At1g10690	1566664	262788_at	1.1	0.7	0.3	0.2	-1	0	0.2	-0.5	0	0.2	-0.8	0	-1.2	0.7	0.9	2.5	2.5
At1g10720	1572827	262761_at	-0.2	0.4	0.2	-0.2	0.1	0.1	-0.1	-0.1	0	-0.3	-0.3	-0.2	-0.2	-0.2	-0.1	-0.3	0
At1g10740	1566966	262786_at	-0.3	-0.1	-0.2	-0.2	-1.1	-1	-0.2	-0.4	-0.3	0.2	-0.4	-0.4	-0.3	-0.3	-0.3	1	0.7
At1g10760	1581500	262784_at	-0.1	-0.5	-0.5	0.3	-0.4	-0.4	-0.5	0.6	0.6	-0.2	0.4	0.4	1	0.2	0.2	-1.1	-1.1
At1g10770	1576499	262760_at	1.6	1.1	1	-0.1	-0.1	0	-0.2	0.4	0.4	1.2	0.5	0.5	-2.1	2.3	2.1	-1.3	-1.3
At1g10780	1577236	262758_at	-1.3	-0.9	-0.8	-0.5	-1	-0.5	0.7	0.3	0	0.2	-0.1	0	1.8	-0.3	0	-1.7	-0.6
At1g10800	1580616	262759_at	0.5	-0.1	-0.1	0.3	-0.5	0	-0.2	-0.2	0	0.2	0.2	0	0.1	-1.2	-0.6	-1	-0.6
At1g10810	1563275	262789_at	0.1	0.7	0	0.2	-0.8	0	0.2	-0.5	0	0.1	0.8	0	-2.8	-0.3	-0.1	-0.6	0
At1g10830	1579154	262791_at	0.1	0.1	0	0.2	0.2	0	0.1	0.3	0.1	0.2	0.2	0.1	-0.1	0.1	0	0.4	0.1
At1g10840	1570660	262790_at	-0.4	-0.2	-0.2	-0.2	-0.4	-0.3	0.2	0.1	0.1	-0.1	-0.1	-0.1	0.4	-0.1	-0.2	-0.2	-0.2
At1g10880	1576518	260473_at	-0.5	0.1	0	-0.3	-0.4	-0.3	-0.2	0.7	0	-0.6	-0.4	0.2	-2.6	-0.1	0	0.5	0
At1g10890	1577648	260467_at	0	0.1	0	0.2	-0.9	-0.9	-0.2	-0.5	0	-0.1	0.2	0	-0.1	-0.3	-0.4	-0.4	0
At1g10900	1561252	260466_at	0.5	0.8	0.8	0.1	-0.2	0	-0.1	-0.4	-0.1	0.1	-0.6	0	-0.2	-0.8	-0.3	-0.4	0
At1g10910	1562969	260465_at	0.8	0.7	0.7	0.7	-0.4	-0.3	0.5	-0.3	-0.2	-0.1	-0.2	-0.2	0.1	-0.8	-0.6	-0.1	-0.2
At1g10940	1580897	260480_at	0.3	0.3	0.2	0.3	0.1	0.1	-0.1	-0.3	-0.2	0	-0.2	0	0	-0.2	-0.1	0.4	0.2
At1g10970	1581389	260462_at	-1.3	-0.5	-0.3	0.2	0.3	0.3	0.2	0.1	0.1	-0.4	-0.1	0	0.6	-0.1	0	-1	-1
At1g10980	1565967	260461_at	-0.2	0.5	0.3	-0.4	-0.9	0	-0.2	0.1	0	0.1	-0.3	0.2	1.1	-2.3	0	-0.2	0
At1g10990	1573573	260472_at	0.3	1	0	0.2	2.2	0.6	0.2	-0.4	0	-0.4	-0.1	0	-0.4	-0.2	0	1.6	0
At1g11000	1569135	260483_at	-0.6	-0.1	0	0	-0.4	0	0	-0.4	0	-0.2	-0.3	0	1.3	-0.4	0	0.6	0
At1g11020	1567706	260479_at	0	-0.2	-0.1	-0.1	0.1	0.1	0	0	0	0	0.2	0.1	-0.1	-0.1	0	-0.3	-0.2
At1g11040	1567875	260478_at	0	-0.5	0	-0.1	-0.1	-0.3	-0.2	0.9	0.5	-0.2	0.3	0	-0.6	-0.8	0	0.4	0
At1g11050	1564181	260477_at	0.6	0.2	0.3	-0.4	-0.3	0.1	-0.7	-0.3	-0.1	0.2	0.1	0.2	-0.9	-0.4	0	0.5	0.5
At1g11070	1565698	260471_at	-2.7	-2.2	-2.2	1.1	-0.7	-0.7	2.1	0.2	0	-1	-1.1	-1.1	0.5	-1.7	-1.7	-2	-2
At1g11100	1570250	260468_at	-1.4	-0.2	-0.1	-0.2	-0.9	-0.7	0.5	-0.2	-0.1	-1.1	-0.3	-0.1	0.1	-0.5	-0.2	-0.5	-0.3
At1g11120	1564707	260470_at	0.1	0.8	0	0	0.4	-0.3	0.1	0.4	0.5	0.3	0.7	0	0	0.1	-0.5	0.8	0
At1g11130	1562524	262451_at	0.3	0.7	0.6	0.1	0.4	0.3	-0.2	0	0	-0.4	0	0	0.8	0.4	0.4	0.1	0
At1g11130	1562524	262479_at	0.3	-0.6	0	0.1	0	0	-0.2	0.1	0	-0.4	-0.6	-0.5	0.8	0.8	0	1.2	0
At1g11190	1579307	262454_at	3	1.4	1.5	0.8	1.7	1.5	0.9	-0.5	-0.5	0.3	0.3	0.3	-3.2	0.2	0.2	2.2	2.2
At1g11200	1563242	262457_at	0	0.1	0.1	-0.1	-0.4	-0.3	-0.2	0	-0.1	-0.1	-0.1	-0.1	-0.1	-0.2	-0.1	-0.4	-0.2
At1g11210	1572068	262452_at	1.5	-0.9	-0.4	1	0.5	0.6	-0.2	0.2	0	0.3	-0.4	-0.2	-0.6	-1.4	-1.6	1.3	1.3
At1g11250	1566282	262511_at	-0.1	0.6	0.3	-0.3	-0.6	0	-0.6	-1	-0.2	0.1	-0.7	0	-2.6	-0.3	0	-0.6	0
At1g11260	1569294	262456_at	0	-0.4	-0.4	0.5	-0.4	-0.4	-0.3	0.4	0.4	-0.2	-0.2	-0.2	0	0.6	0.5	1	1
At1g11300	1565315	262508_at	-0.1	-0.2	0	-0.1	-0.6	0	0	1.3	0	0	-0.2	0	1	-0.5	0	2.2	0
At1g11320	1561840	262450_at	0	0.5	0.1	-0.1	-1.1	0	0	0.3	0	0	0	0	0.8	-0.4	0	-0.2	0
At1g11330	1654203	262507_at	0.4	0.5	0	-0.1	0.5	0.5	-0.2	0.5	0.3	0.8	0.6	0.3	2	1.1	0.9	0.3	0
At1g11340	1568960	262480_at	0.1	0.8	0	-0.1	-0.3	-0.3	-0.1	0.2	0	0	0.2	0	0.1	-2.3	0	0.1	0
At1g11350	1570884	261873_at	0.9	1.9	2.1	0.1	1.6	1.6	0.3	1.3	1	0	1.6	0.8	0.3	2.2	2.1	1.1	0.1
At1g11360	1582884	261828_at	0	0.2	0.2	0	0	0	-0.1	-0.3	-0.3	-0.2	-0.3	-0.3	-0.2	-0.5	-0.4	-0.4	-0.4
At1g11380	1566230	261822_at	0.3	0.2	0.1	-0.2	-0.6	-0.5	-0.6	-0.2	-0.1	0.2	0.1	0.1	0.5	0.1	0	0.2	0.4
At1g11390	1572291	261818_at	-0.5	-0.5	0	-0.1	-0.1	-0.1	-0.1	-1.3	-1.1	-0.1	-0.8	0	0.2	-0.1	0	0.2	0
At1g11430	1572287	261824_at	-0.1	0.3	0.1	0.3	0.2	0.1	0.3	0.1	0	0.1	0.1	0	0.1	-0.1	0	0.4	0.2
At1g11440	1578500	261871_at	0.9	0.6	0.6	0.5	0.5	0.4	-0.1	0.1	0.2	0	0.3	0.1	0.1	0.4	0.2	0.7	0.5
At1g11450	1579442	261868_s_at	0.4	1	0	0.6	0.6	1.2	0.4	-1.6	-0.9	-0.4	0.1	0	-2.2	1.1	0	1.7	0
At1g11480	1566371	261827_at	-0.2	-0.3	0	0.2	0.3	0.2	0.1	0	0	0.2	-0.1	0	-0.3	0.2	0.1	0.2	0
At1g11530	1565065	261821_at	1.2	1	0.8	0.6	0.5	0.6	0.3	0.4	0.4	-0.1	0.4	0.4	-1.1	0.5	0.5	0.2	0.2
At1g11545	1564111	261825_at	-0.9	-0.4	-0.5	-0.1	-0.7	-0.5	0.3	0.6	0.6	0.1	0.4	0.4	2.1	0	0	0.8	0.7
At1g11590	1582295	261848_at	1.9	4.2	4.2	-0.7	-2.7	-2.5	1	0.6	-0.2	-0.1	0.2	-0.1	1.5	-2.4	-1.1	-1.4	-0.9
At1g11600	1566993	262819_at	-0.2	2	0.8	0	1.8	0	0	1.3	0	-0.3	2.3	0	3.2	0.8	0	-2	0
At1g11610	1574338	262815_at	0.1	0.9	0.8	0.2	-0.6	-0.4	-0.1	-0.6	-0.4	-0.1	-0.3	0	-0.4	0.1	-0.3	0.5	0.7
At1g11630	1565213	262822_at	-0.6	-0.1	-0.1	-0.1	0.2	0.3	0	0.2	0.2	-0.1	0.4	0.2	0.1	-0.2	-0.3	-0.4	-0.3
At1g11650	1569276	262824_at	0.3	0	0	0	0.4	0.3	0.1	0	0	0.1	0.2	0	0.3	0.2	0	0.3	0.1
At1g11660	1564465	262814_at	0	0.2	0	0	0.3	0.2	0	0.3	0.1	0.3	0.2	0.1	0.3	0.4	0.1	0.2	0
At1g11680	1569650	262820_at	-0.4	-0.1	-0.1	-0.2	-0.1	-0.1	-0.2	-0.1	-0.1	-0.2	-0.1	0	0.2	-0.1	0	-0.1	0
At1g11700	1568503	262811_at	0	-0.2	-0.2	0.1	0.2	0.1	-0.1	-0.2	-0.3	-0.6	0.2	0.3	-0.3	-0.2	-0.1	0.1	0
At1g11720	1562104	262809_at	-0.3	-0.1	-0.1	-0.2	-0.2	0	-0.2	-0.2	-0.2	0	-0.3	-0.2	0.1	-0.1	0	-0.9	-0.9
At1g11730	1572523	262808_at	-0.3	-0.4	-0.1	0.3	-0.7	0	-0.1	-0.6	0	-0.3	0.4	0.2	0	-0.5	-0.4	-0.7	-0.4
At1g11750	1567430	262823_at	-0.1	0	0	-0.2	0.3	0.1	-0.1	0	0	0	-0.1	0	0.1	0.3	0	0.3	0
At1g11770	1573974	262817_at	0.6	0.6	0	0	0.3	0	0	1.1	0	0.6	1.4	0	-4.8	0.3	0.1	-2.2	-2.2
At1g11780	1564621	262816_at	-0.5	-0.2	-0.1	-0.3	-0.1	0	0.3	0.3	0.2	0.2	0.2	0.1	0.6	-0.3	-0.1	-1.1	-0.7
At1g11790	1577928	262825_at	-0.1	-0.3	0	0.1	-0.2	0	0	-0.1	0	-0.1	-0.1	0	0.2	-0.2	-0.1	-0.4	-0.2
At1g11800	1562708	262821_at	-0.4	-0.2	-0.2	0.3	0.5	0.2	0.1	0.4	0.1	0.3	0.3	0.3	0.8	-0.2	-0.1	-0.1	-0.2
At1g11820	1570528	264397_at	-0.3	0	0	-0.7	0.1	0.1	0	0	0	-0.1	-0.1	0	0	0.1	0.1	0	0
At1g11850	1562458	264343_at	-1.4	1.1	1.2	-1.8	-2.1	-2.1	0.2	1.3	1.2	0.9	1.7	1.7	4	1.3	0.9	2.4	2.4
At1g11860	1577312	264394_at	0	0.4	0.3	-0.3	-0.2	-0.2	-0.2	0.1	0.1	-0.1	0.3	0.3	0.7	0.7	0.6	0.4	0.4
At1g11870	1562394	264350_at	0	-0.5	-0.2	-0.8	0.5	0	0.1	0	0	0.2	0.1	0	0.1	0.7	0.2	0.4	0
At1g11890	1582314	264373_at	-0.3	-0.2	-0.1	-0.1	0.3	0.3	-0.1	0.1	0.2	-0.1	0.1	0	0.1	0.1	0	-0.1	0
At1g11900	1578926	264392_at	-0.3	-0.3	0	0	-0.1	-0.1	0.1	0.3	0.2	0.1	-0.2	-0.4	0.3	-0.1	0	-0.8	-0.3
At1g11910	1562975	264344_at	0.1	-0.4	-0.4	0.1	0.2	0.1	0.5	-0.1	0	-0.1	0.1	0	-1.4	0.2	0	0.1	0
At1g11915	1568379	264345_at	0.4	-0.3	0	0.1	-0.4	-0.8	-0.2	-0.7	-0.1	0.1	0	0	-1.5	-0.4	0	-0.5	0
At1g11940	1564728	257422_at	-0.6	-0.4	-0.1	0	0	0	0.1	0.3	0.2	-0.4	-0.4	-0.1	-0.6	-0.2	-0.1	-0.4	-0.3
At1g11950	1573038	264390_at	-1.3	-2.4	-2.4	0	-0.9	-0.7	0.7	-0.1	0	-0.1	-0.5	-0.2	0.5	-0.9	-0.9	-1	-1
At1g11960	1567029	264389_at	0.2	0	0	-0.4	0.8	0.8	-0.5	0.3	0	0.1	0.3	0	-0.4	0.1	0	3	3
At1g12000	1565970	264386_at	-1.3	-0.9	-0.9	-0.1	-0.1	0	0.3	0	0.1	-0.6	-0.4	-0.3	0.2	-0.5	-0.4	-0.8	-0.8
At1g12010	1581014	264346_at	1.3	0.6	0.6	0.8	0.7	0.7	2.7	-0.3	-0.2	-1.1	-0.5	-0.5	-3.6	-0.6	-0.6	2.7	2.7
At1g12020	1563990	264385_at	0.1	0.5	0.2	0.1	-0.6	-0.3	-0.2	0	0	-0.1	-0.1	0	0	-0.4	-0.3	-0.2	0.1
At1g12040	1579841	264347_at	0.2	0.2	0	0	-1.2	-0.2	-0.2	-0.4	-0.1	-0.1	1.4	0	-0.1	0.1	0	-0.2	0
At1g12050	1574738	264396_at	0.1	0.2	0.1	0	0.1	0.2	-0.1	0.2	0.2	0	0.3	0.3	-0.1	0.5	0.3	-0.4	-0.3
At1g12080	1569061	264342_at	-2.2	-1.3	-1.3	-0.2	-0.6	-0.4	0	-1.6	-1.6	-3.6	-4.5	-4.5	-4.1	-5.3	-5.3	-4.8	-4.8
At1g12090	1568588	264371_at	-0.2	-0.3	-0.3	0.1	-0.8	-0.8	-0.4	-0.4	-0.3	-0.2	-0.7	-0.7	2.5	0	-0.1	0.3	0
At1g12100	1582617	264370_at	0.1	-0.5	0	0.2	-1.5	-1.3	0.2	0	0	0.1	-0.4	0	0	-1.6	-1.5	-0.6	0
At1g12110	1570354	264348_at	-0.5	0.7	0	0.1	1.8	1.8	-0.1	0.5	0	-0.4	0.5	0.5	-1.7	0.3	0.1	-0.7	-0.7
At1g12120	1560861	260995_at	0.1	-0.2	0.1	0.4	0.4	0.4	0.3	0.1	0.2	-0.2	-0.1	-0.1	-0.5	-0.2	-0.2	-0.5	-0.3
At1g12140	1573411	260993_at	0.4	0.8	0.2	0	0.4	0.4	-0.2	0	0	0	0	0	-0.7	0	-0.1	-0.2	0
At1g12160	1572699	260991_at	1.8	0.6	0.5	2.9	0.1	0	0.2	0	0	-0.7	0	0	-2.6	-0.6	-0.2	0.3	0
At1g12200	1566198	261023_at	-0.9	-0.2	0	1.2	0.4	0.3	-0.5	-0.1	0	-1	-0.7	-0.7	-0.1	-1.2	-1.2	-1	-1
At1g12230	1579243	260967_at	-0.2	-0.1	-0.1	-0.4	0.5	0.3	0	-0.1	-0.1	-0.5	-0.1	-0.2	-0.5	-0.3	-0.2	-0.5	-0.4
At1g12240	1581635	260969_at	0.3	1.7	1.7	0.1	1.1	1.1	0.2	-0.1	-0.1	0	0.4	0.4	-0.1	0.6	0.5	1.8	1.8
At1g12250	1570383	260968_at	0.7	0.2	0.1	0.2	0.5	0.5	-0.1	0.1	0.1	0	0.3	0.4	-0.3	0.8	0.8	0.9	0.7
At1g12260	1580394	261022_at	0.4	2.3	0.8	0.1	1.4	0	-0.1	0.5	0	0.1	0.8	0	0.3	-0.6	0	1.7	0
At1g12320	1565039	259520_at	-0.7	-1.7	-1.1	-1.4	-1.5	-1	-0.1	-0.3	-0.3	0.1	0	0	0.6	0.4	0.3	0.1	0.1
At1g12330	1580022	259528_at	-1	-1.6	-1.6	-1	-1.1	-1.1	-0.3	0.2	0.2	0.2	0.3	0.1	1.1	0	0	-1.2	-1.2
At1g12340	1565037	257513_s_at	-0.1	0.4	0.3	-0.3	0.4	0.2	0	-0.1	-0.1	0.1	-0.1	0	-0.1	0	0	0.3	0.2
At1g12350	1563811	259536_s_at	-1.3	-1.7	-1.7	-1.3	-1.4	-1.4	0.4	0.2	0.1	0.1	0	0	-0.1	0.2	0	-0.8	-0.8
At1g12360	1562139	259512_at	-0.1	0.1	0.1	0.3	0.1	0	0.4	-0.1	0	-0.1	-0.2	-0.2	-0.2	-0.2	-0.1	0.2	0
At1g12370	1562025	259537_at	-1.1	-0.6	0	0.1	-0.9	-0.4	0.2	-0.6	-0.1	0.1	-0.1	0	0.8	-0.1	-0.1	-0.9	-0.8
At1g12390	1582489	257513_s_at	0.1	0.4	0.3	-0.1	0.4	0.2	0.1	-0.1	-0.1	-0.2	-0.1	0	-0.5	0	0	0.3	0.2
At1g12400	1569470	259529_at	0.7	1.8	1.8	0	1.1	0.9	0	0.4	0	0	-0.3	0	0.1	-1.7	-0.1	0	0
At1g12450	1563927	259530_at	0.9	-0.1	0	0	-0.2	-0.3	-0.2	-0.1	0	0.1	0	0	-0.8	-0.5	-0.5	0.1	0
At1g12470	1573331	259532_at	-0.3	0.2	0.1	0.1	0.2	0.1	-0.1	0	0	0	0.1	0	0.2	-0.1	0	-0.1	-0.2
At1g12480	1566304	259514_at	0.3	0.2	0	0.4	-0.2	-0.2	0.2	-0.4	0	-0.2	0.4	0.3	0.5	0	-0.1	-0.2	0
At1g12500	1562316	259523_at	0.6	0.1	0.1	-0.3	-0.2	-0.2	-0.1	0	0	0.1	0.1	0.1	1.4	-0.2	-0.2	0.5	0.4
At1g12520	1573649	259511_at	0.1	-1.4	-1.3	-0.2	0.1	0.3	0.1	-0.9	-0.9	0.2	-1	-0.9	0	1.8	1.8	0.6	0.6
At1g12530	1562805	259533_at	0.4	0.1	0	-0.1	-0.8	-0.6	0	-0.5	0	0.1	-0.3	0	0	0	0	-0.4	0
At1g12560	1582764	259525_at	-0.1	0	0	0.3	-1.1	-1	-0.2	-0.3	-0.1	-0.1	-0.3	-0.9	0	-0.2	0	0.3	-0.1
At1g12570	1577381	259526_at	-1.5	0.1	-0.1	-0.1	-1.4	-1	0.1	-0.1	-0.1	0.6	-0.2	-0.1	3.2	0.3	0	2.9	2.9
At1g12580	1573025	259484_at	-0.1	-0.3	-0.3	-0.6	-0.3	-0.1	-0.4	-0.1	-0.1	0	-0.1	-0.3	-0.5	-0.2	-0.3	0.6	0.6
At1g12600	1570792	259527_at	-0.4	-0.5	-0.3	-0.4	-1.8	-1	1	-0.1	-0.1	0.2	-0.2	-0.2	0.6	-0.3	-0.1	-1.5	-0.9
At1g12610	1563528	255937_at	-0.3	0.4	-0.1	-0.4	0.5	0	-0.3	-0.5	-0.1	0.4	1.1	0.7	0.1	0.2	-0.3	3.1	1.6
At1g12620	1573554	255938_at	-0.3	0.1	0.1	-0.1	0.4	0.6	0	0.6	0.7	-0.2	0.1	-0.4	-0.4	-0.3	-0.2	0.2	0
At1g12630	1577585	255927_at	-0.3	0.7	0.1	0.3	-1.3	0	0.1	-1.7	-0.6	0.3	-0.4	0	-0.2	-0.3	0.7	-2.4	0
At1g12640	1565005	255928_at	1	0.5	0.6	-0.1	0.1	0.1	-0.1	0	0	0.2	0.1	0	-0.8	-0.1	-0.1	0.4	0
At1g12680	1561498	255936_at	0.1	0.7	0.7	0.4	0.2	0.2	0.4	-0.1	-0.1	-0.1	-0.2	-0.3	-0.6	-0.2	-0.2	0.7	0.6
At1g12710	1569162	255931_at	-0.1	-1.2	-1.2	-0.6	-1.6	-1.6	-0.4	-0.2	0	0.4	-0.6	-0.1	1.2	-0.6	-0.3	-1.2	-1.2
At1g12730	1567301	255939_at	1.3	0.9	0.3	0.3	-0.4	-0.2	0	0	0	0.1	0.2	0	0	0.2	0	-0.3	-0.3
At1g12770	1572538	261194_at	-0.3	0.3	0	0	-0.1	0	0.2	0.1	0.1	0.2	-0.6	0	-0.1	-0.7	0	-1	0
At1g12790	1567944	261205_at	0.3	-0.2	-0.1	0	-1	-1	0	-0.2	0	0.1	-0.4	-0.4	0.1	-0.3	0	-1	-0.5
At1g12800	1563327	261206_at	-0.1	0.5	0.5	-0.6	0.4	0.4	0.1	0	0	0.1	0.2	0.1	0	0.4	0.3	0.2	0
At1g12810	1570210	261209_at	0.3	0.2	0	0.1	0.4	0	0.1	-0.1	0	0.2	0.2	0	0	0.2	0	0.6	0.6
At1g12830	1566925	261207_at	-0.8	-0.1	0	0.1	-0.4	-0.4	0.3	0.1	0	-0.2	-0.2	0	0.9	-0.3	-0.3	-0.3	-0.2
At1g12840	1561418	261210_at	0	-0.4	-0.3	-0.1	0.2	0.2	-0.1	0.2	0	0.1	0.3	0.2	0.3	0	0	0.1	0
At1g12845	1563688	261203_at	0.9	0.7	0.7	0.2	-0.6	-0.3	0.1	0.2	0.1	0.7	0.5	0.5	1.1	0	0.2	1.2	1.2
At1g12850	1564967	261201_at	0.9	1.1	1.1	0.5	0.5	0.5	0	0.1	0	-0.2	-0.1	-0.1	0.2	-0.3	-0.1	0.5	0.3
At1g12880	1575960	261212_at	1.3	1.4	1.4	0.8	0.2	0.1	-0.2	-0.3	0	-0.4	0.1	0	0.9	-0.4	-0.2	-0.3	0
At1g12900	1574584	261197_at	0.4	0.3	0.1	-0.3	-0.2	-0.1	0	0	0	0.1	0.2	0.1	-0.2	0.7	0.7	0.7	0.7
At1g12910	1581517	261202_at	-0.2	-0.3	-0.3	0.1	0.2	0.2	0.2	0.2	0.2	0.2	0.1	0.2	0.3	0.1	0	0	-0.1
At1g12930	1561256	261208_at	-0.5	-0.4	-0.2	-0.2	-0.1	-0.1	0.1	-0.2	-0.1	-0.1	0.1	0.1	0	-0.7	-0.3	-0.4	-0.3
At1g12940	1573508	261198_at	0.8	-0.1	0.6	0.6	1	0	0.6	0.7	0	0.4	1.1	0	-0.2	1.3	0	-1.6	0
At1g12970	1565748	261213_at	0	-0.1	-0.1	0.3	0.2	0	0.1	-0.1	0	0.8	0.5	0.2	0.6	0.4	0.2	0.8	0.3
At1g13000	1572525	262775_at	0.2	-0.3	-0.1	0	0	0.1	-0.1	0.1	0	0	-0.1	0.1	-0.2	0.1	0.1	-0.3	-0.2
At1g13020	1561500	262776_at	-0.4	-0.1	-0.2	-0.1	0	0	0	-0.4	-0.4	-0.1	-0.1	-0.1	0.2	-0.5	-0.4	0.4	0.3
At1g13060	1577490	262781_s_at	-0.6	-0.2	-0.2	-0.1	0.1	0.1	0.1	0.1	0	0	0	0	0.2	0.2	0	0.2	0
At1g13080	1565110	262826_at	1.7	1.7	1.7	1.7	0.7	0.8	0.1	0	0	0.2	0	0	-1.3	0.6	0.4	1.2	1.2
At1g13090	1567621	262780_at	1	0.9	0.9	0.4	0.3	0.3	-0.2	-0.1	0	-0.4	-0.3	-0.2	-0.7	-0.3	-0.1	0	0
At1g13100	1576155	262827_at	0.9	0.1	0	0.4	0.6	0	-0.2	0.8	0	-0.4	-0.5	-0.3	-1.2	-0.5	0	-0.1	0
At1g13110	1580388	262793_at	1.2	1.2	0.9	0.4	0.1	0	0.2	0.1	0	0.1	0.1	0	-0.3	0.3	0	0.9	0
At1g13120	1561395	262794_at	-0.3	0.1	0	0.1	0.8	0.8	0.1	0.4	0.2	-0.1	0.1	0	0.1	-0.1	-0.1	0.6	0
At1g13130	1582538	262795_at	0.1	-0.5	-0.5	0	-1.1	-1.1	-0.5	-0.1	0	0.4	-0.2	-0.2	2.6	-0.4	-0.4	-0.4	-0.4
At1g13140	1579770	262764_at	-0.2	0.5	0.4	0.1	0.1	0.2	-0.1	-0.7	-0.3	-0.3	-0.7	0.3	-1.9	-0.6	-0.4	-2	-1
At1g13150	1582787	262765_at	-0.2	-0.9	0	0.1	-0.7	0	-0.3	-1	-0.8	-0.3	0.1	0	-1.4	0.3	0	-0.9	0
At1g13160	1570095	262766_at	-0.3	-0.4	-0.3	-0.6	-0.4	-0.2	0	0.2	0	0	-0.2	-0.1	0.7	-0.2	-0.1	-0.5	-0.3
At1g13170	1573779	262767_at	-0.7	-0.6	-0.6	0.2	0.1	0.1	0.2	-0.3	-0.1	-0.5	-0.4	-0.4	-0.1	-0.7	-0.6	-0.2	-0.3
At1g13195	1581372	262782_at	-0.1	0.2	0	0.4	0.2	0.1	-0.5	0.3	0	-0.7	0.1	0	-0.3	0.1	0	-0.1	-0.2
At1g13220	1573723	262773_at	0.6	0	0	-0.1	0.4	0.2	0	0.8	0.3	0.1	-0.1	-0.1	0.2	0.5	0	-1.5	-0.7
At1g13230	1578955	262774_at	0.9	2.4	1.1	0	0.8	-0.4	-0.3	-0.4	-1	-0.2	-0.2	-0.2	-0.1	-0.5	-1.1	-2.2	-1.9
At1g13250	1578101	259358_at	-0.7	-0.2	-0.2	-0.4	-0.3	-0.2	-0.2	0.2	0.2	0	0.4	0.3	1.6	0.3	0.2	-0.1	0
At1g13280	1578397	259366_at	0.3	1	1	-0.2	-0.4	-0.3	-0.1	0.4	0.4	0.4	0.8	0.8	0.8	1.1	1.1	1.2	1.2
At1g13290	1576477	257515_at	0	-0.2	-0.4	0.3	-1	-0.4	-0.2	0	0	-0.4	0.1	0	-0.1	-0.3	0	-1.7	-1.3
At1g13300	1575913	259365_at	-0.2	0.7	0	0.3	0.5	0	0	-0.5	0	0.1	-0.3	0	-1	1.8	0	-1	0
At1g13330	1573480	259409_at	-1.4	-3.4	-3	0	-0.5	-0.6	0.4	-0.1	0	-0.7	-0.5	-0.1	0.5	-1	-0.7	-4.2	-4.2
At1g13340	1571873	259410_at	1.2	0.1	0.2	0	-0.2	-0.1	-0.3	-0.7	-0.7	0.2	-0.1	-0.1	-2.1	-0.5	-0.4	-1	-1
At1g13400	1581018	259386_at	-0.1	0.6	0.7	0	1.1	-0.1	0	1.2	0.5	0	0.9	0.7	0.3	1.2	0.4	-1.6	-1.5
At1g13410	1572311	259411_at	0.2	1.8	0	-0.2	1.2	0	0	1.2	0	0.1	1.5	0.5	0.2	0.4	0	-0.9	0
At1g13420	1582177	259388_at	-1.7	-0.2	-0.3	0	-1.1	-1	0.2	1.1	0.3	-0.4	-0.6	-1.1	1.2	0.4	1	-3.2	-2.3
At1g13440	1580687	259361_at	0.2	0.4	0.4	0.3	0	0.1	-0.2	-0.1	0	-0.1	-0.1	-0.1	0.1	0.3	0.2	0.1	0
At1g13450	1576478	259412_at	0.5	0.4	0.3	0.4	0.1	0.1	0.2	0	0	0.3	0.1	0	-0.1	0.1	0.1	0.4	0.4
At1g13560	1566736	256134_at	0.3	0.3	0.2	-0.2	0.1	0	0.1	0.1	0	0	0	-0.1	0.1	-0.1	-0.1	0.9	0.9
At1g13570	1572013	256133_at	-0.1	0.2	0.1	0.3	0.1	0.2	0.2	-0.2	-0.2	-0.2	-0.3	-0.3	-0.5	-0.4	-0.2	0.1	0.2
At1g13580	1569422	256157_at	-0.3	-0.2	-0.1	0	0.3	0	0	-0.2	0	-0.2	-0.1	0	0.1	-0.7	-0.3	-0.1	0
At1g13600	1581660	256131_at	-0.2	-0.6	-0.2	-1.1	-2.7	-2.7	0.1	-1	-0.6	0.7	-1.1	-0.9	0.5	-0.3	0	0.7	0
At1g13630	1577824	256095_at	-0.1	0.7	0.3	0	0.6	0	0.1	-0.2	0	0.2	0.7	0	0.5	-0.5	-0.4	-0.4	0
At1g13640	1569472	256071_at	-0.1	-0.1	0	-0.1	-0.1	0.1	-0.1	-0.1	0	-0.2	0	0	-0.6	-0.2	-0.2	0.3	0
At1g13650	1577279	256096_at	0.2	-0.6	-0.6	-2.6	-2.4	-2.4	-0.1	-0.7	-0.7	1.5	-0.6	-0.7	0.4	-0.6	-0.6	-0.8	-0.5
At1g13670	1567704	256097_at	0	-3.2	-2.7	-0.3	-1.9	-1.2	-0.3	0.2	-0.2	0.1	-0.3	-0.4	-0.3	-1	-0.9	-0.2	0
At1g13680	1566926	256102_at	-0.5	-0.4	-0.4	-0.1	-0.9	-0.9	1.5	1.9	1.7	3.8	5.5	5.5	4.2	6.1	6.1	-0.4	-0.9
At1g13690	1563999	256068_at	-0.6	-0.2	-0.1	0.2	0.2	0.1	0.2	0.3	0.1	0	0.1	0	0.5	0	0	-0.4	-0.4
At1g13700	1573463	256098_at	1.7	0.9	0.9	0.8	1.1	1.2	0.4	0.4	-0.1	0.8	0.2	0.1	-0.7	1.2	1	2.6	2.6
At1g13710	1562561	256099_at	-1	0.6	0.5	0.3	0.2	0.3	0.3	0.3	0.2	-0.5	0.3	0	-0.4	-0.5	-0.4	-4.6	-4.6
At1g13730	1581608	256070_at	-1.5	-2.8	-2.8	0	0.1	0.1	0.3	0.4	0.3	-0.7	-0.8	-0.7	0.6	-0.8	-0.8	-0.2	-0.2
At1g13740	1580570	256069_at	-0.2	0.1	0	-0.1	0.5	0.5	0.1	0.3	0.3	-0.5	0.1	0	-0.5	-0.3	-0.3	-0.3	-0.4
At1g13750	1570699	256100_at	-0.5	0.1	-0.2	0.1	0.1	0	0	-1	0	-0.6	-0.7	0	-1.1	0.3	0.3	0.1	0
At1g13760	1569979	256101_at	0.3	0.5	0	0.3	0.3	0.4	0.4	-0.2	0	-0.3	-0.2	0	0.1	0.1	0	0.4	0
At1g13790	1581675	259448_at	-0.4	-2.1	-1.7	0.1	0.2	0.3	0.3	-0.1	0	0.3	0.2	0.1	0.7	0.3	0	-0.9	-0.5
At1g13830	1575995	259424_at	0.5	0	0.1	0.1	-0.2	-0.1	-0.2	-0.5	-0.4	0.2	-0.1	-0.1	0.2	-0.1	0	-0.1	-0.3
At1g13870	1576291	259450_at	-0.3	0.1	0	-0.3	0.2	0.1	0.4	0	0	0.1	0.2	0.1	0.2	0.3	0	0.5	0.3
At1g13880	1574694	259423_at	0	0.3	0.3	0.3	0.4	0.3	-0.1	0	0	-0.2	0.1	0.1	-0.1	-0.2	-0.1	0.6	0.4
At1g13890	1574637	259451_at	0.4	-0.5	0	0	-1.6	-0.1	-0.1	-0.5	-0.1	0.1	-0.5	0	-1.5	0.9	0.6	-0.6	0
At1g13900	1572976	259420_at	-0.2	0.2	0.2	0.2	0.2	0	-0.1	0.1	0	0	0.1	0	-0.2	-0.1	-0.3	-0.3	0
At1g13910	1573725	259421_at	0.1	0.5	0	0.1	-0.2	0	0	-0.3	0	0	0	0	0.1	-0.3	0	-0.8	0
At1g13920	1571422	262662_at	0.4	2.1	1	0.2	1.2	-0.3	-0.1	0.6	-0.2	-0.1	0.4	0.1	0.7	1.7	0.7	1.2	0
At1g13930	1563135	262609_at	0.8	0	0	-0.1	-0.9	-1	-0.4	0.2	0.3	0.2	-0.2	-0.3	1	0.6	0.6	-0.1	-0.1
At1g13940	1575523	262663_at	0	-0.2	0	0.1	-0.3	0	0.1	-0.1	0	-0.2	-0.4	-0.3	-0.6	-0.2	0	0.4	0
At1g13950	1575774	262615_at	0.1	0.2	0.3	0.5	1.8	0.6	0.3	2.1	0.9	0.7	2.5	1.2	0.5	0.9	0	-0.1	0
At1g13970	1579440	262664_at	0.4	1.1	1.1	0	1.4	1.4	0.2	0	0	0	0.7	0.6	-1.1	0.4	0.2	-0.5	0
At1g13980	1571608	262614_at	0.2	0.4	0.3	0.4	0.4	0.4	-0.2	0.1	0.1	0.1	0.1	-0.1	-0.3	0	-0.1	0.7	0.5
At1g13990	1579492	262607_at	0.8	0.1	0	0.1	0.4	0.5	-0.2	0	0	0.1	-0.1	0	-1.6	-0.1	-0.1	0.3	0.3
At1g14000	1570238	262660_at	0.4	0.4	0.3	0.2	0.2	0.1	0.1	0	0	0.1	0	0	-0.2	0	-0.1	0.4	0
At1g14020	1566934	262647_at	-0.5	-0.1	-0.1	-0.2	0.1	0.1	-0.1	-0.1	0.1	-0.1	0.2	0.1	-0.3	-0.2	0	-0.3	0
At1g14030	1579443	262648_at	0.7	-0.6	-0.4	0.1	0.1	0.1	0.1	0.1	0	0.2	0	0.1	-0.1	0.2	0.3	0.2	0.2
At1g14060	1580086	262611_at	-1.2	-1.1	-1	0	-1	-1	0.1	-0.1	0	-0.7	-0.6	-0.5	1.1	-0.9	-0.9	-1.1	-1.1
At1g14070	1575465	262665_at	0.1	1.1	0.8	-0.1	-0.6	0	-0.5	-0.3	0.1	0	-0.3	0	-1.3	0.9	0	0.3	0
At1g14120	1571963	262608_at	1.2	0.2	0	0.6	0.3	0	-0.1	0	0	-0.4	-0.2	0	1.5	0.8	0	-0.1	0
At1g14140	1564698	262610_at	-0.1	-0.4	-0.2	0	0.1	0	0	-0.3	-0.1	-0.1	0	0	-0.1	-0.1	0	-0.4	0
At1g14150	1565206	262612_at	0.8	0.4	0.5	-0.1	-0.1	-0.1	-0.3	0.2	0.2	-0.2	0.3	0.4	1.3	0.9	0.9	0.2	0
At1g14190	1565806	262655_s_at	-0.1	0.2	0	-0.3	0.1	0	0.1	-1.3	-0.6	0.4	-0.1	0.1	0.5	-0.2	0	1.7	0
At1g14200	1567750	262656_at	-0.7	0.2	0.2	0.2	-0.1	-0.2	-0.3	-1.1	-1.1	-0.4	0	0	0.3	-0.3	-0.4	-0.1	-0.1
At1g14210	1562502	262657_at	-1	0	-0.1	0.1	-0.3	-0.2	0.8	0	0	-0.4	0.1	0	0.2	-0.5	-0.2	-0.4	-0.2
At1g14220	1582039	262658_at	0.2	0.2	0	0	0.6	0	-0.3	-0.2	0	0	-0.7	-0.4	-0.4	1.7	1.2	-1.4	-0.2
At1g14230	1571671	262661_s_at	0.4	2.6	2.6	-0.2	0.2	0.2	0.1	0.2	0	0.3	0.4	0.1	0.1	0	0	-0.1	0
At1g14240	1565972	262659_at	0	-0.2	0	-0.1	-0.5	0	0	-0.5	-0.1	0	-0.2	0	-0.2	-0.2	0	0.1	0
At1g14250	1575801	262661_s_at	5.6	2.6	2.6	3.7	0.2	0.2	-0.2	0.2	0	0	0.4	0.1	-0.2	0	0	-0.1	0
At1g14260	1573254	261481_at	-0.7	-0.5	-0.1	0.1	-0.7	-0.3	0.1	-0.2	0	-0.1	-0.3	-0.1	-1.2	-1	-0.9	-1	-1
At1g14270	1568923	261483_at	0.4	0.2	0.1	-0.1	-0.1	0	-0.2	0	0	0.2	-0.1	0	0.1	0.3	0.1	0.5	0.3
At1g14280	1566597	261480_at	0.1	0.6	0.6	-0.7	-1.6	-1.7	-0.7	-0.6	-0.6	0.9	-0.4	-0.4	1.6	0.2	0.2	1.6	1.6
At1g14290	1576816	261492_at	-0.5	-0.3	-0.3	-0.2	-1	-0.7	-0.2	-0.2	-0.2	-0.1	-0.3	-0.3	0.3	-0.1	-0.1	0.3	0.3
At1g14300	1562167	261524_at	-0.1	-0.2	-0.1	0	0.2	0.2	0.1	0.1	0.1	0.2	0.2	0.1	0.4	-0.3	-0.2	-0.9	-0.7
At1g14310	1564687	261477_at	0.1	0.4	0.1	0.1	-0.1	0	0	0.1	0	-0.4	-0.2	-0.1	-0.3	0.1	0	-0.4	-0.3
At1g14320	1564854	261490_at	-1	-0.3	-0.3	-0.3	-0.2	0	0.4	0	0.1	0	0	0	0.6	0.1	0	-0.5	-0.5
At1g14350	1571163	261491_at	0.9	-0.3	0	0	-0.5	0.1	-0.6	-0.5	-0.1	0.1	-1	-0.7	0.6	-0.4	-0.3	-0.6	0
At1g14360	1571410	261485_at	-1.3	0	0	0.7	1.2	1.2	0.2	0.4	0.4	-1.2	0.4	0.3	-0.4	-0.3	-0.3	-0.1	-0.2
At1g14370	1576200	261526_at	0.8	0.3	0	0.1	-1.3	0	-0.2	-1	0	-0.3	0.1	0	-1.4	0.2	0	0.1	0
At1g14380	1579815	261479_at	0.1	0.1	0.1	0.2	0.6	0.5	-0.2	0	0	-0.2	-0.1	-0.2	-0.4	0.1	0.1	0.6	0.5
At1g14400	1579081	261484_at	0.2	0.4	0.2	0.1	0.2	0.1	-0.1	-0.1	0	-0.1	0	0	-0.3	0.3	0.3	0.4	0.3
At1g14410	1562501	261493_at	-0.8	-0.4	-0.4	-0.1	-0.1	-0.1	0.4	0.2	0	0	0.1	-0.1	0.4	-0.4	-0.4	-0.7	-0.7
At1g14420	1653153	261528_at	0	1.5	1.3	0	-0.6	-0.2	-0.1	-1.2	0	0	0.7	0.7	0.1	2.5	2.2	-1	0
At1g14430	1571338	261529_at	0.2	-1	0	0	0.8	0	-0.2	-0.6	-0.9	-0.1	0.8	0.7	-0.2	1.4	0	0.5	0
At1g14440	1575885	261502_at	-0.3	0.7	0	0.1	0.6	0.3	-0.1	-0.2	-0.2	-0.5	-0.3	-0.4	-1	-0.8	-0.5	1	0
At1g14450	1578872	261489_at	-0.3	-0.5	0	-0.2	-0.2	0	-0.1	0.2	0	0.1	0.1	0	0.2	0.3	0.1	-0.8	-0.5
At1g14460	1579730	261471_at	0	-0.2	0	0.4	-0.1	0	0	-0.1	0	-0.3	-0.1	0	-0.8	-0.3	-0.1	-0.4	0
At1g14470	1562742	261472_at	0	-1	0	-0.2	-0.6	-0.7	-0.2	0.8	0	0.2	0.8	-0.2	0.5	0.9	0	-1.2	0
At1g14480	1575218	261476_at	0.9	-0.1	-0.2	-0.5	-0.9	-0.8	-0.7	-0.6	-0.6	0.1	-0.5	-0.4	0.3	-0.7	-0.8	-0.5	-0.7
At1g14510	1582958	261486_at	-0.6	-0.3	-0.2	-0.1	-0.1	-0.1	0	-0.1	-0.1	-0.4	-0.3	-0.2	-0.2	-0.5	-0.4	-0.4	-0.3
At1g14520	1578664	261478_at	0	-0.4	0	0	-2.4	-2	-0.1	-0.2	0	0	0.1	0	0.4	-0.1	-0.2	-0.8	-0.8
At1g14530	1575463	261482_at	0	-0.1	-0.1	0.1	-0.7	-0.7	-0.2	0.3	0	0.1	0.1	0	0.5	0	-0.1	-0.4	-0.3
At1g14540	1579806	261474_at	0.1	0.1	0	-0.1	-2	-1.9	0	-0.9	-1.2	0	-0.4	-0.2	-1.3	1.2	-0.4	-1.9	-1.9
At1g14570	1581688	260782_at	-0.2	-0.2	0	-0.2	0.1	0	-0.1	-0.1	0	-0.1	-0.1	0	-0.3	0.2	0	-0.3	-0.2
At1g14580	1575408	260776_at	-2.4	-3.4	-3.4	-0.7	-2.7	-2.7	2.1	0.4	0.4	-1.3	-1.1	-1.1	2.1	-0.8	-0.9	-2	-2
At1g14610	1564275	260780_at	-0.5	-0.6	-0.6	0	0	0	0.2	0.1	0	-0.2	0.1	0	0.2	-0.2	-0.1	-0.4	-0.3
At1g14620	1577360	260781_at	-0.5	-0.3	-0.2	-0.4	0	0.1	0.1	0.3	0.3	0	0.2	0	0.7	-0.1	-0.1	-0.5	-0.5
At1g14650	1561261	260779_at	-0.6	-0.3	-0.3	0.1	0.1	0	0.2	-0.2	0	-0.1	-0.4	-0.3	0.2	-0.2	-0.2	0.4	0.1
At1g14660	1569658	262835_at	0.2	-0.3	-0.1	0.3	-0.1	0	-0.2	-2.9	-1.5	-0.2	-2	-0.3	-0.5	-1.1	0	-3.4	-1.3
At1g14670	1580856	262846_at	-0.7	-0.3	-0.2	-0.2	0	0	-0.1	0	0	0	0	0	0.2	-0.1	-0.1	0.5	0.3
At1g14685	1574036	262848_at	-1.2	-0.1	0	0.1	-0.4	-0.4	0	-0.2	-0.2	-0.1	-0.3	-0.2	0.1	-0.9	-0.6	0.2	0.3
At1g14687	1561414	262843_at	-1.2	-1.6	-0.9	0.3	-0.1	0	0.2	-2.4	-0.8	-2	-3.3	-1.8	-1.7	-2.1	-1.8	-1.3	0
At1g14700	1568845	262830_at	0.5	0.1	-0.1	0.7	-0.7	-0.4	0.1	-0.5	-0.4	-0.7	-0.5	-0.5	0.2	-0.3	-0.1	0.3	0
At1g14710	1582636	262849_at	-0.3	-0.7	-0.7	0.1	-0.2	-0.2	-0.2	-0.1	-0.2	-0.4	-0.3	-0.2	0.3	-0.6	-0.6	-0.4	-0.4
At1g14720	1572509	262842_at	1.5	-0.1	-0.1	0.5	0.8	0.8	0.1	0	0	0.6	0.1	0	0	-0.2	0	0.6	0.4
At1g14730	1569839	262831_at	0.5	0.5	0	0.6	-0.2	0.3	-0.1	-0.2	-0.3	0.4	0.1	0.1	0.5	-0.8	0	1.7	1.7
At1g14740	1581243	262845_at	-0.1	-0.3	-0.2	0.2	0.5	0.3	-0.2	-0.1	-0.2	-0.2	-0.3	-0.3	-0.5	-0.4	-0.4	0.6	0
At1g14750	1566074	262833_at	-0.2	0.2	0	-0.2	-2.2	-0.6	-0.4	-0.4	0	-0.3	-0.8	0	-0.6	-1.4	-0.1	-2.7	0
At1g14760	1568685	262886_at	0.1	0.6	0	0	-0.3	-0.1	0	-0.2	0	-0.1	-0.1	0	-0.4	-2.4	-0.5	-0.5	0
At1g14770	1568389	262839_at	-1.1	-0.5	-0.2	-1	-1.8	-1.8	0.1	-0.4	0	-0.4	-0.6	-0.3	0.5	-1.3	-1.3	-1.2	-1.2
At1g14780	1571546	262887_at	1.4	0.8	0	0	-0.1	0	0.2	0.2	0	0.3	0.4	0.4	-1.7	-0.3	0	1.1	1.1
At1g14790	1577108	262888_at	0.4	0.6	0.5	0.2	0	0	0	0	-0.1	-0.1	0.3	0.3	-0.4	0.4	0.1	-0.3	-0.4
At1g14810	1580819	262841_at	-1.1	-0.8	-0.8	-0.4	-0.2	-0.1	0.4	0.3	0.3	0.1	0	0	0.1	-0.2	-0.1	-0.8	-0.8
At1g14820	1569619	257463_at	0.1	-0.1	0	-0.2	-0.3	-0.4	-0.5	0.1	0	0.1	-0.1	0	0.3	0.2	0	-0.4	-0.3
At1g14850	1582966	262890_at	-0.3	0.1	0	-0.1	-0.5	-0.3	0.1	0	-0.1	0.1	0	-0.1	0.5	-0.5	-0.2	0.2	0
At1g14880	1573396	262832_s_at	-2.8	2.7	2	-1	2.9	1.5	0.3	2.2	1.1	-0.8	2.2	0.8	3.6	6.2	6.2	3.3	3.3
At1g14890	1570945	262844_at	1.8	1.6	1.6	1.5	2.2	2.2	0.9	0.3	0.4	0.4	0.3	0.3	-1.1	1.1	1	2.5	2.5
At1g14900	1576630	262840_at	-0.9	-0.3	-0.3	0.2	0.3	0.2	0.2	-0.7	-0.7	-1.5	-1	-1	-0.3	-1	-1	0.1	0
At1g14910	1567247	262856_at	-0.3	-0.6	-0.6	0.3	0.2	0.2	0	0.1	0	0	-0.1	0	0.1	0.1	0	0.2	0
At1g14960	1561825	262838_at	0.2	-0.2	-0.1	0.3	-0.8	-0.8	0	-0.4	0	-0.1	0	0	0.5	-0.6	-0.4	0.4	0
At1g14970	1582856	262829_at	-1.5	-1.2	-0.8	0.1	1.2	1.2	0.2	0.3	0.2	-1.6	-0.6	-0.4	-1.7	-1.6	-1.4	-3.7	-1.8
At1g14980	1564828	260714_at	-1.1	0.1	0	0.1	0.5	0.5	0.1	0.3	0.4	-0.4	0.3	0.3	0.7	0.2	0.1	-0.2	-0.3
At1g14990	1576567	260738_at	0.1	0	0	-0.1	-0.3	-0.2	0	0.4	0.3	0	0.3	0	0.1	-0.2	0	-0.3	0
At1g15010	1581607	260744_at	1.4	1.8	1.8	0.2	1.2	1	-0.1	-0.3	-0.1	0.3	0.1	0	-0.7	-0.2	0	3.6	3.6
At1g15020	1562734	260740_at	-0.3	-0.1	-0.2	0.2	0	0	0.2	0.3	0.1	0.2	0.4	0.2	0.1	0.2	0.1	-0.1	0
At1g15060	1565494	262604_at	-0.4	-0.1	0	-0.2	-0.7	-0.4	0	-0.4	-0.2	-0.2	-0.4	-0.1	0.2	0	0	0.1	0
At1g15100	1569388	262590_at	1.1	1.4	1.4	0.8	1.1	1.1	0.2	0.4	0.3	-0.4	0.1	0.1	-1.4	0.6	0.5	1.4	1.4
At1g15110	1568619	262583_at	0	-0.2	0	-0.3	0.2	0	0.4	-0.3	0	-0.3	-0.2	0	-1.2	-0.6	-0.2	0	0
At1g15120	1573210	262593_at	0	0.3	0.2	-0.2	-0.2	-0.3	-0.1	0.2	0.1	0.2	0.3	0.2	0.2	0.3	0.1	-0.5	-0.5
At1g15130	1565868	262588_at	-0.5	-0.3	-0.1	0.1	0.2	0	-0.1	-0.1	0	0	-0.1	0	0	0.2	0	1	1
At1g15180	1566586	262569_at	0.1	0.1	0	0.4	0.7	0.9	0.2	0.4	0.2	0.5	-0.4	0	-0.4	0	0	0.8	0.7
At1g15190	1564298	262606_at	-0.2	0	0	0	-0.8	0	0.1	-0.4	0	0	-0.4	-0.1	0.9	-0.3	0	0.1	0
At1g15200	1581406	262570_at	-0.6	-0.9	-0.9	-0.2	-0.2	-0.1	0	0	-0.1	-0.2	0	0	0.3	-0.4	-0.2	-0.8	-0.8
At1g15210	1564880	262575_at	0.8	1.1	1.3	0.1	0.8	0.4	0	0.5	0	-0.1	0.7	0	0	0.5	1.1	-0.6	0
At1g15220	1569688	262591_at	0.1	-0.5	-0.2	-0.6	0.7	0.3	-0.1	0.6	0	-0.1	-1.1	-1	-0.8	-0.3	0	0.2	0
At1g15230	1574538	262574_at	0	-0.4	-0.3	0.4	0.2	0.2	0.3	0.2	0.1	0.1	0.1	0.2	-0.4	-0.1	0	-0.5	0
At1g15250	1576486	262594_at	-0.1	0.8	0.7	0.2	0.4	0.2	0.3	0.4	0.2	-0.2	-0.9	0	0.4	0	-0.1	-0.5	0
At1g15260	1562728	262598_at	-0.3	1.3	1.3	0.2	-0.2	-0.2	0	-0.1	-0.1	0.1	0	0.1	0.5	0.3	0.2	0.7	0.4
At1g15270	1575475	262602_at	-0.3	-0.2	-0.2	-0.2	-0.1	0.1	0.2	0.1	0	-0.1	0.2	0	0	0.2	0.1	-0.7	-0.7
At1g15280	1566487	262576_at	0.2	-0.2	0	0	0.2	0	0	-0.2	-0.2	-0.1	-0.1	-0.1	0	-0.3	-0.2	0.8	0.5
At1g15290	1568470	262577_at	0	-0.2	-0.2	0	0.1	0.1	-0.3	-0.3	-0.4	0.2	-0.7	-0.7	0	-0.5	-0.5	0.8	0.5
At1g15290	1579951	262577_at	-0.4	-0.2	-0.2	0.4	0.1	0.1	0.3	-0.3	-0.4	-0.2	-0.7	-0.7	-0.4	-0.5	-0.5	0.8	0.5
At1g15310	1561836	262601_at	-0.7	-0.5	-0.3	0.1	-0.6	-0.1	0.7	0.1	0	0.4	0.2	0.1	0.4	-0.5	-0.2	-1.3	-1.3
At1g15330	1567832	262580_at	0	0.1	0	-0.2	-0.6	-0.6	0.3	-0.2	-0.1	0.7	-0.2	-0.2	1.1	-0.2	-0.3	-0.4	-0.2
At1g15340	1578982	262600_at	0.3	0.1	0.1	0.4	0.4	0.3	-0.1	-0.3	-0.1	-0.1	-0.5	-0.4	-0.6	-0.2	-0.1	0.4	0
At1g15350	1577014	262599_at	0.3	0.3	0	0.7	-0.1	0	0.2	-0.1	0	0.1	-0.3	-0.2	-0.4	-0.2	0	0.4	0
At1g15360	1570123	262595_at	-0.1	-0.3	-0.2	-0.2	-1.2	0	-0.2	-0.4	0	0	-0.3	0	-0.5	-0.5	-0.1	-0.2	0
At1g15380	1568799	262603_at	1.9	0.6	0.5	0.8	1	0.9	2.9	0.4	0.2	2.1	1	1	-0.2	0.7	0.3	2.1	2.1
At1g15390	1569663	262573_at	-0.7	-0.5	-0.4	-0.1	0.1	0	0.2	0.2	0.1	0.5	0.3	0	0.5	0.3	0.2	-0.3	0
At1g15400	1577845	262592_at	0.4	0.2	0	-0.1	0	0	0	-0.3	-0.1	0.1	-0.2	-0.1	-0.9	0	0	0.3	0
At1g15410	1578089	262582_at	-0.6	0.5	0.4	0	0.5	0.5	0	-0.2	0	-1	0.1	0	-0.9	0	0	-0.3	-0.1
At1g15420	1574533	262544_at	-0.5	-0.2	0	0.1	-0.1	-0.1	0.1	0.3	0.2	0	0.2	0.1	0.9	0	0	-0.5	-0.2
At1g15430	1575071	262571_at	-0.3	-0.3	-0.3	-0.2	-0.3	-0.3	0.3	0.7	0.7	0.7	0.7	0.7	1	0.5	0.5	0.1	0
At1g15440	1577576	262584_at	-0.6	0	-0.1	0	-0.3	-0.2	0.4	0.3	0	0.3	0.1	0	1.4	-0.1	-0.1	-0.3	0
At1g15470	1580071	262597_at	-1	-0.4	-0.2	-0.5	0.3	0.2	0	0.3	0.2	-0.2	0.1	0	0.2	0.3	0.2	-0.3	-0.3
At1g15480	1563003	262586_at	-0.6	0.4	0.2	0.1	0.1	0	0.1	0.7	0.2	-0.2	0.1	0	1	-2	-1	-2.5	-2.5
At1g15500	1581331	261767_s_at	-0.4	0.1	0	-0.2	0.4	0.3	0.1	-0.1	0	-0.1	-0.1	0	-0.5	-0.3	-0.2	0.1	0
At1g15510	1561004	261762_at	0.2	0	-0.1	0.4	0.6	0	0.3	0.3	0	0.3	0	-0.2	0.5	-0.3	0	-0.1	-0.1
At1g15520	1582990	261763_at	0.3	0.3	0	0.1	-1.1	0	-0.1	0	0	0.1	-0.7	0	0.1	-1.9	-1.9	0.6	0.6
At1g15530	1566196	261764_at	-0.4	-0.7	-0.4	-0.5	-1.3	-0.6	0	-0.2	-0.1	0.2	0.2	0.1	0.2	-0.7	-0.3	1.9	0
At1g15550	1569810	261768_at	-0.3	-0.6	-0.5	-0.7	-1.1	-0.9	0	-0.7	-0.5	0.6	-0.3	-0.2	-0.9	0.5	0.4	-1.3	-1.3
At1g15570	1578117	261765_at	-0.2	0.3	-0.3	-0.1	0.3	-0.2	-0.1	0.8	0.5	-0.1	0	-0.2	0	0.4	0.5	0	0
At1g15660	1569287	261761_at	-1	-0.6	-0.6	-0.2	-0.4	-0.3	0.6	-0.1	-0.1	-0.5	-0.7	-0.4	0.6	-0.7	-0.4	-1	-1
At1g15670	1570155	259502_at	1.7	0.7	0.5	0.2	1.5	1.5	-0.3	0.1	0	0.3	-0.1	-0.1	-1.9	0	0	2.5	2.5
At1g15690	1579707	259504_at	0	-0.1	0	-0.1	-0.3	0	-0.1	-0.2	0	0.1	-0.1	0	0.2	0.3	0	0.6	0.3
At1g15700	1577938	259485_at	-0.9	0	-0.1	-0.1	-0.3	0	0.2	-0.1	-0.1	-0.2	-0.2	-0.1	0.6	-0.7	-0.6	-1.5	-1.5
At1g15710	1576638	259486_at	-0.4	-0.6	-0.4	-0.2	-0.1	-0.1	0.1	-0.2	-0.1	0.1	0	0	0.6	-0.2	-0.1	0.1	0
At1g15730	1574077	259499_at	0.3	0.6	0.6	0.2	0.3	0.2	0	-0.2	-0.1	0.2	0	0	0.1	0.4	0.2	0.6	0.3
At1g15740	1572739	259500_at	1.4	0.5	0.5	0.9	0.4	0.5	0.4	-0.1	-0.1	0.2	-0.1	-0.2	-1	0.6	0.6	0.5	0.4
At1g15750	1580087	259501_at	0.1	0.5	0.1	-0.1	0.3	0.3	0.2	-0.1	-0.1	-0.4	-0.3	-0.2	-0.8	-0.1	-0.1	1.1	1.1
At1g15780	1568703	259488_at	-0.1	-0.3	-0.2	0.2	0.3	0.1	0	-0.1	0	0	0	-0.1	-0.4	-0.1	0	0.3	0
At1g15790	1571056	259489_at	-0.1	-0.2	-0.2	0.3	-1.3	-1.3	1.2	0.1	0.2	0.6	0	0	1.4	-0.2	0	-1.3	-1.3
At1g15800	1579779	259490_at	0.9	0.2	0	0.2	-0.3	0	0	-0.2	0	0.1	0	0	-0.6	-0.1	-0.1	0.2	0
At1g15810	1579544	259505_at	-0.1	0	0	-0.6	-0.1	0.1	-0.1	-0.2	0	0.1	-0.1	0	0.5	-0.2	0	-0.2	0
At1g15820	1580356	259491_at	-0.5	0	0.1	0.5	0.1	0.1	0.1	0.1	0	0.2	0.2	0.1	0.3	0.7	0.7	0.8	0.7
At1g15870	1581884	259503_at	-2.1	-1.4	-0.7	-0.1	-0.7	-0.3	0.1	0	0	0.3	-0.1	0	0.9	-0.3	0	-0.1	0
At1g15880	1575462	259498_at	0.6	0.9	0.9	0.4	0.6	0.6	0.1	0	0	0	-0.1	-0.1	-0.3	-0.2	-0.1	0.3	0.3
At1g15900	1569505	259496_at	-0.1	-1.6	-0.1	0.1	-1.5	0	-0.1	-1	0	0	-0.1	0	0	-0.7	0	0.4	0
At1g15910	1570011	261837_s_at	-1	-1.1	-1.1	0	0.3	0.2	-0.4	-0.3	-0.2	-0.7	-0.4	-0.4	-0.5	-0.6	-0.5	-1.2	-1.2
At1g15930	1582162	261789_at	-0.8	-0.5	-0.3	-0.2	-0.1	0	0.4	0.3	0.2	0	0.2	0.1	0.6	0.1	0	-0.6	-0.6
At1g15940	1562398	261844_at	-0.9	-0.3	-0.2	0.6	0	0.1	0.3	-0.2	-0.1	-0.5	-0.4	-0.4	0.1	-0.3	-0.3	-0.3	-0.2
At1g15950	1576957	261792_at	0.9	0.5	0.6	-0.4	-0.4	-0.2	-0.2	-0.3	-0.3	0.5	-0.3	-0.3	0.1	0.1	0	0.3	0.3
At1g15980	1564146	261788_at	0.2	0.8	0.8	-0.1	-0.1	-0.1	0	0	0	-0.1	0.2	0.1	0.3	0.4	0.3	0.5	0.3
At1g15990	1579894	261786_at	-0.2	0.3	0	0	-0.7	0	-0.2	-0.3	0	0	0.2	0	-0.6	0.1	0	-0.4	0
At1g16000	1581405	261790_at	-0.3	-0.6	-0.1	-0.4	0.2	0.1	0	0.4	0.2	0.4	0.6	0.4	1.2	0.2	0.3	-0.4	0
At1g16020	1566781	261787_at	-0.2	0.1	0	0	0.1	0	0	-0.1	0	0	-0.1	0	0.1	0.1	0	0	0
At1g16040	1576819	261839_at	-0.1	-0.6	-0.6	0	0	0	-0.2	-0.1	0	0	-0.2	-0.1	0.2	-0.7	-0.7	-0.3	-0.1
At1g16060	1572743	261794_at	-0.4	-0.6	-0.2	-0.5	-0.2	0	-0.3	0	0.2	0.3	0	0.4	-0.9	0.7	0.6	0.3	0
At1g16070	1561283	261840_at	-1	-0.6	-0.5	0.1	-0.4	0	0.2	-0.3	0	-1.1	-0.9	-0.8	-1.1	-1	-0.5	-0.8	-0.8
At1g16080	1568085	261793_at	0.3	0.3	0.2	-0.7	-0.7	-0.6	-0.3	-0.2	-0.2	-0.1	-0.1	-0.1	0.2	0.2	0.2	0.1	0
At1g16090	1564304	261836_at	-0.3	-2.2	-0.8	0.4	-0.8	-0.1	0.3	-0.9	-0.1	-0.4	-0.6	0	-1.1	-3	-1.1	-1	0
At1g16160	1576199	261842_at	-0.3	-0.8	0	0.1	-0.7	-0.5	-0.3	-1.2	-0.5	0	0.1	0	0.1	-2.2	-1.9	-1.1	0
At1g16170	1568182	261791_at	0.1	0.4	0.2	-0.1	0.2	0.1	0	-0.1	-0.2	0.2	0.1	0.1	0	0.2	0.2	0.4	0.3
At1g16180	1565255	261843_at	0.5	0.1	0.1	0.3	0.1	0	-0.1	-0.1	0	0	-0.1	0	-0.5	0	0	0.3	0
At1g16210	1572791	262710_at	-0.1	-0.3	-0.1	0.4	0.2	0.2	0.2	0	0.2	0.1	0	0	-0.1	0.2	0.2	0.5	0.3
At1g16240	1563104	262709_at	0.2	0.2	0	0.1	0.5	0.5	0	0.1	0.1	0	0.1	0	-0.3	0.5	0.4	0.3	0
At1g16260	1655463	262705_at	0.8	1.9	1.9	0.6	0.2	0	-0.3	-0.9	-0.6	-0.3	-0.7	-0.4	0.8	-0.5	-0.3	-0.3	0
At1g16280	1582823	262706_at	-0.4	-0.5	-0.5	0.1	-0.2	-0.3	0.1	0.3	0.3	0.1	-0.1	-0.1	0.7	-0.5	-0.5	-0.9	-0.6
At1g16290	1562664	262707_at	-1	0.1	-0.1	0.2	-0.4	-0.3	0.6	0.4	0.3	1	0.7	0.6	1	0.7	0.3	0	0
At1g16300	1564184	262939_s_at	-0.8	-0.7	-0.6	-0.2	-0.4	-0.2	0	0.1	0	0.3	0	0.1	0.6	-0.5	-0.3	-0.8	-0.8
At1g16330	1561119	262752_at	-1.3	-0.7	-0.7	0	-1	-1	0.4	-0.5	-0.4	-1	-0.9	-0.7	0.5	-1	-0.9	-1	-1
At1g16370	1573303	262756_at	0.1	0.2	0.1	-0.4	-0.9	0	0.8	0.3	0.2	0	-1.8	0	-0.1	-4.3	-2	0.1	0
At1g16390	1567299	262730_at	-0.5	-1	-1	0	-0.7	-0.6	0	0.1	0.1	0.5	0.4	0.4	2.1	-0.2	-0.1	-2.2	-2.2
At1g16400	1574078	262717_s_at	-0.5	-2.6	-2.6	-0.2	-0.5	-0.4	-0.6	0.6	0.4	-0.3	0.2	0	-1.2	0.1	0.3	-1.2	-1.2
At1g16410	1573959	262717_s_at	-0.7	-2.6	-2.6	-0.5	-0.5	-0.4	-0.6	0.6	0.4	-0.2	0.2	0	-1.3	0.1	0.3	-1.2	-1.2
At1g16430	1573915	262714_s_at	-0.2	0.4	0.4	0.1	-0.2	0.1	0.3	0.2	0	0.3	0	0	0.4	0	0	-0.5	0
At1g16440	1570662	262732_at	0.1	0.2	0	0	-0.7	0	-0.2	0.4	-0.1	0	1.5	0	-0.1	-0.5	0	-0.2	0
At1g16470	1568492	262716_at	-0.5	-0.2	-0.2	-0.2	-0.1	0	0.1	0.2	0.2	0.1	0.1	0.1	0.3	0.2	0	-0.5	-0.5
At1g16490	1582338	262715_at	0.3	0.1	0.1	-0.1	-0.3	-0.2	-0.2	-0.3	-0.3	0.4	0.2	0.1	0.7	-0.3	-0.2	-0.9	-0.9
At1g16500	1578454	262711_at	-1.2	-0.9	-0.9	0.1	-0.7	-0.5	0.3	0	0	-1.6	-1.1	-1.1	-0.3	-0.6	-0.6	-0.4	-0.4
At1g16510	1581376	262703_at	-0.1	0.1	0.3	0	-0.7	-0.7	-0.1	0.2	0.3	-0.2	0	0	-0.3	0.1	0	-0.6	-0.5
At1g16520	1578390	262713_at	-0.8	-0.3	-0.2	-0.3	-0.1	0	0	-0.3	-0.2	-0.5	-0.5	-0.5	0.1	-0.6	-0.6	0.2	0
At1g16530	1561380	262704_at	0.1	0.9	0	0	-1.7	0	0	-0.1	0	0	-0.6	0	-0.7	-0.6	0	-1	-0.2
At1g16540	1570894	246325_at	0.4	-0.1	-0.1	0.1	0.2	0.2	0	0.2	0	-0.4	0.1	0	-0.7	-0.4	-0.2	-1.9	0
At1g16570	1560895	246351_at	-0.1	0	0	0.1	0.1	0	0	0.2	0	-0.1	0.3	0	0.1	0.2	0	-0.2	-0.2
At1g16590	1572928	246326_at	-0.2	-0.3	-0.3	-0.2	-0.3	-0.3	0.2	-0.2	0	-0.1	0.2	0	0	0.2	0	-0.2	0
At1g16640	1565781	246321_at	-0.8	0.2	0	-0.1	-0.4	-0.2	0.4	0.1	0	-0.5	-0.1	-0.2	0.4	0.1	0.2	0.8	0
At1g16650	1565064	246350_at	0.1	-0.3	0	0.1	0.3	0	0.2	-0.1	0	0	-0.5	-0.1	0.1	0.2	0	0.4	0
At1g16670	1563583	246327_at	0.3	0.3	0.1	0.1	0.7	0.4	0.1	0.3	0.1	-0.2	0.2	0.1	-0.7	0.1	0.1	0.3	0
At1g16690	1565825	246323_at	-0.2	0.7	-0.2	0	0.6	-0.3	0.1	0.9	-0.2	-0.1	0.1	-0.2	-0.1	0.4	-0.2	-0.4	-0.1
At1g16705	1578854	255768_at	0.2	0.3	0.3	-0.1	-0.1	-0.1	-0.4	-0.1	0	-0.1	0	0.1	-0.4	0.2	0	0.3	0
At1g16710	1579337	255762_at	0.1	-0.4	-0.4	0	0	0	0.1	-0.1	0	-0.1	0.1	0.1	-0.2	0	0	0.1	0
At1g16720	1564961	255764_at	0.5	0.9	0.9	0.1	-0.1	-0.1	0.3	-0.2	-0.2	-0.1	-0.4	-0.4	-0.4	0.6	0.4	0.6	0.4
At1g16740	1571362	255767_at	-0.4	-0.1	-0.1	-0.4	-0.1	0.1	0.1	0.1	0.1	0	0.1	0	0.3	0.2	0	-0.6	-0.6
At1g16750	1564999	255766_at	0.6	0.7	0.7	0.3	-0.4	-0.5	0.1	0.1	0	0.2	0.2	0.1	1.3	0.1	0.3	-0.5	-0.3
At1g16770	1562492	255761_at	0.2	-0.5	0	-0.1	-1	-0.1	0.5	-0.1	0	0	-0.2	0.1	-1	-1.5	-1	-2.2	-1.3
At1g16780	1577489	255760_at	-0.9	-0.8	-0.7	0	0.5	0.5	-0.3	0.2	0.1	-0.2	0.1	0	-0.5	-0.3	-0.1	-0.7	-0.7
At1g16790	1568817	255759_at	-1.2	-0.4	-0.4	-0.1	0	0	0	0.1	0	-0.5	0	0	0.2	-0.1	0	-0.3	-0.1
At1g16810	1580858	256113_at	-0.1	0.3	0.2	0.1	0	0.1	0	0	-0.1	-0.2	0	-0.1	-0.2	0	-0.1	-0.3	-0.2
At1g16820	1572438	256111_at	0	0.6	0	0	-0.1	0	0	-0.1	0	0.1	-0.4	-0.3	-0.1	-0.5	0	0.7	0
At1g16840	1563562	256117_at	0.2	0.2	0.2	0.2	0.1	0.2	0.2	0.3	0.2	0	0.1	0.1	-0.2	0.1	0.2	0.6	0.3
At1g16850	1576125	256114_at	0.5	0.4	0	0.1	-0.8	0	-0.1	0.5	0	0.8	-0.3	0	1.5	0.3	0	3.7	3.7
At1g16870	1561309	256106_at	-0.6	-0.3	-0.3	-0.1	-0.2	0	0.2	0.2	0.1	0.1	0	0	0.5	-0.2	0	-0.5	-0.3
At1g16880	1582558	256115_at	0.7	0.9	0.9	0.1	0.2	0.2	-0.2	0.2	0.2	-0.1	0.4	0.3	0.3	0.4	0.5	1.1	1.1
At1g16890	1572869	264303_s_at	0.4	0.3	0.1	0	0.1	0.1	0.1	0	0	0	-0.1	0	-0.2	0.1	0	-0.4	-0.4
At1g16900	1581935	256110_at	-0.5	0.1	0.1	0	-0.1	-0.1	0.1	-0.1	0	-0.1	0	0	0.1	-0.1	-0.1	0.1	0
At1g16920	1566675	256112_at	-1	-0.5	-0.5	-0.4	-0.5	-0.5	-0.3	-0.1	0	-0.3	-0.3	-0.2	0.5	-0.2	-0.1	-0.5	-0.5
At1g16940	1571857	256108_at	0.1	-0.4	0.4	-0.1	-1	-0.8	-0.2	-0.2	0	-0.2	-0.8	-0.7	0.1	-0.2	0	-0.5	0
At1g16950	1655778	256109_at	1.1	4.7	4.7	0	2.9	1.8	-0.2	1	0.8	0.2	2.4	2.4	0	1.8	1.8	5.2	5.2
At1g16970	1566705	256118_at	-0.3	0.1	-0.1	0.1	0.2	0.2	0.1	-0.1	0	-0.1	0	0	-0.1	-0.1	0	-0.1	0
At1g16980	1565092	256104_at	-1.8	0.8	0.3	-0.1	-0.5	-0.8	2.6	0.3	-0.3	1.2	1.7	1.7	1.9	1.7	1.7	-1.4	-1
At1g17010	1581862	262527_at	0.4	1.8	1.2	0.2	0.2	0.5	0.2	-0.2	0	-0.1	0.5	0.3	-0.6	0.5	0	1.3	1.3
At1g17020	1561494	262482_at	0.8	-0.9	-0.7	0.3	-0.7	-0.6	1	0.9	0.9	-0.7	-0.7	-0.5	-2.6	-1.3	-1.3	0.3	0
At1g17040	1573808	262534_at	0.1	0.7	0.6	0.1	0.2	0.1	0.2	0.6	0.5	0.4	0.5	0.4	0.2	0.4	0.4	0.6	0.2
At1g17050	1563369	262526_at	-0.4	1.1	0.9	0	-0.1	-0.1	-0.2	-0.7	-0.5	-0.7	-0.6	-0.6	-0.6	-0.5	-0.5	0.2	0
At1g17060	1562340	262525_at	-1.5	-1.9	-1.9	0.1	0.3	0.3	0.5	0.1	0.1	-0.9	-0.4	-0.3	-1.6	-1.2	-1.1	-4.6	-4.6
At1g17070	1578048	262524_at	-0.6	-0.3	-0.4	0	0.4	0.3	0.1	0.1	0	-0.1	-0.1	0	0.4	-0.3	-0.2	0	0
At1g17080	1567863	262481_at	0	0.1	0	-0.2	0.1	0.1	0	0.1	0	0	0.1	0	-0.4	0.3	0	-0.4	-0.2
At1g17090	1581328	262533_at	0.1	0.1	0	0.2	-0.5	-0.2	0.2	-0.1	0	0.5	-0.3	0	1.3	0.4	0.3	-0.6	-0.6
At1g17100	1576202	262536_at	0.6	0.4	0.5	-0.1	0.3	0.4	0.1	-0.1	-0.1	-0.3	0.2	0.2	-0.1	0.5	0.4	0.5	0.5
At1g17110	1561681	262523_at	0.1	0.3	0.3	0.1	-0.1	-0.1	0	-0.3	-0.2	-0.2	-0.1	-0.1	-0.3	-0.1	-0.1	0.7	0.4
At1g17120	1572305	262522_at	0.6	0.3	0.2	0	0	0.1	0	-0.1	-0.1	-0.2	0	0	-0.2	-0.1	-0.1	0	0
At1g17130	1568512	262521_at	-0.6	-0.4	-0.3	-0.2	-0.1	0	0.1	0.2	0	-0.1	-0.3	-0.1	0.4	-0.1	0	0.1	0
At1g17140	1578680	262538_at	-0.4	0.2	0	0.1	0.3	0	-0.4	0.1	0	-0.5	0.1	0	0.3	-0.2	-0.3	-1.2	-1.1
At1g17145	1569761	262512_at	0.4	0.1	0	0.4	0.5	0.4	0.1	-0.1	0	-0.1	0	-0.1	-0.6	0.1	0	0.2	0
At1g17160	1564679	262519_at	0.2	0.2	0	-0.1	-0.6	-0.2	0	0.2	0	0.1	0.2	0	0.2	0.1	0	-0.2	0.1
At1g17170	1567778	262518_at	2	0.9	1	-2.5	-3.3	-0.9	-0.6	-0.2	0	0.7	-0.2	0	1.1	-0.2	0	0.8	0
At1g17180	1562221	262517_at	1.5	-1.7	-1	-0.8	-3.3	-0.9	0.3	-1.8	0	-0.1	-1.4	0	0.2	-1.8	-0.3	0	0
At1g17200	1567190	262539_at	0.5	0.1	0	-0.4	-0.7	-0.7	-0.4	0	0	0.1	-0.2	0	2	0.3	0.2	-0.4	-0.4
At1g17210	1562126	262532_at	0.1	0.2	0.2	0	0	0	0.1	0	0	0.1	0	-0.1	-0.2	0	-0.1	0.1	0
At1g17220	1561054	262483_at	0.1	0.3	0.2	-0.1	0	0	0	-0.1	-0.1	0	0	-0.1	0.1	0.1	0	0.2	0
At1g17230	1578764	262531_at	0.4	0.5	0	0.1	0.4	0	0.1	0.8	0	-0.1	0.7	0	-0.8	0.9	0.5	1	0
At1g17240	1574812	262530_at	0.1	0.3	0.1	0	-2.3	-2	-0.1	-1.2	-0.5	0	-1.5	0	0	-1.1	0	-0.8	0
At1g17260	1565303	262528_at	-0.9	0.7	0.6	-0.8	-0.7	-0.6	0.6	-0.1	0	0.3	0.3	0.2	2	1.3	1.2	0.4	0
At1g17280	1572889	262537_s_at	0.3	0.1	0	0	0.3	0.2	0	0	0	-0.1	-0.2	0	-0.1	-0.1	0	0.4	0.2
At1g17290	1581652	260847_s_at	0.5	-0.3	-0.2	-0.2	0.1	0.1	-0.1	0.4	0.3	0.3	0.1	0.1	0	-0.1	-0.1	0.1	0.2
At1g17310	1578744	260845_at	2.1	1.2	0	0.1	-1.3	0	0.2	-0.1	0	-0.1	-0.5	0	-1.6	-1.1	-0.6	-1.6	0
At1g17350	1569263	261087_at	-0.5	-0.3	-0.1	-0.1	-0.6	-0.4	0	-0.1	0	0	0.1	0	0.5	-0.2	-0.2	-0.7	-0.5
At1g17370	1572515	261040_at	0.2	0.4	0.2	0	0.6	0.6	-0.1	-0.2	-0.1	0	-0.3	-0.2	-0.5	-0.2	-0.3	0.9	0.8
At1g17380	1561435	261033_at	0.6	1.4	1.3	-1	0.1	0.1	-0.2	-0.2	-0.8	0.2	0.5	0.6	-0.3	-0.5	-0.9	0.7	0.8
At1g17420	1564819	261037_at	-0.2	-1.1	-1.1	-0.7	0.4	0.3	-0.3	0.2	0.2	-0.2	0.2	0.1	-0.2	-0.1	0	-0.2	0
At1g17430	1565420	261032_at	-0.5	0	-0.1	0.2	0.3	0.2	-0.4	0.2	0	-0.5	-0.3	-0.1	0.6	-0.1	-0.2	-1.4	-1.4
At1g17440	1566743	261041_at	0.2	0.1	-0.1	-0.1	0.1	0	-0.1	-0.1	-0.1	0	-0.2	0	-0.3	-0.2	-0.1	0.7	0.4
At1g17450	1574604	261034_s_at	0.1	-0.2	0	0.4	-0.2	0	0	-0.4	0	0.1	-0.6	-0.1	0.1	-0.6	-0.4	0.2	0
At1g17455	1574645	261039_at	0.6	0.1	-0.1	0.6	-0.2	-0.1	0.3	0.3	0.2	0.2	0.2	0.2	0.2	0.4	0.3	-0.6	-0.4
At1g17460	1565658	261086_at	0.2	0	0	0.4	0.1	0	0.3	0.1	0	-0.4	-0.1	0	-0.8	-0.4	0	-0.4	0
At1g17470	1577768	261036_at	-0.1	0.2	0.1	-0.3	0.2	0.1	0	0.2	0.1	0	-0.1	0	-0.1	0.2	0.1	0.3	0
At1g17480	1563124	261085_at	0.6	-0.3	0	0.9	-0.2	0	0.6	-0.2	0	-0.2	-0.7	-0.4	-0.1	-1.3	-0.1	0	0
At1g17490	1571270	261038_at	0.4	0.2	0	0.2	0.4	0.4	0.2	0	0	0	0.1	0.2	-0.4	0.2	0	-1.3	-1.3
At1g17510	1572153	260682_at	-0.7	-0.6	-0.4	-0.2	-0.2	0	0	0.3	0.2	-0.2	-0.2	0	0	-0.2	-0.1	-0.6	-0.6
At1g17520	1569156	260732_at	-0.2	-0.9	-0.3	0	-0.6	0	0	-0.6	-0.2	-0.1	-0.7	-0.3	-0.5	-0.5	-0.1	-0.2	0
At1g17530	1574138	260687_at	0	-0.7	-0.6	-0.1	-0.1	0	-0.1	-0.1	0	0.2	0	0	-0.4	-0.1	0	-0.4	0
At1g17560	1575787	260683_at	-0.7	-0.8	-0.8	-0.3	-0.3	-0.2	-0.1	0.3	0.1	0.3	0.3	0.1	1.3	0.5	0.3	-0.5	-0.4
At1g17580	1577350	260711_at	0.3	0.2	0	-0.2	-0.3	-0.1	0.1	-0.1	-0.1	0	-0.4	-0.1	-0.3	0.1	0	0.1	0
At1g17590	1567315	260684_at	0.6	0.3	0.1	0.2	0.3	0.3	-0.1	-0.5	-0.4	0.1	-0.2	0	0	0.2	0	0.8	0.8
At1g17620	1570766	260686_at	0.6	0.3	0.2	-0.3	0	-0.1	-0.9	-0.2	-0.2	0.4	-0.1	0.1	0.5	-0.7	-0.7	0.6	0.5
At1g17630	1573116	260736_at	-0.3	0.2	0	-0.2	-0.6	-0.3	0.1	0.3	0	-0.1	0	0.1	0.3	-0.8	-0.4	0.5	0
At1g17640	1562715	260733_at	-0.5	0.3	0	0	0.3	0	0.4	0.3	0.3	-0.1	0.5	0.2	0	-0.1	0	0.3	0
At1g17650	1570215	260685_at	-0.1	1.1	1.1	0	0.6	0.6	0.1	0.3	0.3	-0.1	0.2	0.3	0	-0.7	-0.8	1	0.9
At1g17665	1569742	260688_at	0.1	-0.7	-0.3	0.4	0	0.2	0.1	2.2	2.2	-0.3	1.3	1.2	0.2	-0.7	-0.4	-0.4	-0.8
At1g17680	1569012	259397_at	0.2	0.2	0	0	0.3	0.1	0.1	0	0	0	-0.3	0	-0.3	0.3	0	-0.3	0
At1g17690	1563096	259406_at	-0.3	-0.4	-0.3	0.2	-0.3	-0.2	0.2	0.1	0.1	0.1	-0.1	-0.1	0.6	-0.4	-0.3	-0.7	-0.5
At1g17700	1568147	259398_at	0.2	0.2	0	0.1	-1.2	-0.5	-0.1	0.1	-0.1	0.1	-0.1	0	-0.2	-0.9	-0.1	0.1	0
At1g17710	1561036	259399_at	0.9	0	0	0.1	-1.2	-1	0.5	-0.4	-0.2	-0.2	-0.7	-0.3	-1.2	-0.1	-0.1	-0.1	-0.1
At1g17720	1574274	259404_at	-0.3	-1.1	-1.1	0.2	0.1	0.1	-0.1	0.1	0	-0.3	-0.4	-0.2	0	-1	-0.9	-0.1	-0.1
At1g17730	1573199	259402_at	0	0.3	0.2	-0.1	0.1	0.1	-0.1	0	0	0	-0.2	-0.2	0	0.1	0	0.3	0
At1g17745	1576292	259403_at	0.7	0.8	0.8	0	0.1	0.3	-0.1	0.2	0.3	0.1	0.7	0.7	0.3	0.3	0.3	-0.2	-0.4
At1g17750	1568383	259400_at	0.6	1	0.5	-0.5	0.9	0.2	-0.3	0.5	0	0.3	0.7	0	1.1	0	0	0.3	0
At1g17760	1577630	259401_at	0.2	0.6	0.5	-0.2	0.3	0.1	-0.1	0.3	0	0	0.2	0	0.1	0.3	0	-0.1	0
At1g17770	1562377	263317_s_at	0	-0.8	-0.7	0	-2.3	-2.3	1.6	1.5	1.5	1.7	0.9	0.9	2.5	0.9	0.8	-0.8	-0.8
At1g17790	1562987	255906_at	0.5	0.6	0.5	0.2	0.2	0	-0.1	-0.1	0	0.1	-0.2	0	-0.2	0	0	0.3	0
At1g17800	1561241	255896_at	0	0.2	0	-0.1	-1.2	-0.9	0.5	-0.3	-0.3	4	2.3	2.3	3.7	1	0.6	-0.4	0
At1g17810	1568924	255905_at	0.4	0.2	0	-0.1	2.3	2.4	0.7	-0.1	0	0.1	-0.2	0	-3.5	-0.3	0	-0.5	0
At1g17830	1566143	255900_at	0.3	2.2	1.7	0.1	0.5	0	-0.1	0.8	0	0.1	0.3	0.4	-0.7	0	0	2.4	0
At1g17840	1573497	255889_at	-0.2	0.3	0.3	-0.4	-0.3	0	-0.3	0.1	0.2	0.3	0.1	0.1	1.4	0.3	0.2	0.6	0.5
At1g17850	1576474	255890_at	0.1	0.1	0	0.1	0.2	0	0	-0.1	0	0	-0.1	0	-0.1	-0.5	-0.4	-0.6	-0.3
At1g17860	1578062	255904_at	0.4	-0.1	-0.1	-0.4	-0.7	-0.7	-0.2	0.2	0.3	0.3	-0.1	0	-2	0.4	0.4	-0.3	-0.4
At1g17870	1563169	255891_at	0.5	-0.3	0.1	0	-0.5	-0.2	0	-1.3	-0.5	0	-0.4	-0.2	-0.5	-0.8	-0.7	1.5	1.5
At1g17880	1579511	255902_at	-0.7	0.1	0.1	-0.2	-0.1	0.2	0.2	0.1	0.1	0	-0.3	-0.4	0.8	0	0	0	-0.3
At1g17890	1578837	255901_at	0.8	0.8	0.1	0.1	0.7	0.6	0.1	0.4	0	0.2	0.5	0	0	0.1	0	0.3	0
At1g17910	1569016	255892_at	-0.1	-0.4	0	0	-1.2	-0.4	-0.5	-0.4	0	-0.1	0.1	0	0	-0.5	0	-0.6	0
At1g17920	1575170	255907_at	-1.2	-0.1	-0.2	-0.2	-0.1	-0.1	0.3	-0.4	-0.2	-1	0.1	-0.1	-0.5	-0.9	-0.9	-0.7	-0.6
At1g17930	1574302	255898_at	-0.7	-0.4	-0.3	0.2	0.1	0	0	-0.2	-0.2	-0.2	0	-0.1	-0.1	-0.4	-0.3	-0.5	-0.4
At1g17950	1561216	255903_at	1.6	1	1	0.3	-0.1	0.3	0	-0.3	-0.5	0.2	0.2	0.2	0.1	-2	-2.2	-1.2	-1.2
At1g17960	1570322	255893_at	0	-0.5	-0.3	0	-0.5	0	0.4	-0.2	0.2	0.1	0.3	0	2.2	1.4	1.4	-2.8	-1.2
At1g17970	1561932	255899_at	0.2	-0.5	-0.2	0.3	-0.6	-0.3	0.1	-0.6	-0.3	-0.1	-0.4	-0.3	-0.1	-0.4	-0.1	-0.6	-0.2
At1g17980	1582189	255894_at	0.2	0.4	0.2	-0.4	0.2	0	-0.1	0.2	0.1	0.1	0.5	0	-0.1	0.1	0	0.6	0.4
At1g18000	1573557	255908_s_at	1	0.5	0.3	-0.5	0.6	0.6	0.1	-0.3	-0.2	0.1	0.2	0.3	-1.5	0.5	0.5	0.3	0
At1g18010	1573557	255908_s_at	1	0.5	0.3	-0.5	0.6	0.6	0.1	-0.3	-0.2	0.1	0.2	0.3	-1.5	0.5	0.5	0.3	0
At1g18030	1560901	255910_at	0.2	-0.1	-0.1	0.1	0.3	0.2	-0.1	0.1	0	-0.1	-0.2	-0.1	-0.8	-0.3	-0.2	-0.3	0
At1g18040	1582021	255909_at	-0.3	0	0.1	0	-0.2	0	0	-0.1	0	-0.1	-0.2	0	0.5	-0.3	0	0.2	0
At1g18050	1562266	256126_at	0.2	-0.2	0	0.1	-1.2	-0.5	-0.2	-0.5	0	-0.1	-0.5	0	-0.2	-0.3	-0.1	-0.7	-0.3
At1g18060	1561976	256076_at	-0.3	0.1	0	-0.6	-0.5	-0.6	-0.2	-0.1	0	0.2	0	0	-0.4	0.4	0.3	0	0
At1g18070	1575002	256119_at	-0.6	-0.3	-0.3	-0.4	0.1	0	-0.1	0.2	0	0.1	0.2	0	0.5	0	0	-0.3	0
At1g18080	1561149	256072_at	-1	-0.5	-0.5	-0.3	0.1	0	0.3	0.1	0.2	-0.3	-0.2	-0.1	0.6	0.1	0	-0.5	-0.5
At1g18090	1562835	256077_at	-0.4	-0.4	-0.3	0	-0.1	0	-0.1	-0.2	0	-0.4	-0.4	-0.1	0.3	-0.6	-0.3	-0.7	-0.7
At1g18100	1581722	256073_at	1.3	0.6	0.2	0.4	4	4	3.2	-1.4	-0.9	-0.3	-0.4	-0.3	-6.9	-0.5	-0.5	-0.4	-0.4
At1g18130	1571567	256120_at	-0.3	-1	0	-0.1	-1.2	-0.5	-0.1	-0.4	0	-0.2	0.4	0.2	-0.1	-0.1	0	0.3	0
At1g18140	1565577	256128_at	-0.4	-0.2	0	-0.1	-0.2	-0.3	0.2	0.4	0	0.1	0.8	0	0.5	0.3	-0.1	0.3	0
At1g18150	1575265	256075_at	0	0	0	-0.1	-0.8	-0.4	0.1	0	0	0.3	0.1	0.1	0.5	0.3	0.1	-0.5	0
At1g18160	1576050	256121_at	-0.1	-0.4	-0.3	0.2	-0.1	-0.1	0	-0.1	-0.1	-0.1	-0.1	-0.1	-0.1	0.3	0.2	-0.9	-0.6
At1g18170	1562733	256130_at	0.4	0.4	0.3	-0.2	0.2	0.2	-0.1	0.1	0	-0.1	0.2	0.2	0.2	0.4	0.1	0.2	0.1
At1g18190	1564328	256123_at	0.2	0	0	0	0.4	0.1	0.4	-0.1	0	0	0	0	-0.3	-0.4	-0.1	0.1	0
At1g18210	1565317	256129_at	0.4	0.4	0.4	-0.3	0.6	0.6	0	0.1	0.3	0.2	0.5	0.5	-0.3	0.8	0.8	1.9	1.9
At1g18220	1568946	256124_at	-0.1	0.6	0	-0.2	-1.3	0	-0.1	-0.5	0	-0.1	-1	0	-0.4	1.9	0.1	-0.8	0
At1g18250	1572391	256125_at	-0.9	0.1	0.1	0	0.4	0.5	0.2	0	0	-1	0	-0.1	-0.2	-0.9	-0.7	-0.8	-0.8
At1g18260	1571903	256074_at	0	0	0	-0.2	0.5	0.4	0.1	0.1	-0.1	-0.2	0.1	-0.1	-0.6	-0.1	-0.1	0	0
At1g18270	1575033	261674_at	-0.1	-0.1	-0.1	0.4	0.1	0.1	0.3	-0.2	-0.1	0.1	0.1	0	-0.8	0.6	0.2	-0.2	-0.1
At1g18280	1575187	261673_at	1.2	0.1	0	0.2	0.8	0.6	0	0.3	0	-0.3	-0.5	-0.4	-0.7	0.2	0	0.3	0
At1g18290	1576806	261675_at	-0.1	0.2	0	0	-0.8	0	-0.2	-1.6	0	-0.3	-1.6	-0.1	0.4	-0.4	-0.1	0.7	0
At1g18330	1576137	261663_at	0.2	0.2	0.2	0.3	-0.5	-0.5	0.1	-1	-1	-0.3	-0.6	-0.6	-0.7	-0.1	-0.3	0.3	0
At1g18340	1581839	261671_at	-0.2	0	-0.1	0.2	-0.1	0	0.1	0.3	0.2	-0.1	0.1	0	0.3	-0.2	0	-0.6	-0.4
At1g18360	1571012	261661_at	-0.2	-0.2	-0.2	-0.2	-0.4	0	-0.2	-0.2	0	0.1	-0.1	0	0.3	0.1	0.2	-0.5	-0.3
At1g18370	1578447	261660_at	-2.6	-1.1	-1.1	0.3	-0.5	-0.5	0.3	-0.6	-0.4	-3.5	-2.3	-2.3	-1.7	-1.8	-1.8	-1.8	-1.8
At1g18390	1567905	261718_at	1.1	0	0	0.5	-0.2	0	0.5	-0.6	-0.3	-0.4	0	0	-1.3	-0.4	-0.2	-0.3	0
At1g18440	1575024	261666_at	-0.1	0.2	0	0.1	-0.2	0	0.2	0.2	0	-0.1	-0.1	-0.1	0.3	0.4	0	0.4	0
At1g18450	1583092	261672_at	-0.3	-0.1	0	0	-0.2	0	0.1	0.1	0	0	-0.1	0	0.3	0.1	0	-0.3	-0.1
At1g18460	1564031	261667_at	0.3	0.4	0.4	0.3	0.4	0.4	0.5	-0.8	-0.7	0	-0.2	-0.2	-0.8	0.1	0.1	0.9	0.5
At1g18480	1577689	261676_at	-0.1	0.1	0	0.1	0.3	0.3	0.1	0.3	0.3	-0.2	-0.1	0	-0.2	-0.3	-0.3	0.2	0.2
At1g18490	1569292	261669_at	0	0.2	0.1	-0.2	0.2	0	-0.3	0.1	0	0.1	0	0	-0.9	0.4	0.3	0.5	0
At1g18520	1562553	261670_at	-1.7	-1.1	-1.1	-0.2	-1.2	-1.2	0.5	-0.3	0	-2.2	-0.9	-0.6	-1.4	-0.9	-0.7	-1.1	-1
At1g18530	1573168	255772_at	0	-1.4	-0.3	-0.1	-2	-0.5	-0.1	-2.4	-0.8	0	-0.8	0	-0.4	-2.2	-0.6	-0.4	0
At1g18550	1562705	255771_at	-1.1	0.2	-0.1	-0.3	-0.8	0	-0.4	1.2	0	-0.1	0.3	0	1.2	0.5	0	-1.4	0
At1g18560	1577963	255770_at	-0.6	-1.9	-0.8	-0.2	-0.6	-0.3	0.1	-1.1	-0.6	-0.1	-0.1	-0.2	0.6	-1.1	-0.6	-1.7	-1.6
At1g18570	1572514	255753_at	1.2	0.6	0.3	0	-2.1	0	0	-1.4	0	-0.2	-0.7	0	-0.3	-1.3	0	0.6	0
At1g18590	1576869	255773_at	-0.3	-0.6	-0.6	-0.9	0.1	0.1	-0.7	0.8	0.8	-0.1	0.6	0.5	-1.7	0.2	0	-1.2	-1.2
At1g18600	1568655	255775_at	-0.2	-0.9	-0.8	-0.2	0.1	0	0	0	0	-0.1	0.2	0.2	0.2	0.3	0	-1	0
At1g18610	1573439	255769_at	-0.9	-0.3	-0.4	0.2	-0.7	-0.4	0.4	-0.2	-0.2	-0.3	-0.6	-0.7	0.2	-0.4	-0.3	-0.4	-0.2
At1g18620	1574557	255774_at	-0.7	-0.1	-0.2	0.2	-0.2	-0.2	0	0.4	0.4	-0.4	0.3	0.3	0.6	-0.2	-0.2	0.9	0.8
At1g18650	1579673	255779_at	-0.2	0.4	0.2	0.1	0.6	0.5	0.1	0.3	0.2	-0.2	0.4	0.3	0.7	0.7	0.5	1.6	1.6
At1g18660	1579840	261376_at	0.2	0.1	-0.1	0	0.1	0	-0.1	-0.2	0	0	-0.1	0.1	0.1	0.2	0.2	-0.3	-0.2
At1g18680	1570827	261426_at	-0.1	0.3	0	-0.3	0.7	0.3	0.3	0.6	0.2	0.4	0.4	0.1	-0.1	0.9	0.1	0.7	0
At1g18690	1565860	261404_at	0.3	0.9	0	-0.1	0.9	0.2	-0.4	0.8	0	0.4	0.8	0	-1.2	0.2	0	1.3	0
At1g18700	1568566	261424_at	0.1	0.2	0.1	0	-0.2	-0.3	-0.1	0	0	0	0	0	0.3	-0.2	-0.3	0.3	0.3
At1g18700	1572792	261424_at	0	0.2	0.1	-0.1	-0.2	-0.3	0	0	0	0.2	0	0	-0.1	-0.2	-0.3	0.3	0.3
At1g18710	1561327	261431_at	0.3	-1.2	-0.8	-0.1	0.1	0.3	-0.1	-0.1	0	0.1	-0.8	-0.4	0	-0.7	-0.3	-0.3	0
At1g18710	1563513	261431_at	-0.3	-1.2	-0.8	0.1	0.1	0.3	-0.7	-0.1	0	0.2	-0.8	-0.4	1.5	-0.7	-0.3	-0.3	0
At1g18720	1570936	261379_at	0	-0.2	-0.1	-0.2	0.2	0.1	0.2	0.1	0	-0.2	0.2	0.1	-0.8	0.2	0.3	-0.1	0
At1g18730	1560876	261422_at	1.2	0.8	0.7	0.2	-0.1	0	-0.1	0.2	0.2	0.1	0.3	0.3	0.4	0.2	0.3	-0.2	-0.3
At1g18740	1561642	261405_at	-0.3	0.5	0.4	-0.5	-0.5	-0.5	-0.8	-0.9	-0.9	0	0.1	0.1	-0.1	-1.3	-1.3	-0.1	-0.3
At1g18750	1567581	261423_at	0.7	0	-0.1	0.2	-1.1	0	0.1	-0.8	-0.1	-0.1	-0.5	0	-0.6	0	0	0.5	0
At1g18800	1562814	261406_at	-0.3	-0.2	0	0	0.2	0.1	0.1	0.3	0.2	0.2	0.1	0.2	0.9	-0.2	-0.2	-0.2	0
At1g18810	1562877	261407_at	-0.5	-0.9	-1	0.4	-0.4	0.6	0.5	-1	-0.7	0.3	-1.4	-1	0.5	1.8	0.1	0.2	0
At1g18830	1564733	261430_at	-0.2	1	0	0.2	0	-0.1	0.6	0.9	0.2	2.2	1.6	0.2	2	0.5	0.3	2.5	0.9
At1g18840	1560887	261421_at	-0.5	-0.1	-0.1	-0.1	-0.1	0	-0.2	-0.2	-0.2	0.1	-0.3	-0.1	0.2	-0.7	-0.6	0	0
At1g18850	1564373	261377_at	-0.9	-0.6	-0.6	0	-0.2	-0.1	0.3	0.3	0.2	0.1	-0.1	-0.1	1.2	-0.3	-0.2	-0.7	-0.7
At1g18860	1564439	261429_at	0	1.9	0.3	0.1	-0.8	0	0	-1.4	0	0.1	-1.2	0	0.2	1.7	0.4	1.2	0
At1g18870	1568381	261428_at	0.8	0.4	0.4	0.1	0.1	0.3	0.1	-0.1	-0.1	0	0.1	0.2	0.5	0.2	0.2	-0.2	-0.2
At1g18880	1564499	261425_at	1	0.5	0.5	0	-0.5	-0.4	-0.1	-0.2	-0.1	0.3	0.2	0	-0.5	0.5	0.5	-1.1	-1.1
At1g18890	1580161	261378_at	0	0.3	0	-0.1	0.2	0.1	-0.2	0.1	0	-0.2	0	0	0	0.1	0	0.3	0
At1g18950	1576410	259463_at	-0.3	-0.5	-0.5	0	0	0	-0.1	-0.2	-0.2	-0.3	-0.1	0	-0.2	-0.4	-0.2	-0.4	-0.3
At1g18970	1577203	259481_at	0	-0.6	0	0.1	-0.5	0	-0.1	-2.5	-0.5	0.3	-1	0	-0.3	-1.5	-0.8	0.2	0
At1g18980	1571515	259478_at	0	-1.8	-0.3	0	-1.6	-1.2	-0.1	-1.1	-0.5	0.2	0.1	0	-0.2	-0.8	-1	-1.5	0
At1g18990	1567206	259464_at	0.5	-0.8	-0.1	0	-1.7	0	-0.3	-0.9	0	0.6	0.2	-0.1	-2	0.9	0.7	0.4	0
At1g19000	1575427	259476_at	1.1	0.2	0.1	0.4	0.5	0.4	0.1	-0.1	-0.2	0	-0.1	0	-0.6	0.5	0.3	0.7	0.4
At1g19010	1561622	259480_at	-0.3	0.2	0.2	0.3	-0.5	-0.2	0.3	0.2	0.1	0	0.2	0.1	-0.1	-0.2	0	0.5	0
At1g19020	1582038	259479_at	1.3	1.8	1.4	0.2	1.4	1.3	-0.2	0.4	0	0.1	0.6	0	-0.4	-1	0	3	3
At1g19025	1582688	259473_at	0	-0.5	-0.3	0.1	-1	-0.5	0.1	-0.7	-0.2	0	-0.5	-0.2	0.4	-0.8	-0.4	-0.3	0
At1g19050	1572416	259466_at	-0.6	0.4	0.4	0	0	0.1	0.1	0.4	0.5	0.1	0	0.1	1.1	1	1	0.3	0.4
At1g19080	1563206	259468_at	0.3	0.1	0	-0.1	-0.8	-0.8	0	0	0	0.1	-0.1	0	-0.6	0	0	-0.7	-0.6
At1g19090	1570647	259482_at	0.1	1	0.2	0.1	-1.2	0	0	-0.2	0	0.1	0.1	0	-1.2	0.8	0	3.1	1.4
At1g19100	1570372	259469_at	-0.9	-0.3	-0.1	0	0.1	0	0.3	-0.2	0	-0.7	-0.4	0	-0.7	0.1	0	-0.4	0
At1g19110	1573108	259470_at	-0.7	0.1	0	-0.3	-0.1	-0.1	-0.2	-0.2	-0.1	-0.4	-0.2	-0.1	0	-0.1	-0.1	-0.3	-0.2
At1g19120	1573628	259477_at	-0.8	0.1	0	-0.2	-0.2	-0.2	0.1	0.1	0.1	-0.3	0.3	0.3	0.3	0	-0.1	-1.3	-1.3
At1g19130	1578097	259474_at	0	0.1	0	0	0.1	0.1	0.2	0.1	0.2	0	0.1	0	0	0.2	0.1	-0.2	0
At1g19140	1577281	259475_at	0	0.1	0	-0.1	-0.4	0	-0.2	-0.2	0	0	-0.1	0	-0.1	-0.1	0	-0.1	0
At1g19150	1582949	256015_at	0.4	-0.5	-0.5	-0.1	-0.2	-0.2	-0.2	0.1	0	-0.2	0.2	0	0.7	0.2	0.2	0.7	0.4
At1g19170	1564311	256038_at	0.1	0.1	0.1	0.1	-0.3	-0.3	-0.3	-0.2	-0.1	0.2	0	0	0.3	-0.4	-0.4	-0.8	-0.8
At1g19180	1566010	256017_at	0.5	0.9	0.9	-0.2	1	1.1	-0.3	0.2	0.2	0.1	0.8	0.8	-0.6	0.5	0.5	1.1	1.2
At1g19190	1579061	256039_at	-1.3	-0.6	-0.4	0.1	0.6	0.5	1.2	-0.2	0	0.1	0.2	0	-1	-0.1	-0.2	-0.3	-0.1
At1g19210	1576624	256009_at	-0.1	1.5	0.7	0.1	0.8	0	0.3	0.5	0	0.4	1.2	0.2	-2.2	-1.3	-1.3	-1.1	0
At1g19220	1567655	256010_at	0.1	0	0	0.2	-0.3	0	0.2	-0.1	0	0.1	-0.1	-0.2	-0.2	-0.4	-0.2	0.2	0.4
At1g19240	1581752	256016_at	-0.1	0.1	0	-0.1	0.2	0.3	0	0.2	0	0.1	0.3	0.3	0.2	0.3	0.1	-0.5	-0.5
At1g19250	1573302	256012_at	0	0.8	0	-0.1	0.4	0	-0.1	0.9	0	0	-0.4	0	-0.1	1	0	0.1	0
At1g19300	1561543	260666_at	1	0.1	0.3	0.3	-0.1	0.1	-0.1	-0.2	0	0.2	-0.1	0	0.1	-0.8	-0.8	0.3	0
At1g19310	1564925	260671_at	0.7	0.3	0.1	0.3	0.3	0.1	0	0.2	0.1	0.3	0.3	0.1	-0.3	0.2	0	0.1	0
At1g19330	1574526	260673_at	0.9	1.2	1.1	0.1	0.8	0.8	0.2	-0.1	0	0	0.2	0.2	-0.1	0.3	0.3	-0.1	0
At1g19340	1570032	260669_at	0.7	0.2	0	0	0.4	0	-0.1	-0.7	0	0.1	0.2	0	0.5	-0.4	-0.1	0.7	0
At1g19360	1563760	260665_at	-0.4	0	0	-0.1	0.4	0.4	0	0.1	0	0	0.1	0	0.1	-0.1	0	0	0
At1g19370	1580183	260674_at	0	-0.1	-0.1	0.2	-0.4	-0.2	0.1	0.3	0.2	0	0.1	0.1	0.3	0.1	0	-0.8	0
At1g19380	1562376	260656_at	-0.2	0.3	0	-0.2	0.2	0.4	0.1	-0.1	0	-0.5	-0.1	0	-1.2	-0.5	-0.3	0.5	0.3
At1g19430	1571661	260675_at	-0.4	0.1	0	0.5	0.3	0.3	0.1	-0.1	-0.1	-0.3	0	0	-0.5	-0.2	-0.2	-0.2	-0.1
At1g19480	1565565	260672_at	-0.3	-0.6	-0.6	0.1	-0.2	-0.1	-0.1	-0.1	-0.1	-0.1	0	0	0.2	0	-0.2	-0.4	-0.3
At1g19520	1574896	260670_at	-0.6	-1	-0.9	-0.1	-0.2	-0.1	-0.1	0.1	0.1	0	0.3	0.2	0.9	-0.8	-0.5	-0.8	-0.5
At1g19525	1575515	260663_at	-0.8	-0.6	-0.6	-0.3	0.1	0.2	0.2	0.3	0.3	0.1	0.2	0.3	0.8	-0.3	-0.2	-0.6	-0.4
At1g19550	1561025	261149_s_at	0.1	0.8	0.8	-0.1	0.1	0.2	-0.1	0	0.1	0	0.3	0.3	-0.2	0.8	0.7	0.3	0.3
At1g19570	1574364	261149_s_at	0.7	0.8	0.8	0	0.1	0.2	-0.1	0	0.1	0.5	0.3	0.3	0.9	0.8	0.7	0.3	0.3
At1g19580	1563117	261148_at	-0.1	0	0	-0.1	0.2	0.1	-0.1	0	0.2	0.3	0.1	0	0.1	0.1	0.2	0.5	0
At1g19600	1569370	261136_at	-0.2	-0.2	-0.2	-0.1	-0.2	-0.2	0.4	0.3	0.2	0.5	0.2	0.2	0.3	0.3	0.1	-0.2	-0.2
At1g19620	1577402	261146_at	0.1	-1.3	-0.1	0.1	-2	0	-0.1	-1.9	0	0.1	-2	-0.7	0.1	-0.4	-0.2	0.1	0
At1g19640	1572485	261150_at	-3.9	-5.3	-5.3	-0.7	0	0	-1.4	0.4	0.4	-0.5	0.4	0.4	2.1	0.2	0.1	-2.9	-2.9
At1g19650	1579532	261151_at	0.5	-0.5	-0.4	-0.1	0.8	0.8	-0.3	-0.8	-0.6	0	-0.7	0.4	-0.5	1	0.5	0.2	0
At1g19670	1578248	255786_at	1.4	2.3	2.3	-0.2	1.5	1.5	-0.2	0.2	0.3	-0.1	1.2	1.2	1.4	1.6	1.6	1.2	1.2
At1g19680	1581425	261140_at	0.2	1.2	0.8	0.2	0.5	0.2	0.4	0.7	0	0.3	0.7	0.1	-0.2	1.2	0.5	1.4	0
At1g19700	1564314	261139_at	0.1	0.8	0.8	0.4	0.4	0.5	0	-0.4	-0.2	-0.2	-0.3	-0.2	-0.2	-0.6	-0.6	0.3	0.2
At1g19710	1573531	261138_at	-0.6	-0.2	-0.2	-0.2	0.1	0	0	0.3	0.1	0.1	0.2	0.1	0.5	-0.2	0	-0.2	0
At1g19715	1577018	261133_at	0.8	1.3	1.3	0.7	0.4	0.4	0	-0.4	0	0.2	0	0.1	-0.3	-0.2	0	0.2	0
At1g19730	1575099	261145_at	0.7	1	1	0.4	0.9	0.9	0.5	0.5	0.5	0.1	0.2	0.2	-1	-0.3	-0.2	0.5	0.4
At1g19770	1581532	261143_at	1	0.5	0.5	0	0.4	0.4	-0.4	-0.1	-0.1	0.1	0.1	0	-1	-0.5	-0.4	0.2	0.2
At1g19830	1575889	261137_at	0	-0.7	-0.7	-1	-1.2	-0.9	-0.5	-0.4	-0.3	0.3	0.2	0.2	1.4	0.1	0.1	-0.6	-0.5
At1g19835	1567287	261131_at	0.3	-0.2	-0.1	0.3	-0.2	-0.1	-0.1	-0.2	-0.1	0.4	-0.2	-0.2	0.1	0.2	0.1	0.7	0.4
At1g19850	1573971	255782_at	0.9	0.7	0.7	0.8	0.6	0.6	0.3	-0.1	0	0.3	0.4	0.3	0.6	0.1	0	0.7	0.7
At1g19860	1577027	255784_at	-0.2	-0.3	0	-0.1	-0.2	0	-0.1	-0.3	0	0	-0.2	0	0.1	-0.1	0	-0.2	0
At1g19870	1580705	255783_at	-0.2	0.1	0.1	-0.1	0.4	0.3	-0.1	-0.4	-0.4	-0.5	-0.2	-0.2	-0.2	-0.7	-0.5	0.7	0.5
At1g19880	1566494	255781_at	-0.3	-0.2	-0.4	0	0.5	0.2	-0.1	-0.2	-0.1	-0.2	-0.2	-0.3	0	-0.5	-0.6	0.8	0.7
At1g19900	1576487	255814_at	3	1.2	1	0.7	2.1	2.1	3.6	0.9	0.6	-0.1	1.2	0.9	-3.8	1	0.3	2.9	2.9
At1g19910	1563008	262924_s_at	0.2	-0.2	0	-0.1	-0.1	0	0	0.1	0	0.3	0.2	0.1	-0.1	0.2	0	-1.1	-1
At1g19920	1569149	255785_at	-0.3	0	-0.1	-0.4	0.4	0.3	-0.1	-0.1	0	0.2	-0.1	0	0.2	0.1	0	0.1	0
At1g19930	1574292	255813_at	-0.3	0	0	-0.1	-1.1	-0.6	0.3	-0.4	-0.2	-0.4	-0.1	0	-4.3	-0.6	-0.6	-1.8	-0.8
At1g19940	1562403	255756_at	-1.7	-0.5	-0.5	-0.7	0.1	0	-0.4	0.1	0	-0.4	-0.1	0	0.2	-0.3	-0.2	-0.9	-0.9
At1g19950	1580422	261223_at	-1.9	-1.2	-1.2	-0.5	-1.3	-1.3	1.1	0.9	0.9	0.4	0.2	0	2.4	0.5	0.3	-0.9	-0.8
At1g19960	1570461	261221_at	0.8	2.8	2.8	-0.1	2.3	2.3	-0.7	0.3	0.2	-0.1	0.9	0.8	1.2	3.2	3.2	-2.8	-2.7
At1g19970	1568814	261220_at	-0.1	0.2	0.1	-0.4	0.8	0.8	-0.5	-0.3	-0.4	-0.5	-0.1	-0.1	-1.2	-0.4	-0.4	-0.7	-0.6
At1g20010	1575038	261230_at	-0.3	-0.7	-0.7	0	-0.7	-0.7	-0.2	0.7	0.7	0.2	0.7	0.7	1.2	0.6	0.6	-0.7	-0.8
At1g20020	1579601	261218_at	0.6	0.3	0.3	0.2	0.1	0.1	-0.4	0.5	0.5	-0.1	0.7	0.7	1	0.5	0.4	0.1	0
At1g20050	1570420	261228_at	-0.1	0.2	0	-0.2	-0.2	-0.1	0	0.1	0	0.1	0.2	0	0.6	0	-0.1	-0.5	-0.5
At1g20070	1575962	261247_at	0.6	2.3	2.2	0.4	1.9	1.9	0	1.1	1	-1.2	-0.7	-0.8	-1.8	1.8	1.8	1.8	1.5
At1g20080	1572894	261246_at	-0.4	-1.2	-0.2	-0.3	0	0	-0.4	-0.3	-0.3	0.3	-0.6	-0.4	-1.1	-1.2	-1.3	0.4	0
At1g20090	1583047	261229_at	0	-0.3	-0.1	0	-0.2	-0.1	-0.3	-0.1	-0.1	-0.2	-0.3	0	0.2	-0.2	-0.1	0.4	0.3
At1g20100	1571945	261225_at	0.1	0.6	0.6	-0.2	0.3	0.2	-0.2	-0.1	0	0	0	0	-0.3	0.1	0	0.4	0
At1g20110	1561357	261231_at	-0.1	-0.1	0	-0.1	0.3	0.3	-0.2	-0.1	0	0.1	0.1	0	0.1	0.2	0	0.3	0
At1g20120	1582247	261222_at	1.4	0.9	0.9	-0.1	0.1	0.3	-0.2	-0.3	0	-0.3	0.1	0.2	-2	-0.4	-0.2	-0.3	0
At1g20160	1573201	261224_at	-0.6	-0.3	-0.4	-0.4	-0.6	-0.4	0	-1	-1	0.8	-0.6	-0.5	-0.1	-1.1	-1.1	-0.1	0
At1g20180	1560960	261243_at	1.9	1	0.9	0.3	2.2	2.2	0.6	-0.1	0	0.2	0.1	0	-3.1	-0.1	-0.3	2.2	2.2
At1g20190	1569000	261226_at	-0.6	-0.2	-0.1	1	-1.1	-0.7	0	1.8	1.5	-0.4	0.6	0.7	2.4	-0.2	-0.2	3.3	3.3
At1g20200	1567356	261227_at	-0.8	-0.4	-0.4	0	-0.2	0	0	-0.1	0	-0.2	-0.2	0	0.4	-0.1	0	-0.1	0
At1g20220	1566168	261232_at	-1.3	-0.7	-0.1	-0.2	-0.5	0	0.1	0	0	0.2	0	0	1.1	0	0	-0.2	0
At1g20260	1564414	262684_s_at	0	0.3	0.1	0.1	-0.2	-0.1	-0.1	-0.1	-0.1	0.1	-0.2	-0.1	0.2	-0.5	-0.5	0.3	0.2
At1g20270	1570063	255883_at	-0.4	-0.3	0	0	0.3	0.2	0.1	0.5	0.2	0.2	0.4	0.3	0.1	0.3	0	-0.5	-0.5
At1g20290	1579382	255914_at	-1	-0.3	0	0.5	-0.6	0	0	-0.1	0	0.3	-0.4	0	-0.8	1	0	0.1	0
At1g20300	1573358	255888_at	-0.2	-0.3	-0.3	-0.2	-0.1	0	0.1	0.1	0.1	0	0.2	0.2	0.8	-0.5	-0.4	-0.5	-0.4
At1g20310	1566019	255884_at	1	-0.4	-0.2	0.1	-1	-1	-0.3	-0.6	-0.8	0	-0.6	-0.6	-2.3	-0.7	-0.7	-0.3	-0.5
At1g20330	1563446	255885_at	-0.3	-0.4	-0.3	-0.6	-0.2	-0.2	-0.4	-0.1	0	0.1	0	0	0.5	-0.1	-0.1	0.5	0.3
At1g20340	1573566	255886_at	0.1	0.3	0.2	0.1	-0.1	0	0.2	0	0	0	0.1	0	0.2	0.5	0.5	0.7	0.7
At1g20350	1570518	255941_at	0.4	0	-0.1	-0.3	0.9	0.9	0.2	0.4	0.1	0.7	0.5	0.3	-0.1	0.3	0.1	1	0.7
At1g20380	1562418	255940_at	0	0.1	0.1	0.2	-0.6	-0.1	0.1	-0.2	0	0.2	0.2	0	0.4	-0.1	0	-0.4	-0.2
At1g20400	1581830	259572_at	0.2	-0.4	0	0.1	-0.2	0	-0.1	0.2	-0.1	-0.1	-0.5	-0.1	-0.8	-0.4	0	-1	-0.7
At1g20410	1579949	259571_at	-0.4	0.1	0	-0.2	-0.1	0	0	0.3	0	0	0.3	0	0.5	0.1	0	-0.4	-0.4
At1g20430	1580581	259515_at	-0.7	0	0	-0.2	0	0.2	0	-0.1	0	-0.2	-0.1	0	0.4	0.2	0	-0.1	0
At1g20440	1561929	259570_at	0.8	0.5	0.3	0.4	0.1	0.1	-0.3	-0.2	-0.1	0.4	-0.3	-0.3	-0.8	-0.1	-0.2	3.3	3.3
At1g20480	1569863	259569_at	-0.8	-0.6	-0.3	0	1.3	0	0.5	0.8	0	-0.3	0.6	0	0.3	0.5	0	-0.8	-0.3
At1g20490	1571439	259568_at	-0.1	0.6	0	0.7	0.6	0.6	-0.2	-0.2	0	-0.3	-0.2	-0.2	-0.4	-0.2	-0.2	0.3	0
At1g20510	1568883	259518_at	0.6	0.4	0.4	-1	0.7	0.7	-1	0	0	0.1	0.7	0.8	-0.3	0.2	0.4	-0.2	-0.4
At1g20520	1572414	259566_at	0.1	-1.3	0	-0.1	-1.1	-0.3	0	-2.9	-0.8	-0.1	-1	-0.4	-0.2	-1.8	-1	-2.6	-0.7
At1g20540	1577946	259564_at	-0.3	0	0	0.2	0.4	0.4	-0.1	0.1	0.1	-0.4	0	0	0	0.1	0.1	-0.1	0
At1g20550	1577762	259539_at	-1.4	-1.1	-1.1	-0.8	-0.5	-0.4	-0.5	0	0	-0.2	-0.4	-0.3	-0.2	0.1	0.1	-0.8	-0.8
At1g20560	1573285	259545_at	-0.4	-0.1	-0.2	-0.1	0.5	0	-0.2	0.1	0	-0.5	-0.1	-0.1	-0.7	0.1	-0.1	-0.1	-0.2
At1g20575	1580694	259542_at	0.1	0.1	-0.1	0.1	0.6	0.6	-0.1	0.1	0.1	0.1	0.4	0.3	-0.1	0.1	0	0.1	0
At1g20580	1578306	259543_at	-0.7	-0.7	-0.1	-0.2	0.1	0.1	0.3	0.2	0	-0.2	-0.1	0	0.5	0.1	0	-0.6	-0.5
At1g20620	1566535	259544_at	0.2	0	0.1	0.4	0.2	0.4	-0.1	0.2	0.1	0.1	0.3	0.3	0.3	0.8	0.8	0.8	0.8
At1g20630	1565381	259517_at	0.4	-0.7	-0.7	0.4	0.2	0.1	0.7	0.2	0.2	0.7	0.1	0.1	-0.4	0.3	0.2	1.3	1.3
At1g20650	1569415	259541_at	-0.1	1	1	-0.1	0.4	0.4	-0.1	-0.4	-0.3	0	-0.2	-0.1	1	0.3	0.2	1.2	1.2
At1g20650	1573597	259541_at	0.6	1	1	0.7	0.4	0.4	-0.1	-0.4	-0.3	0.1	-0.2	-0.1	-0.1	0.3	0.2	1.2	1.2
At1g20670	1564500	256078_at	0	0.2	-0.1	-0.1	0.3	0.2	0.2	0.5	0.3	0.1	0.2	0.1	-0.1	0.1	0	0.9	0.6
At1g20680	1560894	256079_at	-0.6	1.9	1.9	0.5	0.8	0.7	0.9	-0.3	-0.1	-0.1	0.2	0	1.4	1	0.6	0.5	0
At1g20680	1572518	256079_at	-1.6	1.9	1.9	0	0.8	0.7	1.6	-0.3	-0.1	0	0.2	0	2.1	1	0.6	0.5	0
At1g20690	1571226	256080_at	-2.4	-1.8	-1.8	-0.2	-2.2	-2.2	0.9	-0.1	0	-1.8	-1.1	-0.8	3.4	-1.9	-1.9	-1.9	-1.9
At1g20696	1582419	256092_at	-0.3	-0.5	-0.5	0.4	0.4	0.4	0.1	0.3	0.1	-0.6	0.3	0.2	-0.1	-0.2	-0.3	-0.1	-0.2
At1g20700	1580634	256081_at	0.7	0.1	0	0.2	-1	-0.9	0.2	-1	-0.8	0.4	-1.6	-1.5	-0.4	-0.6	-0.4	-0.2	0
At1g20750	1581803	256084_at	-0.9	-2.1	-1.2	-0.1	-2.2	-2.2	0.8	-0.1	0	0.4	-1.6	-1.6	1	0.4	0	-2.6	-2.2
At1g20760	1564825	256085_at	-0.2	-0.4	-0.3	-0.3	0.4	0.3	0.1	-0.1	0	-0.1	0	-0.1	-0.2	-0.3	-0.2	0.4	0.3
At1g20780	1576025	256094_at	-0.5	0.1	0.1	-0.4	-0.1	-0.4	-0.4	0.5	0.2	-0.4	-0.4	-0.3	-0.6	-0.2	-0.6	1.6	0.7
At1g20800	1563897	256087_at	-0.3	0.2	0	0.1	-0.4	-0.2	0	-0.1	0	0	0.2	0	0.4	0.5	0	0.5	0
At1g20810	1562178	256088_at	0.4	-0.2	0	0.1	-0.1	0	0.1	-0.2	0	0.1	-0.1	0	0	0.3	0.2	0.3	0
At1g20823	1579462	256093_at	-0.3	0	-0.2	0.1	-0.1	-0.1	-0.7	-0.6	-0.8	-1	-0.4	-0.4	-1.4	-1.1	-1.1	-0.7	-0.8
At1g20830	1579987	256089_at	0	0.4	0	0.4	0.1	0.1	0.1	-0.3	0	-0.1	-0.1	0	-0.4	0.3	0	0.6	0
At1g20860	1578814	262855_at	-0.2	0.6	0.4	-0.1	-0.4	-0.5	-0.1	-0.8	0	-0.1	1.2	0.6	0.2	-1	-0.4	1.3	0.9
At1g20870	1564675	262854_at	-0.8	-0.2	0	0.1	-0.4	0	0.3	0.5	0	0.3	0.3	0	0.6	0	0	-0.5	0
At1g20890	1565234	262853_at	0	-0.4	-0.1	0	-0.3	0	-0.2	-0.3	0	0.1	0.1	0	0.1	-0.2	0	-0.7	-0.1
At1g20900	1566892	262805_at	-0.8	0.5	0.6	0.1	0.4	0	0	0.4	0	-1.2	0.2	0.1	-1	-1.1	-0.3	-1.9	-1.3
At1g20910	1581508	262852_at	-0.1	0.1	0	0	-0.4	-0.3	0.1	0.4	0.3	0.8	0.3	0.2	1.1	0.4	0	-0.1	0
At1g20920	1570381	262851_at	-0.7	-0.8	-0.3	0.2	-0.1	0	-0.1	-0.1	0	-0.4	-0.1	0	-0.3	-0.2	0	0.1	0
At1g20930	1567543	262802_at	-1.8	-1.7	-1.7	-0.4	-0.9	-0.9	0.2	-0.1	0	-0.5	-0.4	-0.3	1.1	-1	-0.7	-1.3	-1.3
At1g20970	1578824	262799_at	0.4	0	-0.5	0	-1.6	-1.3	-0.1	-0.4	-0.1	0	-1.4	-0.7	-0.8	-1.5	-0.6	1.1	0
At1g20980	1564657	262798_at	0.5	0.3	0.2	0.2	0.2	0.2	-0.1	-0.1	0	0.1	-0.2	-0.2	-0.4	0.2	0.1	0.9	0.9
At1g21000	1561885	262803_at	2.8	1.4	1.4	0.4	1	1	0.1	-0.8	-0.6	0.1	-0.8	-0.8	-2.2	-0.1	-0.1	1.3	1.3
At1g21050	1575607	261456_at	0.3	0.5	0.4	-0.1	-0.3	-0.3	0.2	-0.2	-0.2	0.4	0.1	0.2	-0.2	-0.1	0	-0.6	-0.3
At1g21065	1563746	261457_at	0.6	0.6	0.6	0.1	0.4	0.5	0	-0.2	-0.3	0.2	-0.2	-0.2	-0.4	0.1	0.1	0.6	0.5
At1g21070	1567237	261455_at	-0.2	0.2	-0.1	-0.4	2	2	-0.2	-0.1	-0.1	-0.1	0.1	0.1	-2.8	-0.4	-0.5	0.2	0
At1g21080	1571044	261458_at	0.1	0.2	0	-0.2	-0.1	0	-0.1	-0.3	-0.4	0.2	-0.4	-0.4	-0.2	0.2	0.1	0.6	0.5
At1g21090	1582735	261454_at	0.3	0.7	0.7	0.2	-0.2	-0.2	-0.1	-0.1	0	-0.1	0.1	0	0.3	0.3	0	0.6	0.3
At1g21100	1576074	261459_at	0.5	-0.1	0	0.4	-1.6	0	-0.4	-0.9	-0.5	0.2	-0.7	0	-0.9	0.1	0	-0.6	0
At1g21110	1561202	261450_s_at	-0.2	-2.6	-1	0.4	-3.7	-1.2	-0.3	-2	0	0.1	-1.3	0	0	-0.9	0.1	1.6	0.2
At1g21120	1569919	261449_at	-0.9	-1.5	0	1.2	-3	-0.3	-0.4	-0.8	0.2	-0.1	-2.7	0	0.3	-1.5	0	-1.5	0
At1g21120	1569919	261450_s_at	-0.9	-2.6	-1	1.2	-3.7	-1.2	-0.4	-2	0	-0.1	-1.3	0	0.3	-0.9	0.1	1.6	0.2
At1g21130	1572202	261453_at	-0.4	-0.8	0	0.5	-2.5	-1.4	-0.4	0	0	0	0.6	0	0.3	-1.5	0	-1	0
At1g21160	1561931	261447_at	0.2	1.4	1.2	0.1	0.5	0.3	-0.1	-0.5	-0.2	-0.1	0.1	0	-0.3	0.3	-0.3	0.6	-0.1
At1g21170	1579361	261446_at	-0.2	-0.6	0	0	-0.7	-0.2	0.1	-0.2	-0.1	-0.1	-0.5	-0.2	-0.2	-0.6	0	-1.5	-0.8
At1g21190	1573520	259551_at	0.3	0.4	0.4	-0.3	-0.5	0	0	0.1	0	0.1	0.1	0	0.1	-0.3	-0.1	-0.2	-0.2
At1g21200	1580483	259562_at	-0.1	-0.4	-0.5	0.2	0.4	0.4	0	-0.3	-0.1	-0.1	-0.1	0	-0.2	0.1	-0.2	-0.5	0
At1g21230	1566541	259558_at	-0.7	-1.8	-1.1	0.5	-0.4	-0.6	0.1	-2.2	-0.8	-0.6	-0.1	0	0.3	0.2	0	-1.1	0
At1g21270	1579028	259560_at	-0.5	0.7	0.6	0.2	1.2	1.2	0.1	1.3	1.2	-0.4	0.9	0.8	0.1	1.2	0.8	-0.6	-0.5
At1g21310	1562273	259553_x_at	-0.8	1.2	0.1	0.8	-0.3	0	2.5	0.4	0	-1	-0.1	0	-4.9	0.7	0.3	0.9	0.3
At1g21340	1582304	260925_at	0	0.8	0	0	1.8	0	0.1	-0.3	0	-0.1	-0.4	0	-0.2	1.1	0	0.5	0
At1g21360	1576056	260926_at	0	0.1	0	0.1	-1	0	-0.1	-0.7	0	-0.2	-0.5	0	-1.6	-0.7	0	0.1	0
At1g21370	1577682	260899_at	-0.6	-0.4	-0.4	-0.4	-0.4	-0.1	-0.1	0	0	-0.4	-0.3	-0.1	-0.1	-0.5	-0.5	-0.8	-0.8
At1g21380	1562527	260880_at	-0.1	0.1	0	-0.1	-0.3	-0.1	-0.1	-0.1	0	0	-0.1	0	0.1	0.1	0	0.6	0.2
At1g21410	1581622	260875_at	0.7	0.6	0.6	0.5	0.8	0.8	0.1	0	0	0	-0.1	0	-1.3	0.2	0.3	0.4	0
At1g21430	1563202	260901_at	0.1	0.8	0	0	0.3	0	0	-0.6	-0.2	1.3	0.8	0	1.5	0.3	0	0.9	0
At1g21440	1580237	260902_at	0.6	0.3	0.2	-0.8	0.4	0.3	-0.7	0.2	0.2	0.1	0.2	0.2	-0.7	0.6	0.6	-0.5	-0.5
At1g21450	1575499	260878_at	0.8	0.8	0.8	0.2	0.5	0.5	0	-0.5	-0.4	-0.1	-0.2	0	-1.3	-0.1	-0.1	0.7	0.7
At1g21460	1565975	260876_at	0.4	0.4	0.5	0.5	-0.2	0	0	-0.1	0.1	-0.8	-0.1	-0.1	-0.6	-0.7	-0.7	-0.1	-0.2
At1g21480	1561452	260879_at	0	-0.2	-0.2	0.2	0.6	0.6	0	0.1	0	0	0.4	0	-0.5	0.1	0	0.7	0
At1g21500	1573595	260877_at	-0.2	0.1	0.1	0.4	0.2	0.3	0.1	0.1	0.1	0.1	-0.1	-0.1	0	0.7	0.6	1	0.9
At1g21520	1562825	260919_at	0.9	1.8	0	0.1	1	0	0.2	0.7	0	0.1	0.8	0.5	-0.9	0.9	0	2.3	0
At1g21560	1572160	260922_at	-0.9	0	-0.1	-0.2	0.3	0.3	-0.1	-0.2	-0.2	-0.8	-0.5	-0.4	-0.3	-0.5	-0.4	-0.8	-0.8
At1g21570	1568174	260923_at	-0.4	0.1	-0.1	0	0.2	0.1	-0.1	-0.3	-0.3	-0.1	0.1	0.1	-0.3	-0.4	-0.3	-0.1	0
At1g21600	1566720	262502_at	0	-0.4	-0.2	0.3	-0.3	-0.1	0	0.1	0.1	0.1	0	0.1	-0.2	0.1	0	-0.1	-0.1
At1g21610	1582605	262487_at	0.3	0.2	0	-0.1	-0.2	-0.1	-0.1	-0.3	0	0	-0.4	-0.2	-0.1	-0.2	0	0.1	0
At1g21630	1561259	262492_at	-0.3	0.3	0.1	0.1	0	0	-0.1	0	-0.1	0	-0.1	-0.2	-0.1	-0.3	-0.3	0.7	0.5
At1g21640	1572564	262506_at	0.4	0.4	0.1	0.1	0.4	0.3	0.1	-0.1	0	0	-0.2	-0.3	-0.6	0.1	0	0.8	0.8
At1g21670	1565873	262503_at	-1.7	-1.9	-1.9	-0.2	-1.8	-1.8	2	0.8	0.8	-0.2	-0.5	-0.5	2.9	0.2	0.2	-0.9	-0.9
At1g21680	1567453	262505_at	0.8	-0.3	0	0.3	-0.3	-0.2	0.2	0	0	0	0	0	-1.1	0.2	0.3	-0.1	0
At1g21690	1577072	262501_at	-0.1	-0.2	-0.2	0.1	0.2	0.1	0.4	0.3	0	-0.1	0.4	0	0.1	0.1	0	0.1	0
At1g21700	1582583	262484_at	-0.2	-0.1	0	0.1	-0.4	0	0.1	-0.3	0	-0.2	-0.2	-0.1	-0.1	-0.3	0	-0.4	-0.1
At1g21710	1570466	262498_at	-0.1	0.4	0.3	-0.1	0.1	0	0.1	-0.1	0	0	-0.1	0	0	0.2	0	0.1	0
At1g21720	1566903	262497_at	-0.4	-0.3	-0.1	-0.2	-0.2	0	-0.2	0.1	0	0.1	0.1	0	0.5	0.4	0	-0.2	0
At1g21730	1566538	262485_at	1.4	1.6	0.8	0.3	0.7	0	0.2	-0.5	0	0	-0.8	0	-0.1	-0.8	0	-2.2	0
At1g21750	1567296	262504_at	-1.2	-1.1	-1.1	-0.2	-0.5	-0.5	0.2	0.1	0.1	-0.4	-0.1	0	-0.1	-0.3	-0.2	-0.6	-0.6
At1g21760	1580565	262500_at	0.5	0.5	0.2	0	0	0	-0.1	-0.1	-0.1	0	-0.1	-0.1	-0.4	-0.1	-0.1	0.2	0
At1g21770	1576257	262499_at	0.9	0.2	0.3	0.2	-0.3	-0.4	0.2	0	0	0.2	0	0	-0.5	0.6	0.6	-0.4	-0.3
At1g21780	1570219	262495_at	0.7	0.5	0.5	0.4	-0.3	0	-0.1	-0.3	-0.1	-0.2	-0.3	-0.3	-0.9	0	0	0.5	0.4
At1g21790	1580864	262496_at	-0.2	0	0	0.3	0.1	0.1	0	-0.1	0	0	-0.2	0	-0.5	-0.3	-0.1	0.5	0
At1g21840	1562626	262490_at	-0.3	0.3	0.2	0.2	-0.3	-0.2	0.1	0.4	0.2	-0.2	0.3	0.2	-0.3	0	-0.1	0.1	0
At1g21880	1573445	260857_at	-0.5	0.1	-0.1	-0.1	-0.1	0	0	-0.2	-0.1	-0.6	-0.3	-0.3	0.3	-0.4	-0.4	0	0
At1g21890	1573089	260851_at	0.1	-0.1	-1.2	-0.1	-1	-1.1	0.2	-1.6	-1.5	0.1	-1.7	-0.9	0.8	-1.3	-0.8	-1.5	-1.6
At1g21900	1564505	260852_at	-1.1	-0.6	-0.6	0.2	0.3	0.2	0.2	0.1	0.1	-0.3	0.2	0.2	-0.6	0.1	0.1	-0.8	-0.8
At1g21910	1563048	260856_at	0.8	-0.3	-0.1	-0.5	-1.2	-1.2	-1.1	-0.4	-0.3	1.3	0.3	0.6	0.6	-1.1	-1.1	0.5	0.4
At1g21920	1570579	260855_at	1	0.2	0.2	0.6	0.9	1	0.5	0.2	0.2	0.2	0.1	0.1	-1.3	0.4	0.4	0.1	0.1
At1g21950	1561766	260853_at	0.5	2.7	1.6	0.1	2.5	1.9	-0.2	-0.1	0	-0.1	-0.1	0	-0.8	0.5	0	1.8	0
At1g21970	1565101	260854_at	-2.2	-2.1	-2.1	0	-1.1	-1.1	0.7	-0.2	0	-3.1	-2.7	-2.7	-1	-3.5	-3.5	-4.8	-4.8
At1g21980	1577558	255959_at	-0.1	-0.3	-0.2	-0.2	-0.5	-0.4	-0.2	-0.1	-0.1	-0.2	0.3	0.2	0	-0.6	-0.6	-1.4	-1.4
At1g22015	1571153	255956_at	-0.3	0.7	0	-0.2	-1.1	0	0.7	2.1	0	2.7	4.2	4.2	4.2	4.5	4.5	3.2	0
At1g22020	1573658	255946_at	0.1	0.1	0	0.5	-0.2	-0.1	0	-0.1	-0.1	0.1	-0.3	-0.2	-0.3	-0.5	-0.3	0.1	0
At1g22030	1570287	255955_at	-0.1	0.1	-0.1	-0.1	0.3	0.2	0	0.2	0.2	0.1	0.6	0.4	1.1	0.1	0.2	0.1	0
At1g22040	1573583	255947_at	0.2	0.1	0	-0.1	0.2	0	-0.4	0	0	0.2	0.3	0.1	-0.3	0.1	0	0.1	0
At1g22050	1575063	255951_at	1.1	1	1	0.2	-0.1	0	0	0	0	-0.1	-0.2	-0.2	-0.7	0.2	0	-0.8	0
At1g22060	1565745	255948_at	0.1	0.4	0.2	0.2	0.4	0.4	0	-0.1	0	0.1	0.1	0	-0.5	-0.1	0	-0.1	0
At1g22070	1563085	255953_at	0.3	0.2	0.2	0.2	0.3	0.4	0	0.2	0.2	0	0.1	0.2	-0.5	0.3	0	0.6	0.2
At1g22090	1574601	255954_at	-1.4	-1.7	-1.6	-0.5	-1.9	-0.8	1.8	2	2	1.7	2.3	2.3	3	2.2	2.1	1.3	0
At1g22110	1573544	255950_at	-2.1	-1.8	-1.7	0	-0.5	-0.4	0.6	0.2	0	-0.1	0	-0.2	0.9	-0.3	-0.2	-0.6	-0.4
At1g22140	1579862	255960_at	0.5	1.1	1.1	-0.4	0.5	0.5	-0.1	-0.1	-0.1	0	-0.1	0	-0.6	0.2	0.1	0.4	0.2
At1g22150	1574385	255958_at	0.7	0.5	0.5	-0.3	-0.6	-0.3	-0.5	0.5	0	0	-0.1	0	-1.7	0.2	0	0.1	-0.1
At1g22160	1574317	255957_at	1.2	1.8	1.8	0.2	0.9	0.9	-0.3	-0.3	-0.4	0.4	0.4	0.4	-0.4	0.4	0.4	0.7	0.8
At1g22170	1579679	255924_at	1.1	0.4	0	0.2	1	0.6	0.2	-0.1	-0.1	-1.4	-0.2	0	-1.9	-0.1	0	0.4	0
At1g22180	1570124	255923_at	2.1	-0.1	0	0.9	1.4	1.4	0.3	0.2	0.1	-0.2	0.1	0.2	-4.4	-0.1	-0.1	-0.3	-0.4
At1g22190	1577171	255926_at	0.9	0.3	0.1	-0.2	-0.2	-0.1	-0.2	-0.8	-0.8	-0.4	-0.3	-0.1	-1.8	-0.2	-0.3	-0.5	-0.8
At1g22200	1572320	255925_at	0.4	-0.1	0	0	0.2	0.1	0.1	0.1	0	0.2	0.2	0	0	0.3	0.2	-0.1	0
At1g22270	1562544	255968_at	-0.6	0.3	0.1	-0.1	0.5	0.4	0.5	0.7	0.6	0	0.3	0.2	0.8	0.5	0.3	-0.1	0
At1g22280	1579312	255967_at	-0.5	-0.8	-0.7	0.1	0.3	0.3	-0.2	0.1	0.1	-0.1	0.2	0.3	-0.2	-0.1	-0.2	-0.3	-0.3
At1g22300	1579375	255966_at	-0.3	-0.1	-0.1	0	0.1	0.1	-0.4	0.1	0.1	0	0.1	0	0.3	0.2	0	-0.3	-0.2
At1g22310	1569051	255963_at	0	-0.1	0	0.1	0.1	0.1	0.2	0.2	0.1	0.1	-0.2	-0.1	-0.2	0.2	0	1	0
At1g22340	1580743	255961_at	0	-1.4	-0.8	-0.3	-0.3	0	-0.2	0.5	0	-0.5	-1.2	0	-1.8	-0.9	0	-1.3	0
At1g22360	1582875	255942_at	0.4	-1.4	-0.5	0	-0.2	-0.3	-0.3	0.6	0.2	0	-0.2	0.1	-0.5	-1.4	-0.7	0.3	0
At1g22410	1576297	261933_at	0	0.4	0.4	-0.1	-0.3	-0.3	0.1	-0.1	-0.1	0.4	0.3	0.3	0.7	0.4	0.5	-0.8	-0.8
At1g22420	1577741	261932_at	0.2	-2.3	0	0	-1.1	0	0.4	-0.9	0	0.3	0.1	0.5	2	-0.9	0	-2.3	-0.1
At1g22430	1582999	261931_at	0.5	0.1	0.2	0.1	-0.1	0	-0.1	0	0	0	-0.2	0	-0.3	0	0.1	0.6	0.6
At1g22450	1578014	261939_at	-0.4	0	0	-0.2	-0.2	-0.1	-0.2	0.2	0	0.1	0.1	0	0.5	0.4	0.2	-0.2	0
At1g22480	1582751	261928_at	1.9	0.4	0.4	0.2	-0.7	-0.6	-0.4	-0.3	-0.3	0.4	-0.3	-0.2	-0.3	-0.4	-0.3	-0.4	-0.4
At1g22490	1564730	261941_at	1.2	0.6	0.6	0.1	0.4	0	-0.1	0.4	0	0.4	0.4	0.1	0.5	0.4	0.6	0.1	0
At1g22500	1566152	261927_at	3.1	0.3	0	1.9	-0.3	0	0.4	-0.5	0	-0.2	-0.5	0	-3.6	0.8	0.4	0.3	0
At1g22510	1581916	261938_at	0.3	0.5	0	-0.5	0.1	0	-0.6	0.4	0.1	0.4	0.6	0.4	0.2	0.2	0	0.6	0
At1g22520	1563541	261940_at	-0.3	-0.4	-0.2	-0.2	0.1	0	0	0	0	0	0	0	0.2	0.1	0	-0.6	-0.6
At1g22530	1578534	261926_at	-0.1	-0.3	-0.2	0.3	-0.3	-0.3	0.1	-0.2	-0.1	-0.1	-0.2	-0.3	-0.3	-0.8	-0.8	0.3	0.1
At1g22540	1562137	261925_at	-0.4	-0.2	-0.2	0.2	-0.4	0	0	-0.2	-0.1	0.3	0	0	-0.4	-0.5	-0.3	-0.2	0
At1g22550	1568151	261924_at	-0.1	-0.3	0	0.1	-0.2	0.1	-0.1	0.3	0.2	0.3	0.3	0.4	0.4	0	0	-0.2	0
At1g22570	1567406	261937_at	0.2	0.5	0	-0.1	-0.9	-0.5	0	-0.3	-0.2	0.1	0.1	0	0	-0.5	-0.4	-0.6	-0.4
At1g22590	1575398	261942_at	-2.8	-2.1	-2.1	-0.6	-1.7	-1.4	1	0.1	0.2	-0.8	-1.4	-1	1.3	-1.7	-1.4	-2.4	-2.4
At1g22610	1575832	261935_at	0	-0.1	-0.1	0	-0.1	0	0	0.1	0.1	0.2	0.2	0.1	0.2	0.3	0.2	0.4	0.2
At1g22620	1580641	264197_at	0.4	0.1	0.1	0.3	-0.3	-0.2	-0.1	0.1	0.1	0.1	0	0.1	-0.2	0	-0.1	-0.1	0
At1g22630	1574311	264201_at	1.5	1.8	1.8	0.3	0.8	0.7	-0.1	0.3	0.3	0	0.6	0.5	-0.4	0.9	0.8	1	0.3
At1g22640	1571662	264210_at	0.7	0.1	0	0.4	-0.2	-0.1	0.1	-0.4	-0.2	0.1	-0.1	0	-0.3	-0.2	-0.2	-1.2	-1.2
At1g22660	1577049	264212_at	-0.6	-0.3	-0.2	-0.1	0.1	-0.1	0.2	0.3	0	-0.1	0	-0.1	0.2	-0.3	-0.2	0.1	0
At1g22670	1566250	264196_at	-1.5	-0.5	-0.3	-0.1	-1.4	-1.4	0.8	0.2	0.3	1	0	0.2	2.6	0.2	0	-1.1	-1.1
At1g22700	1575795	264199_at	0.3	-1.5	-1.4	0.1	0.3	0.2	-0.2	-0.2	-0.1	0.1	0.1	0.1	-0.1	0	0	0.4	0
At1g22710	1582704	264204_at	1.4	0.2	0.3	-0.1	-0.3	-0.2	0.1	-0.3	-0.2	0.5	0	-0.1	-0.2	0.4	0.1	1	1
At1g22730	1564867	264206_at	-0.3	-0.8	-0.7	-0.2	-0.5	-0.5	0	0	0	0.1	-0.2	-0.1	-0.2	-0.8	-0.7	-1	-0.7
At1g22740	1562862	264209_at	0.8	0.7	0.6	-0.2	-0.3	-0.4	0.1	0.5	0.5	0	-0.1	-0.3	1	0.9	0.7	1.2	0.8
At1g22750	1566738	264207_at	0.9	0.3	0.3	-0.3	-0.1	-0.1	0.2	-0.4	-0.4	0.2	-0.4	-0.4	-0.7	-0.2	-0.1	0.3	0.3
At1g22760	1566819	264208_at	0	-0.1	-0.2	0.1	-1	-0.8	0	-0.1	0	1	0.1	0.2	1.5	0.3	0	0.3	0
At1g22770	1567804	264211_at	0.3	-0.5	-0.4	0.7	-0.2	-0.2	0.2	0.4	0.3	0.1	-0.2	-0.3	0.4	0.2	0.2	-0.3	-0.2
At1g22790	1577355	264205_at	-0.2	0.1	-0.1	-0.2	-0.2	-0.1	-0.2	-0.2	-0.3	-0.4	-0.5	-0.4	-0.8	-0.4	-0.4	-0.8	-0.8
At1g22800	1576482	264198_at	-0.2	-0.2	0	0	0	0	0.2	0.3	0	0.1	0.2	0.1	0.2	0	0	-0.4	0
At1g22810	1569618	264202_at	0.9	-2.2	-0.6	-0.3	-2.1	-1.4	0.1	-1.7	-0.9	-0.2	-0.1	-0.1	-2.8	-2.8	-1.4	-1.2	0
At1g22830	1578618	264749_at	-0.2	0.8	0	-0.1	-0.4	0	0.4	0.2	0	0	-0.2	0.2	0.1	0.7	0	-1.6	0
At1g22850	1575387	264728_at	0	-0.3	0	-0.2	-0.2	-0.2	-0.1	-0.3	-0.1	0	-0.1	-0.1	-0.1	-0.2	-0.1	0.6	0
At1g22860	1580353	264776_at	-0.1	-0.1	0	0.1	0.1	0	0	-0.2	0	-0.1	0.1	0	-0.2	0	0	0	0
At1g22870	1582475	264750_at	-0.1	0.1	0	0.2	0	0	0.2	-0.1	0	0	-0.1	0	-0.3	0	0	-0.1	0
At1g22885	1568537	264725_at	0.6	0.5	0.3	-0.1	-0.1	-0.1	-0.1	0.1	0.1	0.2	0.2	0	0.7	0.6	0.4	1.6	1.6
At1g22890	1573884	264774_at	0.3	-1.1	-1.3	0	-0.9	-1.2	0	-0.7	-0.6	0	-1.6	-1.6	-0.3	0.8	0.4	1.2	1.2
At1g22910	1574087	257413_at	0.9	0.1	0.3	0.2	0.3	0	-0.1	-0.5	-0.1	0.1	0	0	-0.3	0.2	0	0.7	0.5
At1g22920	1582139	264724_at	-0.7	-0.2	-0.2	-0.2	-0.4	-0.2	0.1	0.3	0.2	0	0	0	0.6	0.2	0	0	0
At1g22930	1582962	264772_at	0.6	0.3	0	0.2	0.4	0.3	-0.1	-0.4	-0.3	0.1	-0.1	0	-1.3	-0.1	0	0.1	0
At1g22940	1564101	264771_at	0	-0.4	-0.5	0.1	-0.3	-0.1	0.1	-0.1	-0.1	0	0.1	0	0	-0.4	-0.5	0.2	0.4
At1g22960	1567880	264723_at	-0.4	-0.3	-0.2	-0.1	-0.3	0	0	0.1	0	0.1	-1.1	0	0.4	-1.5	-0.1	-0.6	0
At1g22985	1571896	264726_at	-0.1	0.9	0.6	0	0.3	0.4	0.1	0.2	0.1	-0.1	0.2	0.1	0.1	0.1	-0.2	1.1	0.8
At1g22990	1575158	264729_at	-2	-1.6	-1.6	0.9	-0.2	-0.1	2	0.2	0.1	-0.6	-0.4	-0.4	-1.6	-0.5	-0.6	-0.3	-0.3
At1g23010	1562859	264752_at	0.8	2	2	0.7	0.4	0.6	0.7	0	0	0.1	-0.1	0	-0.4	0.4	0.4	-0.1	-0.1
At1g23030	1567768	264770_at	-0.1	-0.4	-0.2	-0.8	-0.6	-0.3	-0.7	-0.4	-0.4	0.3	-0.1	0	0.5	-0.4	-0.4	0.5	0.4
At1g23050	1580252	264889_at	1.2	1.7	1.7	0.5	1.1	0.8	0	-0.2	0	0.1	0	0	-0.1	0.5	0.4	2.6	2.6
At1g23060	1571776	264902_at	0.3	0.1	0.1	0.4	0	-0.1	0.2	0.7	0.5	0.1	0.7	0.8	1.1	0.5	0.4	1.1	0.7
At1g23080	1560899	264900_at	-0.7	0.2	-0.3	0	1	0.4	0.4	1.4	1.4	1.1	2	2	0.7	1.4	1.3	2.7	2.7
At1g23090	1581949	264901_at	1.4	1.7	1.7	1.2	0.2	0.1	0.2	0.5	0.6	-0.3	0	0	-2.2	0.6	0.3	2.9	2.9
At1g23100	1567783	264895_at	-1.1	-0.2	-0.2	-0.4	-0.7	-0.8	0.3	0.7	0.3	0.3	0.4	0.1	2.1	-0.5	-0.5	-0.6	-0.6
At1g23120	1577338	264887_at	0.5	1.6	1.5	0.6	1.2	1	0.2	0.6	-0.1	-0.2	0.4	-0.2	-1.1	0.6	0.3	1.2	0
At1g23130	1576721	264899_at	2.7	2	2	0.4	1.3	1.3	0.7	0.2	0.2	0.4	0.5	0.5	-0.9	1.3	1.3	-0.7	-0.7
At1g23180	1582285	264890_at	-0.3	-0.3	-0.2	-0.1	-0.2	0	0.3	-0.4	-0.2	-0.2	-0.2	-0.1	-0.4	-0.2	-0.2	0.3	0
At1g23205	1562952	264898_at	2.3	0.9	0.7	0.7	0.9	0.9	-0.1	-0.4	-0.3	-0.6	-0.8	-0.8	0.4	-1.3	-1.3	0.4	0.1
At1g23220	1568152	264897_at	0.7	0.9	0.9	0	0.7	0.7	-0.1	-0.1	0	-0.1	0	0	-0.8	0.2	0	0.3	0
At1g23230	1580899	263037_at	0	0.2	0.1	0.1	0.2	0.2	0	0	0	0.2	0.1	0	0.1	0.2	0	0	0
At1g23260	1562164	262990_at	-0.1	0.2	0.1	0.1	0.3	0.1	0.1	0.2	0	0.2	0.2	0.1	0.4	0.7	0.7	0.2	0
At1g23280	1576586	263039_at	-0.9	-0.8	-0.8	-0.3	-0.4	-0.2	0.1	0.3	0.2	0.1	-0.1	0.1	1.1	-0.4	-0.4	-0.7	-0.4
At1g23290	1566651	262985_s_at	-0.6	-0.2	-0.2	-0.3	-0.2	0.1	0.3	0	0.1	0	-0.1	0	1	0.2	0.1	-0.3	-0.2
At1g23300	1564717	263040_at	-0.1	1.7	0.6	-0.1	0	0	-0.2	0.9	0.2	0	0.4	0	-0.8	1	-0.2	-0.6	0
At1g23330	1563490	263010_at	-0.3	-0.2	-0.2	-0.1	-0.2	-0.2	0.3	-0.3	-0.2	-0.5	-0.4	-0.2	-1.3	-0.4	-0.2	-0.5	-0.4
At1g23340	1571392	263042_at	-0.3	0.6	0	0	0.3	0	0	-1.3	0	0.1	0.9	0	0.1	-0.4	0	0.7	0
At1g23350	1564757	263043_at	0.9	0.6	0.9	-0.6	-0.3	-0.2	-0.5	-0.3	0	0.8	1.4	0	-1.7	2.5	1.4	-2	-0.1
At1g23360	1572232	263044_at	1	0.4	0.2	0.3	0.4	0.2	-0.1	0	0.1	0.1	0.1	0	0.1	-0.1	-0.1	-0.3	-0.2
At1g23390	1562718	262986_at	2.1	0	0	0.6	0.2	0.2	0.1	-0.1	-0.1	0.3	0.1	0.1	-1.4	0.5	0.5	-0.2	-0.2
At1g23400	1565701	263014_at	0.2	0	0	0.1	-0.2	0	0.2	-0.1	-0.1	0.1	0	0.1	-0.2	0.3	0.2	0.5	0.3
At1g23410	1572662	263016_at	-2.8	-1.6	-1.3	-1	-1.5	-1.4	0.9	1	0.9	0.2	0.3	0.1	2.9	-0.3	-0.1	-1	-0.9
At1g23420	1582174	262989_at	1.3	0.3	0.4	-1.5	-1	-0.3	-0.6	-0.5	0	0.5	-0.3	0	4.6	-1.1	-1.2	0.5	0.3
At1g23440	1575225	263015_at	0.6	-0.1	-0.1	-0.3	0.3	0	0	-0.2	0	0	0	0	-0.7	-0.1	-0.1	-1.2	-1.2
At1g23480	1569582	265175_at	-1	-0.9	-0.4	0	-1.6	-1.4	-0.1	1	0.5	0.2	0.4	0	0.6	1.5	0.8	2	2
At1g23490	1576334	265187_at	-0.5	0.2	0.1	-0.5	0.1	0.1	-0.3	0.1	0.1	-0.2	0.1	0.1	0.2	0	0	1	1
At1g23530	1573721	265173_at	1.1	0.5	0	0.5	-0.1	0	-0.1	-0.5	0	0.3	0.1	0	0.3	-0.1	-0.2	-0.1	-0.2
At1g23540	1560856	265178_at	-0.3	0.3	0	0	-1	0	0.5	-0.3	0	0.3	-0.6	0	1	0.7	0	-0.8	0
At1g23560	1569432	265186_at	-0.2	0.4	0	0	0.9	0.7	0.5	-0.4	-0.1	-1	0	0	-2.7	-2	-1.5	-2	0
At1g23570	1579347	257402_at	0.2	0.3	0	0.2	2.1	0	0.9	1.2	0	-0.2	1.2	0.1	-2.8	0.3	0	-0.2	0
At1g23580	1562868	265163_at	0	0.6	-0.1	0.1	-1	-1.2	0.3	-0.7	-0.3	0.1	0.5	0	-2.7	0	-0.6	-2.2	-0.3
At1g23590	1579484	265180_at	0.2	-1.3	-0.2	0	-1	-0.5	0	-1.7	-0.7	-0.4	-1.1	-0.5	-1.8	-1.6	0	-1.5	0
At1g23670	1564714	265185_at	-0.3	-0.8	-0.7	-0.2	-0.5	-0.7	-0.1	-0.7	-0.8	-0.1	0.2	-0.2	0.7	-0.7	-0.7	-1.7	-1.3
At1g23690	1571648	257399_at	-0.2	1.3	0	-0.1	-0.6	0	0	0.3	0	0	0.4	0	0.6	-0.5	0	1.2	0
At1g23710	1573755	265184_at	0.6	0.7	0.6	0.5	-0.5	-0.2	-0.2	-1.3	-1.2	-0.3	-0.3	-0.3	-1.6	-1.7	-1.7	-0.9	-0.9
At1g23740	1566009	265182_at	0.5	0.9	0.8	-0.6	-0.1	-0.1	-0.1	-0.5	-0.5	0.4	-0.4	-0.4	-0.6	0.2	0.2	0.6	0.5
At1g23750	1576961	265183_at	-0.8	-0.3	-0.3	0	0	0	-0.1	-0.1	0	-0.3	-0.2	0	-0.1	-0.1	0	-0.5	-0.5
At1g23760	1568118	265131_at	1.6	1.2	1.1	-0.1	0.5	0.2	-0.5	-0.3	-0.1	0.5	-0.2	0	0.9	0.1	0	1.1	0.9
At1g23780	1649373	265190_at	-0.2	-0.2	-0.1	0.1	-0.1	-0.1	0.1	-0.1	-0.1	-0.1	-0.1	-0.1	-0.1	-0.1	0	-0.2	0
At1g23790	1570120	265171_at	-1	0.4	-0.2	0.2	0.5	0	0.2	0.5	0.3	-1.3	0.3	0	-1	0.3	-0.2	0.5	0
At1g23800	1563474	265188_at	0.5	-0.7	0	0.1	-0.5	0	0.2	0	0	0.3	-0.3	0	-4	0.8	0	0.5	0
At1g23820	1571335	265172_at	-0.3	-0.2	-0.1	-0.1	-0.3	-0.3	0	0.2	0	-0.3	-0.1	0	0.1	0.1	0	-0.5	-0.5
At1g23820	1573250	265172_at	-0.2	-0.2	-0.1	-0.3	-0.3	-0.3	0.1	0.2	0	-0.4	-0.1	0	0.2	0.1	0	-0.5	-0.5
At1g23830	1577354	265132_at	0.2	0.1	0.2	0	-1	0	0.2	-0.3	0	-0.1	-1.2	0	-0.1	-1.8	0	-0.1	0
At1g23850	1564359	263032_at	0.9	1	0.6	0	-0.1	-0.1	-0.1	0.3	0.1	0	0.6	0.2	-0.5	-0.5	-0.7	-0.1	0
At1g23860	1565427	263035_at	0.1	-0.5	-0.5	-0.2	0.4	0.4	-0.1	0	0	0.1	0.1	-0.1	-0.2	0.1	0	0.5	0.4
At1g23880	1567448	263020_at	-0.5	-0.1	0	-0.4	-0.3	0	-0.1	-0.1	-0.1	0	0.1	0	0.1	0.1	0.1	0.2	0
At1g23890	1579063	263036_at	0.4	0.4	0.3	0.1	0.4	0.2	0.2	0.3	0.2	-0.7	0.1	0.1	-1.1	-0.1	-0.2	0.4	0.3
At1g23900	1581524	263022_s_at	-0.1	-0.5	-0.7	-0.4	-0.7	-0.9	-0.2	0.5	0.7	-0.1	0.8	0.8	0.5	0.7	0.8	-0.1	-0.4
At1g23980	1567505	263024_at	-0.6	-0.3	-0.2	0	0.3	0.4	-0.2	0	0.1	-0.2	0	0	-0.1	-0.4	-0.4	-0.3	-0.3
At1g24030	1565246	263028_at	0.3	0.7	0.6	0	1.5	1.5	-0.2	0	0	0.2	-0.1	0	-0.2	-2.1	-2.1	0.3	0
At1g24050	1577468	263029_at	0	-0.3	-0.2	-0.1	0.2	0.1	0.1	0.2	0.2	0.2	0.1	0	0	0.5	0.4	-0.1	0
At1g24090	1564589	264868_at	-0.3	0.1	0	0	-0.5	-0.2	0.2	-0.3	0	-0.3	-0.5	0	0.2	0.2	0	-0.3	-0.2
At1g24090	1571377	264868_at	-0.5	0.1	0	0	-0.5	-0.2	0.1	-0.3	0	0.2	-0.5	0	0.5	0.2	0	-0.3	-0.2
At1g24100	1571038	264873_at	0.2	-0.2	-0.2	-0.7	0.4	0.4	-0.3	0.4	0.4	-0.3	0.6	0.5	-0.7	0.6	0.5	-1	-1
At1g24110	1566606	264863_at	-0.5	-1.4	-0.8	-0.1	-1	-0.5	0.1	-0.9	-0.1	-0.5	-0.9	0	-0.7	-1.7	-1.6	-1.5	-0.5
At1g24120	1579651	264865_at	-0.1	-0.1	-0.1	-0.4	-0.3	-0.1	-0.1	-0.1	0	0.1	0.1	0	0.2	-0.1	-0.1	-0.5	-0.4
At1g24140	1565531	264866_at	0.4	-0.1	-0.2	-0.1	-0.9	-1.2	-0.2	-1.3	-1.2	0.2	-0.5	-0.5	-0.4	-1.1	-0.8	0.4	-0.6
At1g24180	1564683	264871_at	0.3	0.1	0.1	-0.4	-0.3	-0.2	0.1	0	0	0.2	0.1	0.1	0.4	-0.2	0	-0.3	0
At1g24190	1577991	264858_at	0.1	-0.1	0	0.2	0.1	0	0.1	-0.1	0	-0.2	-0.3	0	-0.4	-0.2	-0.1	0.3	0
At1g24210	1574115	264870_at	-0.8	-0.2	-0.1	0.1	-1	-0.9	0.2	0.4	0.1	-0.3	-0.2	0	0.2	-0.5	-0.2	-0.5	-0.3
At1g24250	1578155	257400_s_at	0	0.4	0.2	-0.1	-2.7	-2.6	-0.1	-0.7	-0.5	0	0.1	0	0	-0.7	0	-0.1	0
At1g24280	1571320	264859_at	-0.3	0.2	0.1	-0.4	0.1	0.1	-0.3	0	0.1	0.1	0	0.1	0.5	-0.1	-0.2	0.2	0
At1g24290	1572995	264860_at	-0.3	0.1	-0.1	-0.3	0.1	0	-0.1	0.5	0	0.2	0.4	0	0.3	0.2	0	0.3	0
At1g24310	1582216	264864_at	-0.9	-0.1	-0.1	0	-0.3	0	0.1	0.2	0.2	-0.2	0.4	0	0.9	-0.1	0.2	-0.7	-0.6
At1g24320	1571590	264861_at	-0.1	0.8	0.4	-0.1	-2.9	-2.4	0	-0.4	0	0.3	0.8	0.3	-0.2	-0.3	0	0.1	0
At1g24340	1571540	257410_at	0.7	1.1	1	0.1	0.5	0.4	0.1	-0.3	0	0.3	0	0	-0.5	-0.6	-0.5	0.4	0
At1g24350	1573175	264869_at	0.6	-0.2	-0.2	0.4	0.3	0.3	0.1	-0.1	0	0.1	-0.1	0	0.2	0.2	0	-0.1	0
At1g24360	1570677	265026_at	-1.1	-0.4	-0.3	-0.3	0.3	0.1	0	-0.1	-0.1	-1	-0.3	-0.2	0.2	-0.3	-0.3	-0.7	-0.7
At1g24420	1580127	265016_at	0	-1	0	0.1	-0.4	-0.4	-0.2	-0.2	-0.2	-0.2	0.5	0	-2.7	0	-0.2	-2.1	-0.5
At1g24430	1581488	265014_at	0.1	-0.2	0	0.2	-1.1	0	0.2	-0.1	0	-0.1	-0.4	0	-0.2	-0.4	0	-0.5	0
At1g24440	1573621	265023_at	1.1	0.6	0.6	0.6	-0.1	-0.2	0.3	0.1	0.1	0.2	0.3	0.3	-0.5	0.5	0.5	0.2	0.2
At1g24450	1576799	265027_at	-0.2	0.1	0	-0.1	-0.2	-0.1	0.1	-0.1	0	-0.1	-0.1	-0.1	-0.2	-0.1	-0.1	-0.4	-0.3
At1g24460	1563414	265013_at	-0.2	-0.3	-0.2	0.1	-0.4	-0.1	0	-0.2	-0.1	-0.1	0.1	0	-0.3	-0.1	-0.1	0.1	0
At1g24470	1574318	265012_at	0.7	-0.1	-0.1	0	-0.9	-0.9	0.1	-0.1	-0.1	0.4	0	0.2	1	-0.3	-0.2	-0.6	-0.6
At1g24490	1567119	265011_at	0.3	0.9	0.3	0.2	0.2	0	0.2	0.1	0	0	0	0	-0.5	-0.3	-0.2	0.6	0
At1g24530	1563871	265028_at	0	-1	-1	0	-1	-1	-0.3	-0.7	-0.7	0.2	-0.1	0	0	-0.7	-0.6	-0.6	-0.3
At1g24540	1570235	265020_at	-2.4	-1.3	-1.3	-0.7	0.2	0.2	0.3	0	0	0	0	-0.1	2.7	0.3	0	-0.5	0
At1g24575	1575381	265025_at	1.9	2.3	2.3	-0.5	-0.4	-0.2	-0.2	0.1	0	0.1	0.1	0.1	0	-0.3	-0.4	0.1	0
At1g24600	1578560	265024_at	1.1	0.5	0.4	0	-1	-0.8	-0.2	-0.7	-0.7	0.6	-0.8	-0.9	-1	-0.9	-0.9	0.2	0.2
At1g24610	1568573	265021_at	-0.2	-0.2	-0.2	0	-0.7	-0.7	-0.1	-0.2	0	-0.1	-0.1	-0.1	0	0	0	-0.3	-0.3
At1g24620	1570875	257405_at	0.1	-1.1	0	0	-0.3	0	-0.2	-0.4	0	0.5	-0.8	0	-1.6	0.4	0	1.2	0
At1g24625	1579476	265029_at	0.5	-0.7	0	0.3	-1.9	0	-0.1	-1.7	-1.3	0.1	-0.8	0	0	-0.4	0	-2.2	-0.2
At1g24650	1567482	265009_at	-0.7	0.2	0	-0.1	-0.3	-0.1	0	-0.5	-0.3	-0.6	-0.2	-0.1	-0.5	-0.3	-0.2	-1.1	-0.7
At1g24678	1569704	245647_at	0.1	-0.8	-0.3	0.2	-0.4	-0.2	-0.1	-1.6	-1.4	0.2	-0.2	-0.3	0.2	-1.8	-1.8	0.8	0
At1g24706	1569704	245649_at	0.1	-0.1	-0.1	0.2	-0.3	0	-0.1	-0.3	-0.1	0.2	-0.1	0	0.2	0	0	0.3	0
At1g24735	1567511	245650_at	0.9	1.4	1.4	0.1	0.8	0.6	0	0.1	0.1	0.2	0.9	0.5	-0.2	0	0	0.1	0
At1g25230	1567245	245637_at	0.2	0.9	0.2	0.8	1.6	1.6	-0.3	0.4	-0.1	-0.1	0.2	0	-1.2	0.5	0	3.5	3.5
At1g25250	1571531	245635_at	0.5	0	0	-0.3	-1.2	-1	-0.4	-0.2	0	0.4	-0.2	-0.1	0.1	-0.8	-0.7	0.1	0
At1g25260	1564469	245639_at	-0.5	-0.2	-0.3	0	0.1	0.1	0.2	0.5	0.5	-0.1	0.2	0.1	0.7	0	0	-0.8	-0.8
At1g25270	1576606	245634_at	-0.5	-0.6	0	-0.3	0.3	0	0.7	-0.5	0	-0.7	0.4	0	-2	-0.6	-0.5	-0.8	0
At1g25275	1572007	245642_at	1.7	0.1	0.1	0.9	0	0	0.3	0.3	0.3	-0.6	-0.1	-0.1	-0.7	0.2	0.1	-0.5	-0.6
At1g25280	1579505	245633_at	0.1	0.4	0.2	0.3	0.3	0.2	-0.1	0	-0.1	-0.3	-0.1	-0.2	-0.5	-0.1	0	0.5	0.3
At1g25290	1571656	245632_at	0.1	0.1	0	0.2	0.2	0.1	0	0.1	0	-0.1	0.1	0	-0.3	0.3	0.2	-0.5	0
At1g25320	1573522	245644_at	0	0	-0.1	0.1	-0.2	-0.1	-0.1	0	-0.1	-0.3	-0.1	-0.1	-0.1	-0.4	-0.2	-0.2	-0.2
At1g25330	1567202	245640_at	0.6	0.9	0	0	0.9	0	0	0.3	-0.1	0.1	0.2	0	0	0.6	0	2	0
At1g25350	1567835	245631_at	-0.8	-0.5	-0.5	0.1	0.4	0.3	0.1	0.1	0	-0.5	-0.3	-0.1	-0.1	-0.2	-0.1	-0.7	-0.7
At1g25370	1571477	245641_at	-0.3	-1	-1	-0.2	-0.4	0	-0.2	0.1	0	-0.1	0.2	0.2	-0.2	-0.6	-0.3	-1.2	-1.2
At1g25375	1572210	255743_at	-0.3	-0.3	-0.2	0	0	0	0.1	0	0	-0.1	-0.1	0	0.1	-0.1	0	-0.6	-0.6
At1g25380	1562162	255736_at	-0.1	-0.2	-0.3	0	0.2	-0.1	0	0.2	0.1	-0.1	0	0	-0.1	-0.3	-0.3	-0.1	-0.2
At1g25390	1577643	255740_at	0.6	0.1	0	0.1	0.5	0.4	-0.1	0	0	-0.4	0.1	0	-0.7	0	0	0.1	0
At1g25400	1573666	255733_at	0.7	0.5	0.2	-0.3	0.2	0.1	-0.3	-0.7	-0.7	0.1	-0.1	0	-0.3	-1.3	-1.4	-2.5	-2.4
At1g25420	1582439	255737_at	0.2	0.4	0.4	-0.1	0.3	0.3	-0.2	0	0	-0.2	0	0	-0.5	0.3	0	0.1	0
At1g25450	1560933	255732_at	0.3	0.1	0	-0.7	0.5	0.4	0.2	0.5	0.5	0.4	0.6	0.6	1.3	0.3	0.3	0.3	0
At1g25490	1576302	255731_at	-0.2	0.1	0	-0.3	0.2	0.1	-0.1	-0.1	-0.1	-0.2	-0.2	-0.1	0.1	-0.2	-0.2	0.8	0.8
At1g25510	1580048	255727_at	-0.5	-0.7	-0.7	0.1	-0.9	-0.8	-0.2	-0.3	-0.1	-0.6	-0.8	-0.8	1.3	-0.8	-0.8	-0.8	-0.8
At1g25520	1570166	255735_at	0.1	0.3	0.1	-0.3	-0.1	0	0	0.2	0.1	0.5	0.3	0.1	0.4	-0.1	-0.2	-0.1	0
At1g25530	1566761	255726_at	1.1	0.2	0.2	0.4	-0.2	-0.2	0.1	-0.4	-0.5	0.3	0.2	0.2	-0.7	0	0	-0.4	-0.6
At1g25540	1582660	255725_at	-0.4	-0.3	-0.2	0.5	0.4	0.3	-0.1	0.2	0	-0.1	0.2	0	0.9	0	0	-0.1	0
At1g25550	1576739	255734_at	0.1	0.1	0	-0.2	-0.4	-0.2	-0.1	-0.7	-0.5	-0.1	-0.8	-0.5	-0.1	-0.3	-0.1	0	0
At1g25560	1653573	255742_at	0.8	0.3	0.1	0.2	-1.2	-0.8	-0.1	0.3	0.3	-0.3	0.1	0	0.7	-0.6	-0.5	0.2	0.2
At1g25570	1579412	255738_at	-0.1	0.1	0.1	-0.1	-0.5	0	0	-0.3	-0.2	0.2	0	0	0.4	-0.3	-0.1	0	0
At1g26100	1566927	245818_at	-0.2	0	0	0	-0.4	-0.3	-0.1	-0.2	0	-0.2	0.4	0.2	0.4	0	-0.1	-0.1	-0.1
At1g26110	1568437	245822_at	-0.1	-0.2	-0.1	0	0	0	-0.1	0	0	-0.2	-0.2	-0.1	-0.1	0.1	0	0	0
At1g26130	1572830	245846_at	-0.3	0	0	0.1	0	0	0.2	0	0	0.2	-0.1	0	0	-0.2	-0.1	0	0
At1g26160	1564853	245817_at	0	-0.1	-0.1	-0.1	0	0	0.3	0.2	0.1	0	0	0	-0.3	0	-0.1	0.1	0
At1g26170	1578076	245844_at	0	-0.5	-0.5	-0.2	-0.2	0	0	0	0	0.1	-0.1	0	0.3	0	0	-0.2	0
At1g26190	1561425	245878_at	-0.3	-0.1	0	0	-2.3	-1.2	0.3	0.1	0	0	-0.7	-0.6	0.7	-0.6	-0.2	0.1	0
At1g26210	1567274	245816_at	-1.1	-1.4	-1.4	-0.2	-1.1	-0.9	0.3	-0.9	-0.9	-0.6	-1.2	-1.2	1.1	-1.3	-1.2	-1.8	-1.8
At1g26220	1565177	245877_at	0.8	0.5	0.5	-0.1	0.2	0.2	0.1	0.1	0	0.1	0.2	0.1	-0.5	0.7	0.6	1.3	1.3
At1g26230	1579417	245876_at	0.4	0.8	0.8	0	-0.3	0	-0.1	0.3	0.1	0.1	0.3	0.3	0.2	0.5	0.3	0.6	0.6
At1g26260	1581859	245873_at	-0.8	-0.2	-0.1	0	-0.4	0	0.2	-0.4	0	-1	-0.2	-0.2	-0.2	-0.1	0	-0.5	-0.3
At1g26270	1571754	245821_at	-0.3	0.5	0.2	-0.4	0.3	0	-0.2	0	0	-0.3	0.5	0.5	-0.4	0.1	0	0.5	0
At1g26300	1562642	245870_at	-0.4	-0.1	-0.2	0.2	0.1	0.2	-0.1	0	0	-0.4	-0.1	0	-0.3	-0.4	-0.1	-0.2	0
At1g26300	1562642	245872_at	-0.4	0	0	0.2	0.2	0.2	-0.1	0.2	0	-0.4	0	0	-0.3	0.3	0	-1	-1
At1g26310	1580692	245819_at	0.4	0.1	0.5	0	-0.5	-0.5	0.1	-0.4	0	0.4	-0.6	0	0.6	-1.7	0	-0.6	0
At1g26330	1567983	245869_at	-1.4	-0.4	-0.2	-0.4	-0.6	-0.6	0.6	0	0	-0.5	-0.3	0	1.1	-1	-0.9	-0.6	0
At1g26340	1564436	261011_at	0	-0.9	-0.9	-0.1	-0.6	-0.3	0.1	0.5	0.5	0.2	0.1	0.1	0.6	-0.3	0	-0.3	-0.3
At1g26360	1567338	261009_at	-0.1	0.4	0	-0.5	-1	-0.5	-0.1	0.4	0	-0.1	0.3	0.2	-0.2	-0.1	0	0.1	0
At1g26370	1579058	261008_at	-0.2	0.3	0.2	0.2	0.1	0.2	0	0.1	0	-0.1	-0.1	0	-0.1	-0.1	0.1	-0.3	0
At1g26380	1582925	261021_at	-0.2	-0.4	0	0.3	-1	-0.3	0.5	-1.2	-1.2	0.2	0.7	0	0.3	-1.3	-1.1	-1.1	0
At1g26390	1575953	261020_at	0	0.8	0.8	-0.1	0.1	0	0	-0.3	0	0.6	0.1	0	0.1	-1	0.3	1	0.8
At1g26440	1577620	261013_at	0.6	0.1	0.1	0.3	-0.2	-0.1	-0.1	-0.1	-0.2	-0.1	0	-0.1	-0.3	0.1	0.2	-0.6	-0.5
At1g26450	1581575	261004_at	0.7	-0.1	0	0.9	-0.4	-0.5	0.2	-0.4	-0.3	0.3	-0.3	-0.3	-0.4	0.2	0	0.3	0
At1g26460	1582681	261014_at	-0.7	-0.4	-0.4	0	0	0	0.1	0.3	0.3	0	-0.1	0	0.4	-0.3	-0.3	-0.4	-0.3
At1g26470	1570740	261019_at	-0.5	0.3	0.3	-0.5	0	0.1	0.1	0.5	0.5	0	0.2	0.3	0.5	0.4	0.4	-0.2	-0.3
At1g26480	1565351	261015_at	0.5	-0.1	0	-0.1	-1.2	0	0.1	-0.3	0	0.2	0	0	-1.4	0.2	0	0.1	0
At1g26500	1567304	261003_at	-0.2	-0.8	0	0	-1.4	0	0.4	-1.8	-0.6	0.4	-1.9	0	0.4	-2.3	-1.6	-2.6	-1
At1g26550	1577794	261018_at	0.2	0.3	0.1	0	0.1	0.1	-0.1	-0.1	0	0.1	0.1	0	0	0.3	0	-0.5	-0.5
At1g26560	1568171	261016_at	1.1	1.1	1.1	0.5	0.5	0.5	0.5	0.2	0	0.3	0.4	0.2	-0.6	-0.2	-0.2	1.5	1.5
At1g26570	1565907	261017_at	0.1	0.3	0.2	-0.4	-0.1	0	-0.4	0.2	0.2	0.2	0.3	0.1	-0.4	-0.2	-0.1	0.2	0
At1g26580	1567764	260999_at	0.1	0.2	0.1	0.4	0.5	0.5	-0.1	0	-0.1	-0.4	-0.1	-0.1	-0.5	0	-0.1	0.5	0
At1g26590	1573319	260998_at	-0.4	-1.3	-0.8	-0.2	-0.2	0	-0.1	-0.8	-0.7	-0.1	-0.5	-0.4	-1	-0.3	-0.3	-0.7	-0.6
At1g26600	1564959	261012_at	0.3	-0.2	0	0.3	-0.6	0	0.1	0.8	0	0.5	0.6	1	0.5	0.1	0	0.7	0
At1g26610	1580594	260997_at	0.2	0.5	0.4	-1	-0.3	-0.3	-0.3	0.6	0.5	0.7	0.9	0.9	0.7	0.9	0.5	-0.1	-0.2
At1g26620	1567684	261028_at	-0.2	-0.5	-0.5	-0.1	-0.7	-0.4	0.2	-0.1	0.1	0.4	0.1	0.1	0.6	-0.3	0	-0.7	-0.7
At1g26630	1566293	261270_at	0.1	0.2	0.2	-0.1	0	0.1	0	0	0	0.3	-0.1	-0.1	0.1	0.4	0.4	0.3	0.4
At1g26640	1576150	261258_at	-0.3	0.1	0	-0.1	-0.2	0	0.2	0.1	0.1	0	0.1	0	0.1	0.2	0.1	-0.6	-0.3
At1g26660	1582924	261259_at	-0.2	-0.5	-0.5	-0.3	-0.5	0	0.4	0.4	0.3	0.2	0.1	0	0.3	0.6	0	-0.6	-0.3
At1g26670	1576797	261276_at	0.4	0.6	0.6	0.4	0.5	0.4	0.1	-0.1	0	0.1	0	0	-1.1	0.2	0.2	0.3	0
At1g26680	1571823	261260_at	-0.5	-0.4	-0.2	0	1.8	1.6	0.1	0.3	-0.1	-1.3	-0.5	-0.3	-2.1	-0.2	-0.1	-1.1	-0.8
At1g26690	1568622	261269_at	-0.4	-0.2	-0.3	-0.4	0.3	0.2	-0.1	0	0.1	-0.2	0.2	0.2	0.1	0.3	0.2	-0.5	-0.3
At1g26700	1569602	261275_at	0.1	1	0.7	-0.1	-0.7	-0.4	-0.1	0.1	0	0.1	0.7	0.2	-0.1	0.3	0	-0.7	-0.3
At1g26750	1578705	261267_at	-0.5	-0.2	-0.2	-0.4	0	0	0.1	0.1	0	0.1	0.2	0	0.7	-0.1	0	-0.4	-0.4
At1g26770	1578075	261266_at	-1.4	-0.5	-0.6	-0.4	0.6	0.6	0.6	1.2	1.2	-0.1	0.6	0.6	-0.8	0.7	0.7	1.2	1
At1g26795	1575894	261271_at	0	-2.5	-2.5	0.1	-2.2	-2.2	0.1	0.2	0	0	-1	-1	-0.2	-1.9	-1.9	-2.4	-2.4
At1g26800	1566762	261265_at	1.3	1.4	1.4	0.6	0.6	0.6	0.3	-0.3	-0.3	-0.1	0.7	0.6	-0.8	0.5	0.5	0.1	-0.4
At1g26820	1568779	263689_at	2.4	1	1	1.2	2	2	0.5	-0.1	-0.1	0	0	0	-3.3	-0.2	-0.3	2	2
At1g26830	1577626	263685_at	-0.1	-0.3	-0.3	-0.3	0.2	0.2	0	-0.1	-0.1	-0.1	-0.2	-0.2	-0.2	-0.3	-0.3	-0.1	-0.2
At1g26840	1565732	263681_at	-1.8	-1.4	-1.1	-0.6	-1.5	-0.7	0.5	0.2	0	-0.5	-0.4	-0.2	1.4	-0.7	-0.2	-0.8	-0.8
At1g26850	1577314	263692_at	-0.2	0.2	0.1	-0.2	0.2	0.2	-0.1	0.3	0.1	0.3	0.3	0.2	0.6	0.4	0.2	0.9	0.9
At1g26870	1580257	263683_at	-0.1	0.3	0	0	-1	-0.7	-0.1	-0.1	-0.2	-0.2	-0.1	0	0	-1	0	-0.5	0
At1g26880	1568018	263691_at	-1.2	-0.4	-0.4	-0.2	-0.3	-0.2	0.6	0.2	0.2	-0.2	-0.1	0	0.8	-0.1	0	-1	-1
At1g26910	1565886	263686_at	-1.4	-0.8	-0.7	0	-0.6	-0.4	0.3	0.3	0.3	0.2	0.2	0.1	1.2	-0.2	-0.1	-0.8	-0.8
At1g26940	1566692	263687_at	-0.2	-0.3	-0.3	-0.1	-0.5	-0.2	0.1	-0.1	0	0.2	-0.2	0	0.6	0.4	0	-1.3	-1.3
At1g26970	1571636	265003_at	-0.3	-0.9	0	-0.1	-0.2	-0.4	0.1	-0.4	-0.8	0	0.2	-0.8	0.1	0.3	0	2	0.8
At1g27000	1654623	264984_at	0.4	0	0	0.3	0.3	0.2	-0.1	0.1	0.1	0.2	0.2	0.1	0.1	0.1	0	0	0
At1g27030	1571278	264987_at	0.9	1.4	1.4	1.2	0.4	0.5	0.4	1.1	1.1	0.4	1	1	-0.6	1	1	-0.3	-0.4
At1g27040	1571372	264973_at	0.1	0.1	0	0.1	0.7	0.7	0.1	-0.6	-0.4	-0.8	-0.5	-0.5	-1.5	-1.5	-1	-1.1	-0.9
At1g27050	1573348	264974_at	-0.4	0.9	0.4	-0.4	1.1	0.6	0.2	1.7	1.4	-0.1	1.1	1	0.4	1.1	0.5	0.7	-0.2
At1g27060	1561392	257406_at	-0.5	-0.8	-1	-0.1	-0.8	-0.7	0.4	-0.3	0	-0.4	-0.5	0	-0.3	-1.6	-1.5	-0.4	0
At1g27070	1564096	264975_at	0.1	0.3	0	0.3	-0.1	0	0.2	0.1	-0.1	-0.2	0	-0.2	-0.4	-0.8	-0.5	0.5	0.4
At1g27080	1576740	264976_at	-0.6	-0.3	-0.2	0.5	0	0	-0.1	0.1	0	-0.4	0	0	-0.3	-0.4	-0.4	-0.8	-0.8
At1g27090	1579407	264977_at	-1.2	-0.8	-0.8	0	-0.5	-0.5	0	0	-0.1	-0.1	0	0	0	-0.7	-0.7	0.4	0.4
At1g27130	1569662	264986_at	1.6	0.8	0.7	0.3	0.4	0.4	-0.1	0.3	0.1	0.2	0.5	0.5	0.1	-0.1	-0.1	0.4	0.4
At1g27140	1579843	264988_at	-0.1	-0.2	0	0	-0.2	-0.1	-0.4	0.2	0	-0.2	-0.7	-0.4	-0.9	-0.5	-0.3	-0.1	-0.2
At1g27150	1567432	264985_at	0.3	-0.1	0.1	0	0.2	0.3	-0.1	-0.1	0	0.2	-0.3	0	0.2	0	0	-0.8	-0.8
At1g27190	1578005	264980_at	0.4	0	0	0	0.1	0	0.2	0	0.1	-0.2	0	0	0	-0.3	-0.3	-0.1	-0.3
At1g27190	1578015	264980_at	0.2	0	0	-0.1	0.1	0	-0.1	0	0.1	-0.2	0	0	0	-0.3	-0.3	-0.1	-0.3
At1g27200	1577698	264989_at	1	0.3	0.2	-0.1	0.1	0.1	-0.6	-0.8	-0.8	0.4	-0.3	-0.1	-0.9	-0.7	-0.7	1.5	1.5
At1g27210	1582829	264990_at	0.7	0.6	0.4	0.3	-0.3	-0.1	-0.1	0.3	0.1	0.2	0.2	0.3	0.5	-0.4	-0.5	1	0.9
At1g27290	1569950	264445_at	1.4	0.4	0.4	-0.1	0.2	0.2	-0.1	-0.2	-0.2	0.2	-0.1	-0.2	-0.8	0.2	0.2	0.9	0.8
At1g27300	1578365	264447_at	1.3	0.6	0.5	0.1	0.2	0	0.1	-0.4	-0.2	0.1	-0.4	-0.3	-1.2	0	0	0.9	0.9
At1g27310	1570891	264446_at	-0.4	-0.2	0	-0.2	-0.1	0	-0.1	0.3	0.3	0.2	0.2	0.1	0.3	0.2	0	0.2	0
At1g27320	1564689	264448_at	0.8	0.3	0.1	0.2	-0.1	-0.2	0	-0.5	-0.6	0.1	-0.2	-0.2	-0.6	-0.4	-0.3	0.2	0
At1g27340	1571528	264440_at	0	-0.8	-0.7	-0.3	0.2	0.3	0	0	-0.1	0.1	0	0	-0.2	-0.1	0	0.7	0.5
At1g27350	1567743	264488_s_at	-0.7	0.2	0	-0.1	0.3	0.1	-0.1	0.2	0.1	-0.3	0.2	0.2	-0.3	0.1	0.1	-0.3	-0.2
At1g27360	1578292	264444_at	0.1	1.1	1.1	-0.1	0.4	0.6	-0.1	-0.3	-0.4	0	0.5	0.5	-0.1	0.7	0.8	0.6	0.7
At1g27370	1567857	264489_at	0.8	1	1	0.2	-0.1	0	-0.2	-0.3	-0.1	0.5	0.2	0.2	0	0.6	0.5	0.1	0
At1g27380	1567292	264495_at	1.1	0.9	0.9	0.3	-0.1	0	0	-0.1	0	0.2	0	0	0.3	-0.8	-0.7	-0.3	-0.4
At1g27385	1573937	264443_at	1	-0.1	-0.1	0.2	-0.1	0	0.1	-0.1	0	0	0	0	-3.1	-0.4	-0.1	0.2	0
At1g27400	1582623	264438_at	-0.9	-0.8	-0.8	-0.2	0	0	0.4	0.3	0.2	0	0.1	0	0.8	0.1	0	-0.4	-0.2
At1g27430	1578094	264492_at	-0.2	0.1	-0.1	0.2	-0.5	0	0	-0.3	-0.2	-0.3	-0.1	-0.1	-0.1	-0.5	-0.1	0.1	0.1
At1g27435	1574971	264441_at	-0.6	-0.1	-0.1	-0.2	0	0	0.1	0.3	0	0.2	0.3	0.2	0.5	0.4	0	-0.5	-0.5
At1g27440	1561243	264493_at	0.6	-0.1	0	-0.1	-0.4	-0.4	-0.3	-0.4	-0.4	0.4	-0.2	-0.1	0.5	-1.1	-1.1	0.1	0.2
At1g27460	1580320	264449_at	-1	-1	-0.8	-0.1	-0.7	-0.6	-0.5	0	-0.2	-0.5	-0.3	-0.4	-0.4	-1.5	-1.4	-0.3	-0.4
At1g27480	1566182	264442_at	0.5	-0.5	-0.3	-0.2	0.1	0.2	-0.1	0.2	0	0	0.3	0	-0.1	0.3	0.2	0.6	0.5
At1g27520	1571235	262299_at	0.6	0.7	0.7	0.2	0.6	0.6	-0.1	-0.1	0	-0.1	0.2	0.4	-1.2	-0.3	-0.2	-0.1	0
At1g27540	1579755	262319_s_at	0.3	4.9	4.9	0	-1.3	-1.2	0.1	-0.5	0	0.1	2.5	2.5	2.7	7.5	7.5	1.2	0
At1g27550	1570729	262320_at	-0.5	0.7	0	-0.5	-0.1	0	-0.1	-0.5	0	-0.4	0.1	0.1	0.1	1.9	1	1.3	0
At1g27595	1568017	262292_at	0.1	0.4	0	-0.1	0.4	0.2	0.1	0.3	0	0	0	-0.1	-0.3	-0.2	-0.1	0.1	0
At1g27600	1578058	262297_at	-1.1	-0.5	-0.4	0.1	-0.5	-0.4	-0.2	0	0	-0.7	-0.3	-0.2	-0.1	-0.8	-0.6	0.3	0
At1g27610	1577228	262294_at	-0.1	-0.9	0	0	-1.8	-1.7	-0.2	-1.7	-1.6	-0.2	-0.4	-0.4	0.1	-0.4	0	-0.8	0
At1g27620	1571048	262318_at	0.4	0.2	0	0.1	-0.7	0	0.2	-0.3	0	-0.1	-0.1	0	-1	-0.3	0	-0.3	0
At1g27630	1566398	262296_at	-0.1	-0.3	-0.2	0.5	0.3	0.3	0.1	0.3	0.3	-0.1	0.1	0	0.3	0.3	0.1	0	0
At1g27650	1561515	262295_at	-0.4	-1.1	-1.1	0.1	0.1	0.1	0.2	-0.1	-0.2	-0.2	-0.2	-0.2	0.1	-0.3	-0.3	0.5	0.3
At1g27670	1582325	261641_at	0.8	0.3	0.2	0.5	-0.4	0	-0.1	-0.4	0	0.1	-0.2	0	-0.9	0.6	0.4	-3	-1.8
At1g27680	1569188	261642_at	-0.4	0	0	0.5	-0.4	-0.5	0.1	-0.6	-0.1	-0.9	-0.7	-0.2	-0.7	-1.5	-1.3	-0.7	-0.2
At1g27690	1574435	261646_at	0.3	0.5	0.4	0.3	0.3	0.2	0	0.1	0	-0.3	0.1	0.1	-0.5	-0.2	-0.2	0.7	0.4
At1g27700	1572209	261649_at	-0.2	0.2	0.1	0	0.2	0.2	-0.1	-0.1	0	-0.1	0.3	0.1	0.2	0.1	0.1	0.3	0.2
At1g27730	1563935	261648_at	1.1	0.4	0.4	0.6	-0.7	-0.7	-0.6	-1.6	-1.6	-0.1	-0.1	-0.2	-1.8	-1.3	-1.3	-0.4	-0.4
At1g27740	1568999	261647_at	0.1	1.6	1.2	-0.1	-0.3	0	-0.2	1	0.7	0	1.1	1	0.3	1.1	1.1	2	1.6
At1g27760	1569871	261651_at	-0.8	-0.4	-0.2	0.1	0.1	0.3	0.1	0	0	-0.6	-0.5	-0.3	0.2	-0.4	0	-0.4	0
At1g27770	1580194	261650_at	0.5	-0.3	-0.4	-1.4	-0.4	-0.3	-1.3	-0.8	-0.8	0.4	0	0	-0.4	-0.4	-0.6	-0.1	-0.1
At1g27840	1578086	245764_s_at	0.1	-0.1	-0.1	0.1	0.1	0.1	-0.3	-0.5	-0.4	0	-0.3	-0.2	-0.3	-0.5	-0.3	0.3	0
At1g27840	1578086	261644_s_at	0.1	0.3	0.3	0.1	0.6	0.5	-0.3	0.2	0.3	0	0.3	0.1	-0.3	0.1	0	-0.3	-0.4
At1g27850	1573487	245763_at	0.5	0.3	0.1	0.2	-0.1	-0.1	-0.1	-0.3	-0.2	0	-0.4	-0.2	-0.2	-0.8	-0.8	0.3	0.3
At1g27900	1565002	259597_at	-0.1	-0.4	-0.4	0	-0.2	-0.1	0.2	0	0	0.1	0.1	0	0.6	0.4	0.1	-0.2	-0.2
At1g27920	1573692	259606_at	1.1	0.9	0.9	0	-0.3	-0.2	-0.2	-0.2	0	0.3	0.2	0.3	2	-0.1	-0.2	-0.5	-0.4
At1g27930	1577451	259588_at	0.9	0.1	0.1	-0.1	0.3	0.3	-0.1	0.2	0.4	0.5	0.1	0.1	0.1	0.2	0.3	1.2	1.2
At1g27950	1579169	259592_at	-0.4	0.5	0.3	-0.5	0.2	0.2	-0.4	0.2	0.2	0	0.4	0.4	1.1	0.5	0.4	0.8	0.8
At1g27960	1581288	259608_at	0.2	0.4	0.2	0.4	-0.2	0	0	0	0	-0.1	0.3	0.1	0.2	0.2	0.1	0.3	0
At1g27980	1579308	259598_at	0.3	0.1	0.1	0.3	0.3	0.3	0.1	0	0	-0.5	0	0	-0.9	-0.2	-0.2	-0.7	-0.7
At1g27990	1565787	259578_at	0	0.1	0.1	-0.1	-1.1	0	0.6	-1	-0.8	0.7	-1.4	-0.6	-1.7	-0.6	-0.5	-0.6	0
At1g28050	1567810	259595_at	0.4	-0.7	-0.7	0.5	0.2	0.2	-0.1	1	0.9	0.2	0.5	0.5	0.5	-0.3	-0.3	-0.2	-0.6
At1g28060	1565041	259582_at	-0.6	-0.4	-0.2	0.1	0.1	0	0.3	-0.1	0	0	0.1	0	0.4	-0.1	-0.2	-0.5	-0.5
At1g28070	1561450	259583_at	0.3	0.2	0	0.2	-0.3	-0.2	0	0	0	0.1	-0.4	-0.1	-0.4	-0.4	0	-0.3	0
At1g28090	1567078	259585_at	-0.2	-0.1	0	0.1	-0.3	0	0.2	-0.2	-0.1	-0.2	-0.1	-0.1	-0.1	-0.5	-0.2	0.1	0
At1g28100	1561477	259586_at	1.1	1	0.8	0.7	0.2	0.3	-0.1	0.1	0	0.1	0.4	0.2	0.3	0.4	0.5	0.9	0.7
At1g28110	1564888	259599_at	-0.1	0.9	0.9	0	0.2	0.1	0	-0.2	-0.2	-0.7	-0.1	-0.1	0.9	0.7	0.7	1.1	0.8
At1g28120	1573518	259587_at	-0.1	0.1	0.1	0.1	0.1	0	0	0.4	0.4	0.1	0.3	0.2	0.2	0.1	0	-0.7	-0.7
At1g28130	1581166	259596_at	1.5	1.4	0.8	0.7	1.7	1.3	0.3	0.5	0.7	0	0.2	0.1	-1.2	-1.1	-0.5	1.8	1.7
At1g28135	1580484	259589_at	0.2	3.2	2.3	0.1	0.5	0	-0.1	0.8	0	-0.1	-1.2	0	0.3	1.8	0.7	3.9	1.8
At1g28140	1570356	259594_at	-0.1	0.1	0	0.4	0.1	0	-0.1	0.1	0	-0.1	0.1	0	-0.6	0	0	-0.1	0
At1g28150	1575789	259591_at	0.2	0.2	0.3	0.2	0.1	0.2	0.2	0.2	0.2	0.2	0.4	0.2	-0.3	0.1	0	0.5	0
At1g28160	1563354	259590_at	0.1	1.3	0.4	0	-2.2	0	-0.1	-1.7	-1.1	-0.1	-0.7	0	0.1	-1.6	0	-1.6	0
At1g28170	1580108	245663_at	-2.2	-1.8	-1.8	2	1	1	0	0	0	-2	-1	-0.9	0.4	-2.5	-2.5	-2.3	-2.3
At1g28190	1579302	245662_at	1.9	-0.2	0	1	1.3	0	0.7	1.2	0	-0.1	-1	0	-4.7	-0.7	0	-0.2	0
At1g28200	1561181	245667_at	-0.2	0	-0.1	0	0	0	0.3	0.1	0	0	-0.1	0	0.1	-0.1	0	0.1	0
At1g28210	1582313	245670_at	-0.2	-0.7	-0.6	0.3	0	0	0	0.3	0.2	-0.1	0.1	0.1	0.5	-0.4	0	-1.1	-1.1
At1g28230	1564270	245671_at	1.6	0.1	0.1	0.2	0.3	0.4	-0.3	-0.2	-0.1	-0.2	-0.3	-0.1	-0.3	0	0	0.1	0
At1g28240	1569087	245660_at	0.3	-0.1	0	-0.1	0.1	0	-0.2	-0.2	-0.1	-0.1	-0.3	-0.1	0.2	-0.2	-0.2	-0.1	0
At1g28250	1577509	245665_at	0	0.3	0.1	0.1	0.5	0.5	0.1	0.1	0.1	-0.2	-0.1	0	-0.5	0.2	0.1	0	-0.1
At1g28260	1580723	245659_at	1.4	0.5	0.5	0.4	-0.3	0	0	-0.4	-0.2	0.2	-0.4	-0.2	-0.3	-0.6	-0.2	0.8	0.5
At1g28280	1574668	245666_at	0.8	0.5	0.4	0.1	0.2	0.1	0	-0.2	-0.2	0	-0.2	-0.1	-0.6	0.2	0	0.8	0.4
At1g28290	1577272	245688_at	-0.1	-0.8	-0.8	0	0.4	0.5	0	-0.3	-0.3	0	-0.8	-0.7	-0.4	-1.3	-1.1	-2.5	-2.5
At1g28300	1578431	245669_at	-0.4	-0.5	-0.5	0.9	-0.6	-0.5	0.4	0.6	0.6	-0.4	-2.1	-2.1	0.4	-2.4	-2.4	-2.6	-2.6
At1g28320	1563693	245687_at	0	0.3	0.1	0.2	0.2	0.1	-0.2	0	0	0	-0.1	0	-0.4	-0.1	0	0.3	0.2
At1g28360	1562002	261496_at	0.3	-0.3	0	0.1	-0.5	-0.2	-0.1	-0.5	0	-0.2	-0.2	0	-0.5	-1.9	-1.8	0.3	0
At1g28370	1568079	261470_at	-0.1	0.1	0.2	-0.2	-0.9	-0.9	-0.4	0.4	0.5	0.5	-0.3	-0.2	-0.1	-1.1	-1.1	-1.4	-0.9
At1g28375	1582312	261442_at	0.1	0.8	0	0.1	-0.1	0	0	-1.3	0	-0.1	0.3	0.6	-0.6	2	1	-0.6	0
At1g28380	1563384	261445_at	0.4	0.4	0.1	-0.3	0.5	0.5	-0.3	-0.3	0	-0.1	0.2	0	-0.6	0.2	0	0.6	0.4
At1g28390	1563851	261501_at	0.4	1.1	0.4	-0.2	-0.1	0	-0.3	-1.2	-0.5	0.2	0.6	0.2	0.5	-0.5	-1.3	0.3	0
At1g28395	1568719	261439_at	-0.5	0	-0.1	0	0.1	0	0.2	0.5	0.5	0	0.3	0.1	1.3	0.4	0.1	-0.4	0
At1g28400	1567226	261500_at	1.2	0.8	0.8	0.5	0.3	0.3	0.1	0.7	0.6	0.7	1	1	1.2	0.5	0.5	2.5	2.5
At1g28420	1565651	261494_at	-0.5	-0.7	-0.6	0	0.2	0.1	0.2	0.2	0.2	0	0.2	0	0.1	-0.3	-0.1	-0.2	0
At1g28430	1563244	261499_at	0.8	0.2	-0.6	0.1	-0.2	0	-0.2	-0.1	0	0.1	0.3	0	-0.2	1.3	0	0.6	0
At1g28440	1582478	261498_at	0.2	0.3	0.2	0.2	0.5	0.4	0.1	-0.2	-0.2	-0.1	-0.3	-0.3	-0.9	-0.3	-0.3	1	1
At1g28470	1561745	261441_at	1.1	0.3	0.3	0.2	0.2	0.2	-0.1	-0.1	0	0.4	0.3	0.3	-0.7	-0.1	-0.3	-0.5	-0.5
At1g28480	1565424	261443_at	0.6	-0.4	0	-0.5	-0.4	0.2	0.2	-0.7	0	-0.2	0	0	-0.1	0.1	0.2	-0.6	0
At1g28490	1582664	261444_at	-0.2	0.2	0.2	-0.1	0.2	0.1	0	0.1	0	0.1	0.2	0.1	0.5	-0.1	0	-0.6	-0.3
At1g28510	1569833	261440_at	-0.3	-0.4	-0.4	0	0	0	0	0.2	0	0.1	0.2	0	0.2	0.3	0	0.3	0
At1g28520	1573393	261467_at	-0.1	-0.2	0	0.3	0.1	0	0.3	0	0	-0.3	-0.4	-0.2	-0.9	0.4	0	0.5	0
At1g28530	1570085	262738_at	-0.3	-0.5	-0.2	-0.3	-0.2	-0.1	0.2	0	0	-0.1	0.1	0	1.1	0.2	0	-0.3	-0.2
At1g28540	1574522	262747_at	0.1	-0.6	-0.6	-0.2	-0.2	-0.1	0.2	-0.1	0	0	-0.1	0	0	0.2	0	-1.6	-1.6
At1g28560	1571920	262737_at	-1.2	0.1	0	0	0.2	0	0	0	0	-0.3	0.1	0	-0.2	0	0	-0.9	-0.6
At1g28570	1563891	262736_at	2	1	1	0	0.3	0.3	-0.3	-0.1	-0.1	0.3	0.3	0.4	-0.9	-0.2	-0.3	0.5	0.5
At1g28580	1564337	262749_at	1.8	1.2	1.2	0.5	0.6	0.6	0.2	0.1	0	0.4	0.4	0.3	-0.5	0.5	0.4	0.6	0.6
At1g28590	1562280	262740_at	0.4	0.3	0.3	0.1	-0.2	0.1	-0.3	-0.4	0	-1.4	-0.8	-0.4	-0.6	-1.4	-1.5	-0.7	-0.5
At1g28600	1563605	262745_at	0.4	-0.3	-0.4	0	0.2	0.4	-0.8	-0.1	-0.1	-0.9	-0.6	-0.6	-1.5	-0.8	-0.8	-0.7	-0.7
At1g28610	1561688	262748_at	0.5	-0.4	-0.4	0.1	0.3	0.3	-0.6	0.2	0.2	-0.2	-0.1	-0.2	-0.8	-0.3	-0.2	-0.8	-0.8
At1g28660	1573291	262733_s_at	1.3	1.7	1.7	-0.3	0.9	0.8	1	-0.2	0	-0.6	0.1	0	-4.1	-0.3	0	1.2	1.2
At1g28670	1566907	262733_s_at	1.5	1.7	1.7	-0.3	0.9	0.8	-0.3	-0.2	0	-0.1	0.1	0	-0.2	-0.3	0	1.2	1.2
At1g28680	1581441	262744_at	0.3	0.3	0.1	-0.6	0.3	0.3	0	-0.1	-0.1	0.2	0.4	0.3	0.7	0.9	0.9	-0.1	-0.3
At1g28690	1567982	262763_at	-0.1	0.6	0	-0.2	-0.9	-1.1	0	0.3	0	-0.4	0.8	0.4	0	-1.1	-0.4	-1.3	-0.5
At1g28760	1572419	262741_at	-0.3	-0.2	-0.2	-0.1	-0.5	-0.2	0.1	-0.2	0	-0.2	0	0	0	-0.8	-0.4	0.1	0
At1g28960	1571582	262746_at	0.4	-0.2	-0.2	0.1	0	0.1	0.1	0.1	0.1	0.1	0	0	-0.4	-0.4	-0.3	-0.4	-0.3
At1g29020	1577124	262743_at	0.6	1.9	0	0.1	1.1	-0.3	-0.2	1.3	0	-0.1	-0.3	-0.1	-0.3	0.6	0	1.6	0
At1g29040	1575086	260871_at	-0.8	-0.5	-0.5	-0.2	-0.2	0	0.1	0.1	0.1	-0.4	0.1	0.1	0	-0.1	0	-0.3	-0.2
At1g29050	1579122	260840_at	0.1	0.4	0.3	0.3	1.5	1.5	-0.2	0.1	0	-1.5	-0.2	-0.3	-1	0.1	0.1	0.6	0.6
At1g29070	1580896	260898_at	-0.3	-0.4	-0.3	-0.2	0.1	0	0.1	0	0	-0.1	0	0	0.5	-0.2	-0.2	0.8	0.6
At1g29080	1576427	260891_at	-0.4	-3.1	-3.1	0.1	-3.4	-3.3	1.8	1.5	1.2	0.7	-2	-1.2	3.3	0.2	0.7	-4.3	-4.3
At1g29120	1569980	260889_at	0.1	0.1	0	0.4	0.1	0.2	-0.1	-0.3	-0.3	-0.1	-0.2	0	-1	-0.1	0	0.6	0
At1g29150	1565171	260842_at	-0.4	-0.1	0	0	0.1	0.2	0.3	0	0.1	0	0	0.1	0.5	0.1	0	0.3	0
At1g29195	1563457	260841_at	0.6	-1.1	0	0.3	0.7	0	0.4	0.5	0	0.6	0.7	0	-0.6	-0.9	0	1.4	1.4
At1g29200	1582211	260886_at	0.1	0.2	0.2	-0.5	-0.4	-0.4	-0.5	-0.5	-0.4	0.5	-0.9	0	1.1	-0.6	-0.7	0.2	0
At1g29220	1581420	260894_at	-0.5	-0.5	-0.5	0.2	-0.2	0	-0.1	-0.1	0	-0.1	-0.2	0	-0.1	-0.3	-0.2	-0.3	0
At1g29240	1576803	260884_at	0.2	0.9	0.9	-0.1	0.6	0.6	-0.2	-0.1	0	-0.1	0.5	0.5	-0.4	0.6	0.3	1	1
At1g29250	1562933	260895_at	-0.7	-0.1	-0.2	-0.3	0.1	0.1	0.2	0.5	0.5	-0.1	0.2	0	0.9	0.3	0.2	-1	-1
At1g29260	1575143	260844_at	-0.3	0.2	0.1	-0.1	0.1	0.3	0.1	0	0	-0.1	0.4	0.3	0.1	-0.1	-0.1	-0.4	-0.5
At1g29270	1578543	260883_at	-0.7	2	0.7	0	1.8	1.2	-0.1	1.6	0.9	-1.2	1	0	-1.1	0.6	0.2	-1.6	-0.3
At1g29280	1566856	260882_at	1.4	0.2	0	1	0.2	0	0.1	0.1	-0.1	0.2	0	0	-1.1	0	0	0.5	0
At1g29310	1565058	260896_at	-1.6	-0.4	-0.4	-0.2	-0.2	0	0.5	0.2	0	0.1	0.4	0.4	0.5	0.3	0.2	-0.1	0
At1g29330	1564095	260897_at	-0.3	0.1	-0.2	0	-0.1	0	0.3	-0.1	0	-0.2	-0.2	-0.1	0	-0.7	-0.7	-0.2	0
At1g29340	1561313	259826_at	0	-0.2	-0.1	-0.2	0.4	0.4	-0.3	-0.2	-0.1	0	-0.3	-0.2	-0.5	-0.2	-0.2	-0.5	-0.3
At1g29390	1576063	259768_at	0.6	0.5	0.4	-0.3	-0.4	-0.3	-0.3	0.1	0.1	0.3	0.4	0.3	0.9	0.5	0.4	0.3	0
At1g29400	1581436	259769_at	0.7	0.3	0.3	0.1	0.2	0.2	0.4	-0.1	0	-0.1	-0.1	0	-1.4	-0.2	-0.3	0.5	0.5
At1g29450	1572648	259784_at	-1.7	2.9	2.6	-0.6	0.1	-0.8	-0.3	1.8	1.8	0.4	1.3	1.3	1.3	0.4	0.9	1.2	-0.4
At1g29470	1574643	259771_at	-0.4	0.3	0.3	0.1	0.2	0.2	0.1	0.4	0.2	0	0.6	0.5	0.5	0.3	0.3	0.1	0
At1g29480	1564787	259772_at	-0.2	0.1	0	0	-0.8	0	0	-0.5	0	0.2	0.3	0.2	0.2	0	0	-0.3	0
At1g29500	1562582	259773_at	-0.6	-0.4	-0.4	-0.5	-1.2	-1.2	-0.2	0.2	0.2	0.4	-0.2	-0.2	1.1	0	0	0.4	0.4
At1g29520	1579321	259774_at	1.4	0.2	0.3	0.8	-0.8	0	-0.1	-0.7	-0.5	0.4	-0.2	0	1.5	-0.3	-0.1	0.3	0.2
At1g29570	1570959	259777_at	-0.1	0.2	0	-0.1	-0.7	0	0.2	-0.6	0	0	0.1	0	-0.4	-0.3	0	0.2	0
At1g29590	1563073	259776_s_at	-1.8	-0.4	-0.2	-0.1	-0.3	-0.2	0.4	-0.1	0	0.1	-0.2	-0.1	0.2	-0.3	-0.3	-0.4	-0.3
At1g29660	1573421	259786_at	-1.2	0.2	0	-0.2	-1.4	-1.4	1.1	-0.5	-0.5	0.6	0.1	0.2	5	0.9	0.9	1.4	1.4
At1g29670	1574580	259788_at	0.1	0.8	0.8	0	0.1	0.1	0	1.2	1.1	0.1	1.1	1.1	1.8	1.6	1.5	2.9	2.9
At1g29680	1576732	259782_at	0	0.2	0	0	-0.3	0	1.5	0.2	0	1.2	0.1	0	-1.7	-0.2	0	0.4	0
At1g29690	1575951	259792_at	0.1	-0.1	-0.3	-0.6	0.1	0.1	-0.8	-0.5	-0.5	0	-0.2	-0.1	-0.9	-0.6	-0.5	0.8	0
At1g29700	1578783	259791_at	-0.3	0.1	-0.1	-0.2	-0.1	-0.1	-0.1	-0.4	-0.4	-0.2	-0.2	-0.4	-0.9	0	-0.1	0.7	0.7
At1g29710	1571073	246632_at	-0.3	0	0	0	0	0	0.1	0.3	0.2	0.2	-0.3	0	0	0.1	0	-1.2	-1.2
At1g29720	1578825	246633_at	0.8	1.2	1.2	-0.2	0.4	0.5	-0.1	0.1	0.2	0.3	0.5	0.5	-0.7	-0.4	-0.5	0.4	0.4
At1g29750	1573269	255995_at	0.1	-0.2	-0.2	0.2	-0.2	0	0.1	-0.2	-0.1	-0.1	0.1	0.2	-0.1	-0.3	-0.2	0.1	-0.1
At1g29770	1580478	255993_at	0	-0.4	0	-0.1	-0.5	0	-0.6	-0.3	0	0	-0.6	0	0.4	0.1	0	-0.5	0
At1g29780	1571703	255998_at	-0.1	0.3	0.2	-0.1	-1.3	-1.1	-0.1	-0.8	0	0	0.4	0.1	-0.7	0.5	0	0.5	0
At1g29790	1570972	255992_at	-0.3	-0.7	-0.6	-0.1	-0.1	0	-0.2	-0.1	-0.1	0.1	0.1	0.1	0.2	-0.2	-0.2	-0.5	0
At1g29850	1571293	256001_at	-0.1	0.1	0	0.2	0	0	-0.2	0	0	-0.1	0.1	0	0	0	0	-0.7	-0.5
At1g29860	1569333	255999_at	0.1	1.1	0	0.1	0.2	0	-0.2	0.6	0	-0.3	1	0.3	0.1	0.7	0	1.5	0
At1g29880	1574772	256000_at	-0.6	-0.3	-0.3	-0.1	0.2	0.1	0	0.2	0	-0.1	0.1	0	-0.1	-0.4	-0.3	-0.2	-0.2
At1g29900	1569757	256002_at	-0.5	-0.2	-0.1	0	0	0	0.1	0.2	0.1	0.1	0.1	0.1	0.4	-0.1	-0.1	-0.3	0
At1g29940	1560942	260049_at	-0.3	0	-0.1	0.7	0.1	0.1	0.3	0.2	0.1	0	0	0	0.8	-0.3	-0.1	-0.3	-0.3
At1g29940	1579035	260049_at	0	0	-0.1	0.2	0.1	0.1	0	0.2	0.1	0.1	0	0	-0.2	-0.3	-0.1	-0.3	-0.3
At1g29950	1562493	260027_at	0.1	0.3	0.1	-0.1	0.2	0.3	-0.1	-0.4	0	-0.1	-0.1	0	-0.3	0	0	0.4	0
At1g29970	1569765	260026_at	0.1	-0.1	0	0.4	0.1	0	0.1	-0.1	0	0	-0.1	0	-0.7	0.1	-0.1	-0.1	0
At1g29980	1575302	260028_at	0	0.1	0.1	0.2	0.4	0.3	0	0.4	0.3	0.1	0.8	0.7	0.2	-0.2	-0.1	0.1	0
At1g29990	1561504	260020_at	-0.2	-0.4	-0.4	-0.2	0.1	0	0	0	0	-0.1	0	0	0.3	-0.2	-0.2	-1	-1
At1g30000	1580331	260029_at	-0.1	-0.1	-0.3	-0.1	0.1	0	-0.2	0	0	0	-0.1	0	-0.3	0.1	0	0.2	0
At1g30010	1565432	260021_at	-0.2	0.5	0	0	-0.7	-0.1	-0.1	-0.4	0	0	0.2	0	0.1	-1.2	0	0.6	0
At1g30020	1582100	260022_at	-0.1	0	-0.3	0.1	-2	-1.5	0.4	-0.6	-0.8	-0.3	-1.1	-1.1	-0.7	-0.7	-0.9	-1.2	-1.1
At1g30040	1572840	260023_at	2.5	2.3	2.3	0.3	0.9	0.9	0	0.8	0.5	0.7	1.8	1.8	1.8	1.3	1.2	3.1	3.1
At1g30070	1572641	260025_at	-1.1	-0.3	-0.2	-0.5	-0.4	-0.3	0	0	0	-0.3	0	0	0.1	-0.5	-0.4	-0.2	0
At1g30080	1566001	260024_at	0	-0.1	-0.1	0.1	0.6	-0.2	0.3	-0.3	0	0.2	0	0	0.2	-0.4	0	0.7	0
At1g30090	1583031	256161_at	0.6	0.4	0.4	0.1	0.6	0.6	0.3	0.2	0.3	0	0.4	0.4	-0.3	0.4	0.3	-0.3	-0.3
At1g30110	1563016	256192_at	0.3	0.9	0	0.1	0.4	-0.5	-0.1	1.4	0.7	-0.1	1.6	-0.2	0.2	0.5	-0.2	1.7	0.1
At1g30120	1574543	256160_at	-0.5	0.1	0	-0.2	0.2	0.2	-0.1	-0.3	-0.1	-0.6	-0.2	0	-0.2	-0.2	-0.2	0.4	0.2
At1g30130	1574925	256191_at	1.1	-0.1	-0.1	0	0.1	0	0	-0.1	0	0.4	0.2	0.1	0.3	0.1	0.3	0.4	0.1
At1g30135	1561168	256159_at	0	0.9	1	-0.2	-0.6	0	0.2	-0.2	-0.1	0	0.7	0	-0.7	0.9	0.5	1	0.3
At1g30140	1571446	256189_at	-0.3	0.3	0	-0.3	-1.7	-0.6	-0.2	-1.5	-0.5	-0.1	-0.8	0	-0.2	-0.8	0	-1.2	0
At1g30150	1579795	257588_x_at	-0.1	0	-0.6	-0.3	-2.2	0	-0.1	-0.3	0	0.1	0	-0.2	-0.4	0.1	0	-1.5	0
At1g30160	1570844	256188_at	1	1.4	1.2	0.5	0.2	0.2	0.1	-0.3	-0.2	0.5	0.8	0.4	-1.4	0.3	0.3	-0.4	0
At1g30210	1569611	245774_at	-0.1	-0.1	0	0.1	0.1	0.1	-0.3	0	0.1	-0.1	-0.2	-0.1	-0.1	0	0	-0.1	0
At1g30230	1568721	265816_s_at	-0.5	-0.3	-0.2	0.3	0	0	0	0.1	0	-0.1	-0.1	0	-0.1	0	0	-0.1	0
At1g30240	1562478	245770_at	0.1	-0.4	-0.4	0.1	0	0	-0.1	0.4	0.2	0.1	0.1	0	0.3	-0.3	-0.2	0.3	0
At1g30250	1566437	245771_at	0.7	0.6	0.6	-0.1	-1.3	-1.4	-0.1	0.2	0	-0.4	-0.5	-0.3	1.1	1.7	1.7	-1	-0.9
At1g30260	1571574	245776_at	0.4	1.5	1.5	-0.2	0.5	0.4	-0.2	0.4	0.3	-0.8	0.3	0.2	0.3	2.2	2.2	0.2	0
At1g30270	1579705	245775_at	-0.1	-0.1	-0.2	0.1	0.3	0.2	0.2	0	0.1	0.1	0.2	0.2	-0.6	0	-0.1	0.1	0
At1g30300	1570342	245772_at	-0.1	0.3	0	-0.2	-0.1	0	-0.4	0	0	0.2	0.1	0	0.3	0.1	0.1	0.1	0
At1g30360	1578322	256310_at	0.1	-0.3	-0.4	0	-0.5	-0.5	0	0.1	0.2	-0.2	-0.4	-0.4	-0.1	-0.2	-0.2	2.3	2.3
At1g30370	1563393	256306_at	0	0.3	-0.1	0.2	-1.1	-1.1	-0.1	0.2	0	0	0.1	0	-1.4	-1.2	-0.6	-0.9	-0.6
At1g30380	1572415	256309_at	0.3	0.1	0.1	0.1	-0.3	-0.1	0.2	0	0	0.2	0.2	0.1	0.5	0.7	0.7	0.3	0
At1g30400	1577920	256305_at	0.6	0.5	0.4	0.3	0.3	0.2	0.4	0.2	0	0.1	0	0	0.7	0.2	0	0.4	0
At1g30440	1581876	261796_at	-0.5	-0.1	-0.2	-0.1	0.1	0.1	0	0.2	0.2	-0.2	0.1	-0.1	0.4	0	0	0.2	0.2
At1g30460	1565239	261798_at	-0.5	-2.1	-2.1	-0.1	0.4	0	0.1	0.4	0	-0.1	-0.2	-0.1	0.1	-0.3	-0.1	0.7	0
At1g30470	1576998	261799_at	0	-0.4	-1	-0.2	-0.4	-0.3	-0.1	-1.5	-0.3	-0.1	-0.2	0	0	-0.9	-1.4	0.1	0
At1g30480	1568730	261808_at	-0.6	0	0	-0.3	0.2	0	0.2	0.4	0.1	-0.1	0.2	0	0.3	0	0	0.3	0
At1g30500	1569039	261803_at	1.3	0.9	0.7	0.1	0	0	-0.1	-0.8	0	0.1	-0.3	0	0.3	0.1	0	0.1	0
At1g30515	1581504	261807_at	-0.1	0.4	0.3	-0.2	0.2	0.1	0	0.2	0	0	0.2	0	-1.8	-0.2	0	-0.5	0
At1g30520	1582154	261801_at	0.2	0.4	0.3	0.2	-0.6	-0.5	0.1	0.1	0.1	0.5	0.3	0.4	1.6	0.9	0.6	-0.1	0
At1g30540	1580779	261805_at	0.5	-0.1	0	0.3	0.1	0.1	0	-0.1	0	-0.1	-0.1	0	-0.2	-0.4	-0.3	-0.7	-0.3
At1g30550	1570440	261802_at	-0.6	-0.3	-0.2	-0.2	0	0	0.2	0.3	0	0	0.2	0	-1.5	-0.2	0	-0.1	0
At1g30560	1570952	263213_at	-0.1	1.6	0	-0.1	0.9	0	0	1.7	0	-0.1	1.7	0	0.1	3.4	2	-0.6	-0.3
At1g30570	1581473	263218_at	-0.5	0.6	0.1	0.3	0.6	-0.2	-0.3	0.2	-0.1	-0.3	-0.4	-0.8	0.4	-0.9	-1.1	1.4	1.1
At1g30580	1578943	263224_at	-0.6	-0.5	-0.4	-0.3	0.2	0	0.2	0.2	0.1	-0.1	0.2	0.1	0.1	0.1	0	-0.3	-0.2
At1g30600	1581001	263219_at	-0.2	0	0	-0.3	-0.2	0	0	-0.2	0	-0.2	0	0	-0.5	-0.4	-0.3	-1	-1
At1g30630	1561717	263223_at	-0.5	-0.1	-0.2	-0.1	0	0	0.1	0.1	0	-0.1	-0.2	-0.1	0.3	-0.3	-0.3	0.2	0
At1g30640	1564684	263222_at	0.4	-1	-0.9	-0.2	-0.3	-0.2	-0.3	-0.1	-0.1	0.3	0.3	0	-0.6	-0.3	0	-0.5	0
At1g30650	1582015	263225_at	0.6	-0.4	-0.4	0.3	-1.1	0	0.3	-0.6	0	-0.1	0.8	0	0	-0.7	0	0.3	0
At1g30690	1570700	263226_at	-2.2	-1.8	-1.8	-0.9	-1.2	-1.2	-0.5	-0.8	-0.8	-2.1	-2	-2	-0.3	-2	-2	-1	-1
At1g30710	1575268	263215_at	-3	-1.1	-1.1	0.3	-1.6	-1.5	0.7	1.1	0.7	-2.2	-0.5	-0.4	0	-0.5	0	-4.2	-4.2
At1g30740	1577058	263217_at	-0.5	-0.4	-0.2	2.1	-1.3	0	0.7	-0.7	0	0.7	0.1	0	2.3	1.1	0	-0.6	0
At1g30750	1565934	263227_at	0.2	-0.6	-0.4	0.7	-1.7	-1	-0.1	-0.4	0	0.2	-0.5	-0.3	-0.5	-0.5	-0.1	-0.4	-0.2
At1g30760	1565000	264527_at	0.3	1.5	1.3	-0.1	2.3	1.6	0	-0.7	-0.8	0.1	1.2	0.7	0.7	2.4	1.4	3.5	2.1
At1g30790	1562371	264531_at	0.2	0.1	0.2	0.1	-0.8	-0.3	-0.1	-0.7	0.3	0.6	-0.1	-0.1	0.6	0.2	0	0.1	0
At1g30795	1577807	264499_at	0	0.4	0	0.1	-1.9	-0.1	0.3	0.3	0	0	-0.2	0	-1.4	0.2	-0.3	-0.6	0
At1g30810	1576047	264528_at	0	-0.4	-0.4	0.2	-0.5	-0.5	0.1	-0.1	0.1	-0.2	-0.1	-0.1	-0.3	-0.8	-0.6	-0.7	-0.5
At1g30820	1564188	264529_at	0.3	-0.3	-0.4	-0.1	-0.3	-0.3	0.5	-0.2	-0.2	0.6	-0.6	-0.5	-0.1	0.2	0.1	1	0.8
At1g30840	1566919	264497_at	-1.7	-1.1	-1.1	0.1	-0.5	-0.5	1.4	-0.1	0	0.1	-0.5	-0.5	0.8	-0.3	-0.2	-1.8	-1.8
At1g30870	1562183	265102_at	0.1	0.3	0	-0.2	-1	0	-0.2	-0.1	0	0	0.1	0.2	0.5	-0.3	0	0.5	0
At1g30890	1572972	265130_at	-0.2	0	0	-0.1	0.2	0.2	-0.2	-0.1	0	-0.1	-0.1	0	0.2	-0.5	-0.4	0.1	0
At1g30900	1578061	265161_at	0.1	0.2	0.1	0.1	0.2	0.2	-0.3	-0.3	-0.2	0.1	-0.2	-0.3	-1.4	-0.8	-0.8	-0.6	-0.6
At1g30910	1565991	265162_at	0.1	0	0	0.3	0.2	0.2	0	0.1	0	-0.1	0.1	0	-0.6	0	0	0.2	0
At1g30940	1572713	265152_s_at	-1.4	0.1	0	-0.4	-0.4	0	-0.1	0	0	0	-0.1	0	-0.1	0.8	0.5	0.3	0
At1g30950	1582687	265153_at	-0.1	0.2	0	0.1	0.5	0	-0.1	-0.5	-0.2	-0.2	-0.3	0	-0.6	-0.4	0	-0.2	0
At1g30960	1575256	265154_at	-1	-1.1	-1.1	0	-0.7	-0.1	0.2	0.1	0	-0.2	-0.5	-0.2	1.1	-0.4	-0.2	-0.6	-0.6
At1g30970	1581009	265129_at	0.1	-0.3	-0.2	0.3	-0.3	-0.2	0.1	-0.2	-0.1	-0.1	-0.3	-0.1	-0.3	-0.4	-0.4	0.1	0
At1g30990	1580024	265155_at	-0.1	-0.6	0	0	0.1	-0.4	-0.1	-1.1	0	0	-0.8	-0.6	-0.2	-1.6	-0.8	-1	0
At1g31010	1574810	265100_at	-0.3	-0.1	-0.1	0	0.3	0	0	0.1	0	-0.3	-0.1	-0.1	0.2	0.1	0	0.1	-0.2
At1g31020	1565982	265104_at	0	0.2	0.1	0	-0.2	-0.1	0.1	0.1	0	-0.1	-0.1	0	0.1	-0.3	-0.2	-0.8	-0.5
At1g31040	1569653	265158_at	-0.3	-0.4	-0.5	-0.1	-0.7	-1.1	0.1	0.3	0	-0.1	-1.3	0	-0.7	-1.6	-1.1	-0.5	0
At1g31050	1561908	265160_at	-0.2	0	0	0.4	2	0.8	1	-1.1	0	-0.1	1.9	0.6	-3.1	-0.3	-0.4	1	0
At1g31070	1575590	265103_at	0.1	-0.1	-0.2	0.1	0.4	0.3	-0.2	0	0	0.1	0.1	0.1	0	-1.7	-1.3	0.3	0
At1g31120	1582669	263699_at	0.3	0.3	0	-0.5	0.7	0.1	-0.2	0.2	0	-0.1	-0.2	0	-0.9	-0.2	0	-3.4	-3.4
At1g31130	1568348	263704_at	0.4	-0.3	-0.2	-0.2	-0.1	0	-0.5	-0.2	-0.1	-0.1	0	0	-0.3	-0.8	-0.8	-0.3	-0.2
At1g31160	1574379	263701_at	0.2	0.2	0	0.1	-0.1	0	-0.1	0	0	-0.2	0	0.1	0	0.3	0.1	0.2	0.2
At1g31170	1562702	263703_at	0.2	0.3	0.3	0	0.1	0.1	0	-0.2	-0.2	-0.1	-0.1	-0.1	-0.5	0.2	0	-0.2	-0.3
At1g31180	1581618	263706_s_at	-0.7	-1.3	-1.3	-0.4	-0.3	-0.3	0	0.4	0.2	-0.1	-0.2	-0.1	0	0.3	0.2	-1.5	-1.5
At1g31190	1565027	263705_at	2.1	-0.1	-0.1	1.9	0.1	0.1	0.1	0	0	-0.1	-0.1	0	5.3	0.4	0.1	0.1	0
At1g31200	1582225	263693_at	0.2	0.5	0.2	0.4	-0.5	0	-0.1	0.1	0	0.1	0	0	0	-0.1	0	0.4	0
At1g31220	1562963	263695_at	-0.5	-0.7	-0.6	-0.3	-0.4	0	0.3	-0.2	0	-0.1	-0.3	-0.1	0	-0.8	-0.6	-0.1	0
At1g31230	1566210	263696_at	-0.4	-0.4	-0.4	-0.2	0	0	-0.1	0.1	0.1	0.1	0.1	0	-0.8	-0.1	-0.1	-0.7	-0.7
At1g31240	1562701	263702_at	-0.6	-0.5	-0.3	-0.2	-0.6	-0.1	0.3	-0.2	0	0.6	0	0.2	1	-0.6	0	0.1	0
At1g31260	1577445	262546_at	0	0.2	0	0	0.4	0	0	-0.2	0	-0.3	-0.3	0	0.3	-0.2	0	0.2	0
At1g31280	1574550	262548_at	-0.3	0.1	0	-0.5	-0.5	-0.4	-0.2	-0.3	-0.2	0	0.1	0	-0.4	0.2	0	0.1	0
At1g31290	1580969	262549_at	-1.2	1	1	0.4	0.2	0.4	1.4	-0.4	-0.4	-0.1	-0.2	-0.3	1.9	1	1	0.3	0
At1g31300	1582564	262559_at	-0.8	0.2	0	-0.8	0	0	-0.4	-0.1	0	0.1	0.1	0	-0.8	0.1	0	0.2	0
At1g31310	1573321	262550_at	-0.6	0.4	0	-0.2	-0.1	0	0.1	0.4	0	-1.2	0.4	0	-1	0.1	-0.1	0.2	0
At1g31320	1570854	257467_at	-1.1	-0.9	-0.7	-0.4	0.4	-0.1	0.5	0.6	0	0.3	0.6	0.5	-0.2	0.4	0.2	-0.3	0
At1g31330	1571598	262557_at	0	-0.2	0	0.2	-0.2	0	-0.2	-0.1	0	-0.1	0	0	0.8	0.6	0.4	0.6	0.6
At1g31350	1568150	262552_at	0.1	-0.2	-0.4	0.2	0.5	0.5	0.1	0	-0.2	0.1	0.2	0.1	-0.8	0.2	0	1.1	0.8
At1g31360	1570239	262553_at	0.2	0.6	0	0.4	-0.8	-0.7	0	-1.4	-1.5	0.2	-0.8	-0.5	0.3	-0.2	0.6	-2.4	-1.9
At1g31370	1581988	262556_at	0	-1.5	-0.9	0	-0.5	-0.1	0.1	-1.6	-0.9	-0.1	0.4	0.1	-0.5	-1.4	-0.7	0	-0.5
At1g31410	1567916	256483_at	0	0.7	-0.1	0	0.5	0	0.1	0.6	0.7	0.1	0.8	0.9	0.5	0.9	0.9	0.4	-0.3
At1g31420	1562460	256482_at	0.1	-0.1	-0.1	0	0.2	0.2	0.2	0.1	0.1	0	0.1	0	0	0.5	0.4	0.2	0
At1g31420	1566067	256482_at	0.5	-0.1	-0.1	-0.3	0.2	0.2	-0.3	0.1	0.1	0	0.1	0	0.2	0.5	0.4	0.2	0
At1g31430	1581626	256484_at	0	-0.1	0.8	-0.2	-0.8	0	-0.1	-0.6	0.1	0.2	-1.6	0.1	0.7	-0.7	0	-1.3	0
At1g31440	1570817	256485_at	1	1	1	0.2	0.1	0	-0.3	-0.3	-0.1	-0.3	0.1	0	-0.9	-0.6	-0.6	0.4	0
At1g31460	1569235	256490_at	-1	-0.3	-0.3	-0.1	-0.7	-0.7	0	-0.4	-0.2	-1.1	-0.7	-0.7	-1.3	-1.4	-1.4	-0.9	-0.9
At1g31480	1574840	256513_at	-0.1	-0.1	0	0.2	-0.1	0	0	-0.3	0	-0.4	-0.5	-0.3	-1.3	-0.1	0	-0.1	0
At1g31490	1561430	256492_at	-1.1	0.9	-0.2	0.1	-1.4	-1.4	0.3	1.6	1.5	0.4	1.1	1	1.2	0.7	0.4	1.4	0
At1g31500	1573596	256491_at	-0.1	0.2	0	0.1	-0.2	0	0.2	0.2	0	-0.2	0	0	0	0	0	-0.3	0
At1g31520	1569064	256494_at	-0.2	-0.4	0	-0.2	-1.3	-0.4	0.2	1	0	0.3	-0.8	0	-0.2	1.4	0	-1.1	0
At1g31580	1577198	256497_at	1.8	6.1	6.1	0	-3.4	-0.7	0.1	-0.1	0	0.1	0.1	0	0.5	3.6	3.6	-0.2	0
At1g31600	1575192	256493_at	1.2	0.7	0.7	-0.1	-0.4	0	0.1	-0.2	-0.2	0	0.1	0.2	-1.5	-0.4	-0.2	-0.1	0
At1g31650	1572559	246576_at	0.8	0.4	0.3	0.1	0.1	0.1	-0.2	-0.2	-0.1	0.2	0.2	0	0.3	0.1	0	0.5	0
At1g31710	1576351	246601_at	-0.5	0.9	0.4	-0.1	-1	-0.2	0.4	-0.6	0	-0.4	0.6	0	-0.3	0.8	0	-0.9	0
At1g31710	1576351	246602_at	-0.5	-0.3	0	-0.1	-0.4	0	0.4	-1.1	0	-0.4	1.9	0	-0.3	-0.2	0	-0.5	0
At1g31720	1563238	246635_at	1.4	0.5	0.5	-0.1	-0.3	-0.4	-0.2	-0.2	-0.3	0.4	0.1	0.2	0.9	-0.7	-0.7	-1.2	-1.2
At1g31730	1570220	246634_at	-0.1	0.2	0.1	0	0.5	0.4	0	0	0	-0.1	-0.2	0	-0.1	-0.4	-0.4	0.5	0.4
At1g31750	1561869	246582_at	1.4	1.1	0.9	0.2	0.8	0.7	-0.4	-0.2	0	0.3	-0.5	-0.1	-1.7	-0.9	0	2.4	1.7
At1g31760	1572150	246581_at	-0.7	1.2	0	-0.2	1.2	0	0.3	0.8	0	-0.2	0.9	0	0.9	0.7	0	-1.2	-0.1
At1g31770	1580589	246580_at	0.1	0.3	0.2	0.1	0.1	0.2	-0.2	-0.2	-0.2	0.2	0.2	0.1	-0.2	-0.3	-0.1	0.3	0
At1g31780	1566789	246263_at	-0.4	-0.8	-0.4	0.1	-0.1	0	0.1	0.1	0.1	0	-0.2	0	0	-0.3	-0.2	0.4	0.3
At1g31810	1568967	246261_at	-0.5	-0.6	-0.4	-0.2	-0.2	0	0.5	-0.1	-0.1	0	-0.3	-0.2	0.2	-0.3	-0.1	0.2	0
At1g31812	1575436	246267_at	-0.3	0.5	0.4	0.1	0	0.1	0.2	0	0	0	0.2	0	-0.2	0.3	0.2	-0.2	-0.2
At1g31814	1570344	246264_at	-0.1	-0.2	-0.4	0	-0.4	-0.2	-0.2	-0.2	-0.1	0.1	-0.6	-0.4	-0.1	0	0	-0.3	0
At1g31817	1561041	246266_at	-1.1	-0.2	-0.2	-0.3	-0.2	-0.3	0.1	0.4	0.3	0	0	0	0.7	-0.3	-0.3	-0.2	-0.2
At1g31820	1581797	246260_at	3.6	2.6	2.6	2.1	0.1	0.3	0.2	-0.5	-0.3	0.1	-0.1	0	-2	-0.5	-0.6	-0.2	0
At1g31830	1572846	246259_at	1	1.7	1.7	0.6	0.3	0.3	0.2	0	0	-0.3	-0.2	0	-0.4	0.2	0.2	0.2	0
At1g31850	1580787	246288_at	0.1	0.3	0.3	-0.3	0.2	0.1	-0.1	0.8	0.7	0.4	0.9	0.8	0.8	0.6	0.5	0.6	0.5
At1g31860	1575948	246265_at	-0.8	-0.1	0	-0.2	0.4	0.1	0.1	0.2	0.1	-0.3	0.1	0	0.3	0.1	0	-0.6	-0.4
At1g31870	1580754	246287_at	-0.3	-0.2	-0.1	0.1	0.5	0.2	-0.1	0.2	0	-0.1	0.2	0	0.2	0.1	0	0.2	0
At1g31880	1579100	265420_s_at	0.3	-0.6	-0.2	0.3	-1.2	-0.3	0.1	-2.4	-1.2	-0.1	-1.2	0	-0.1	-1.4	0	-0.7	0
At1g31910	1561919	246286_at	0.9	0.6	0.4	0.2	-0.1	0	0.1	0.1	0.1	0.2	0.3	0.2	0.6	0.2	0.1	-0.4	-0.4
At1g31930	1577805	246312_at	-0.2	-0.2	-0.1	0.3	-0.2	-0.1	0.2	-0.1	-0.1	-0.1	-0.2	-0.2	0.6	-0.1	0	0.2	0.2
At1g31940	1564024	255721_at	1.5	0.8	0.8	0.6	0.2	0.2	0	-0.1	0	-0.1	0	-0.1	0.8	0.5	0.5	0.4	0.3
At1g31950	1562875	255751_at	0.1	0.8	0	1	0.3	0.1	-1.1	0.2	0	0	0.1	0	-2.9	0.6	-0.1	0.3	0
At1g31970	1582107	255749_at	-0.1	-0.3	-0.2	0.2	0.2	0.2	0	0.2	0.1	0.2	0.2	0.1	0.2	0.1	0	-0.6	-0.6
At1g32010	1574912	255747_s_at	-0.3	0.6	0	0.4	0.9	0	-0.4	0.1	0	0.6	0.2	0	0	1.4	0.9	0.4	0
At1g32050	1573112	255752_at	-0.3	0.3	0.1	-0.1	0.2	0.1	-0.1	0	0	-0.1	0.1	0.1	0	-0.1	0	0.2	0
At1g32060	1581723	255720_at	0.5	0.7	0.7	0.1	-0.2	-0.1	-0.1	-0.1	0	-0.3	-0.2	-0.2	-0.1	0.4	0.2	0.7	0.7
At1g32070	1576787	255718_at	0.6	0.5	0.5	0.2	0.5	0.5	-0.2	0.2	0.2	0.1	0.4	0.4	0.1	0.3	0.3	-0.5	-0.5
At1g32090	1581443	245789_at	-0.3	-1	-1	-0.3	-0.1	0.1	0.2	-0.2	-0.2	0	-0.2	-0.1	-1	-1.2	-1.1	0.2	0.1
At1g32100	1577612	245792_at	2	1.3	1.3	0.7	-0.3	-0.3	-0.3	-0.5	-0.5	0.5	-0.6	-0.7	0.9	0.3	0.2	-0.2	-0.4
At1g32130	1578189	245787_at	-0.1	-0.3	-0.1	0.2	0.3	0.1	0	0	0	0	-0.1	0	-0.1	-0.1	0	0	0
At1g32150	1570703	245786_at	0.1	-0.2	-0.2	-0.1	-0.2	0	-0.2	-0.2	-0.1	0.1	0.1	0	0	-0.2	-0.2	-0.1	-0.1
At1g32160	1566157	245795_at	0.7	0.8	0.8	0.3	0.2	0.1	-0.1	-0.2	0	0	-0.2	-0.2	-0.2	0.7	0.5	0.6	0.4
At1g32170	1562261	245794_at	0.2	-0.1	-0.1	-0.7	-1.1	-1.1	-0.6	-0.7	-0.7	0.5	-0.3	-0.3	1.6	0.3	0.3	0.6	0.6
At1g32180	1582624	245785_at	-0.2	0	0.1	0	0.5	0	0.2	0.2	0.1	0.9	0.3	0	0.7	0.5	0.3	0	-0.1
At1g32190	1573230	245784_at	-2.1	-2.3	-2.3	0.1	-1	-0.6	0	-1	-0.7	-2.9	-3.1	-3.1	-1.1	-2.6	-2.6	-4.5	-4.5
At1g32200	1562362	245790_at	0.5	-0.4	-0.3	0.2	-0.3	-0.3	0.1	-0.1	-0.1	0.1	-0.1	-0.2	0.7	-0.3	-0.3	-0.1	-0.2
At1g32210	1568386	245791_at	-1	-0.2	0	-0.4	0	0.1	-0.1	0.2	0.1	-0.1	0.3	0.3	-0.4	-0.1	0	-0.5	-0.4
At1g32220	1563803	245793_at	0.1	0.9	0.9	0.1	0	0	0.2	-0.1	-0.1	-0.3	-0.1	-0.2	0.7	0.9	0.9	0.3	0
At1g32230	1576060	245796_at	0.6	0.7	0.7	0.1	0.7	0.7	0.1	0.1	0	0.1	0.5	0.4	-0.3	0.5	0.4	1.3	1.3
At1g32240	1574869	245758_at	0.4	0.5	0.5	0.2	-0.1	0	0	-0.1	-0.1	-0.1	-0.6	-0.4	-0.7	-0.1	0	0.6	0.3
At1g32250	1578697	260702_at	-0.1	-0.8	-0.4	0	-1.6	-1.1	-0.1	-0.6	-0.6	-0.2	-0.3	-0.2	0.1	-0.4	-0.2	-0.3	-0.4
At1g32260	1572806	260700_at	-0.3	0.6	0	0.2	0.2	0	0	0.3	0.2	-0.1	0.2	0.1	0	0.1	0.1	0	0
At1g32270	1562984	260703_at	-0.8	0.6	0.1	0.1	-0.4	0	0	0	0	0	0	0	0.2	0.1	-0.3	0.7	0
At1g32310	1572326	260708_at	1.2	1.1	1.1	0.9	-0.1	-0.1	0.4	0.1	0.1	-0.1	0	0.1	0.9	0.8	0.3	-0.5	0
At1g32330	1579283	260701_at	-0.1	-0.1	-0.1	0	0.2	0	0.1	0.2	0	-0.2	0.1	0.1	0	0.2	0	0.4	0
At1g32350	1576783	260706_at	0.8	-1.6	-0.4	0.1	-0.7	-0.6	-0.3	-2.7	-0.9	0.2	-1.9	-0.9	0.2	-2.5	-0.8	-1	0
At1g32360	1568398	260652_at	0.2	1.1	0.9	-0.2	0.2	0.2	-0.1	0.3	0.2	0	0.1	0.1	-0.2	0.7	0.4	0.3	0.2
At1g32370	1582339	260650_at	0	0.1	0	0	0.1	0.1	-0.1	-0.1	0	-0.2	0	0	-0.6	0.4	0.1	0.1	0
At1g32380	1579463	266624_s_at	-0.3	0.3	0.2	0	0.2	0.1	-0.1	0.3	0.3	-0.1	0.3	0.3	-0.1	-0.2	-0.2	-0.1	-0.2
At1g32400	1568158	260705_at	-0.4	-0.5	-0.2	-0.2	0	0	0	0	0	-0.2	-0.2	-0.1	-0.8	-0.2	-0.1	0.2	0
At1g32410	1572306	260707_s_at	0.5	0.2	0	-0.1	0.1	0	0.1	-0.3	-0.1	-0.1	-0.3	0	-0.3	-0.2	0	-0.4	-0.2
At1g32440	1567777	260653_at	-0.5	0	0	0.2	0	0	0.1	0.3	0	-0.6	-0.3	-0.3	-0.2	-0.3	-0.4	0	0
At1g32450	1580336	260693_at	-0.7	-0.4	-0.4	0.1	0.2	0.1	0.1	-0.2	0	0	0.3	0.4	-1.1	-0.1	-0.1	0	0
At1g32460	1570257	260651_at	0.7	0.7	0.7	0.1	0.1	0.1	0.1	0	0	0.1	-0.1	-0.2	-0.3	0.6	0.7	0.4	0.4
At1g32470	1568080	260704_at	1.6	0.5	0.3	0.3	-0.1	-0.1	-0.1	0.1	0.1	-0.3	0.2	0.2	2.4	0.8	0.8	0.9	0.9
At1g32490	1564163	260695_at	-0.1	-0.9	-0.9	0.1	-0.1	0	0.1	0	0	0.1	-0.1	0	0.1	0.1	0	0.1	0
At1g32500	1567566	260709_at	-0.2	-0.3	-0.2	-0.2	0.2	0.1	0.1	-0.1	0	-0.1	-0.2	-0.1	-0.3	0.2	0	0	0
At1g32520	1576537	260696_at	0.5	0.9	0.8	0.1	0.5	0.4	0.1	-0.4	-0.5	-0.1	-0.3	-0.1	-0.5	0.3	0.2	0.6	0.5
At1g32540	1581869	256469_at	-0.6	-0.5	-0.5	0.3	-0.2	-0.1	0.5	0.1	0.1	-0.5	-1	-0.8	-0.6	-0.7	-0.6	0.3	0.3
At1g32550	1578942	256468_at	0.2	0.5	0.4	0.1	-0.1	0	0.2	0.3	0.2	0.4	0.4	0.3	0.3	0.6	0.4	0.3	0
At1g32560	1582058	256464_at	2.3	1.4	0.7	0.7	-0.3	0.1	1	-2.1	-0.9	0.5	-0.9	-0.7	-3.7	-1.4	-0.2	2	2
At1g32600	1581357	261704_at	0.1	1.9	0.6	0	1.4	0	-0.2	0.7	0.5	0	1.2	0	-0.9	0.7	0	2.2	2.1
At1g32610	1573717	261697_at	-0.1	-0.4	0	0	-0.4	0	0	-0.4	0	0	-0.4	-0.3	-0.3	-0.3	0	-0.2	0
At1g32630	1564322	261698_at	0	-0.2	0	0	0.8	0.5	0.3	0.2	0	-0.2	0.3	0	-0.6	-0.1	-0.2	-1.5	-0.4
At1g32640	1581642	261713_at	0.5	0.2	0.3	-0.3	0.9	0.9	-0.2	-0.4	-0.4	-0.2	0.6	0.6	-1.2	-0.1	-0.3	0.1	0.1
At1g32660	1581842	261699_at	0.1	-0.5	-0.1	0.1	-1.1	-0.2	-0.1	-0.4	0	0	0.8	0	0.2	0.6	-0.4	-0.5	-0.1
At1g32690	1573726	261700_at	-0.1	-0.5	-0.3	-0.1	-0.1	-0.1	0	-0.1	-0.2	0.3	0.1	0.1	-0.7	-0.2	-0.2	0.1	0
At1g32700	1581890	261711_at	1.2	0.5	0.5	0.8	0.4	0.5	0.5	0	0	-0.1	-0.1	-0.1	-0.8	0.9	0.9	0.6	0.5
At1g32730	1561871	261710_at	-0.4	-1.3	-0.5	-0.2	0.3	0	-0.1	0.2	0.1	-0.2	0.1	0	0	-2.2	-0.7	-1.6	0
At1g32740	1566542	261708_at	-0.1	0.2	0.3	0.2	0.3	0	0.2	0	0	-0.2	-0.1	0	0.4	0.3	0	0.2	0
At1g32750	1563349	261701_at	-0.1	-0.4	-0.4	0.1	-0.3	-0.4	0.1	0	0	0	-0.3	-0.2	-0.4	-0.2	-0.2	-0.5	-0.5
At1g32770	1583028	261703_at	1.2	0.5	0.2	-0.1	-0.8	-0.8	0.1	-0.5	-0.4	0.3	-0.2	-0.2	-0.3	-0.8	-0.8	-1	-1
At1g32780	1576679	261712_at	0.1	1.4	0.3	-0.2	-0.6	0	-0.1	-0.7	-0.1	-0.2	-0.6	0	-0.9	-1	-0.2	0.6	0
At1g32850	1576635	261217_at	-0.1	-2.1	-2.1	0.1	-4.2	-4.2	0.5	0.6	0.6	0.1	-1.4	-1.2	0.9	-0.5	-0.2	-1.7	-1.5
At1g32860	1578620	261187_at	-0.5	-0.7	-0.1	-0.1	0.2	0.1	0.1	-0.2	0	0.4	0	0	-0.7	-0.9	-0.6	0.8	0.5
At1g32870	1581709	261192_at	0.1	0.2	0	-0.2	-0.4	0	0	-0.5	-0.1	0.4	-0.1	0	0	0.6	0	0.2	0
At1g32900	1573598	261191_at	-0.8	0.6	0.7	-0.7	-0.1	-0.1	-0.8	-0.6	-0.7	0.2	-0.2	-0.2	1.3	0.1	0.1	-0.2	-0.2
At1g32920	1561006	261193_at	0.3	1.6	1.7	-0.1	-0.2	-0.2	-0.6	-0.3	-0.3	0	0.2	0.1	-1.8	-0.4	-0.5	-0.3	-0.3
At1g32930	1576852	261239_at	-0.4	0.4	0.1	0.3	0.3	0	0	0.1	0	-0.5	-0.2	0	0.3	-0.4	-0.2	-0.9	-0.9
At1g32990	1569982	261190_at	0.1	0	0	0.2	0	0	0.1	-0.1	0	0.1	-0.1	0	0.2	0.4	0.3	0.7	0.6
At1g33030	1570723	261216_at	0.2	1	0.1	-0.1	0.2	-0.4	0	1.1	0.1	0	0.9	0.7	-0.1	-0.1	-0.4	2.1	0
At1g33040	1578057	261189_at	-0.7	-0.1	0	-0.1	-0.1	0	0.1	-0.1	0	0.1	0.1	0	0.4	0.3	0	-0.6	-0.5
At1g33050	1572547	261615_at	0.9	0.4	0.3	0.7	0.4	0.3	0	-0.4	-0.3	0	-0.9	-0.5	-0.9	0.3	0.3	0.2	0.2
At1g33055	1575768	261567_at	-0.3	1.5	1.6	0.1	1.4	1.6	0.3	-0.4	-1.1	-1.7	-2.6	-2.3	-2.2	-0.8	-1.2	0.5	0.3
At1g33060	1575633	261616_at	1	2.4	1.5	0.4	1	0	0.1	0.4	-0.3	-0.5	1.1	0	-0.2	1.8	1.1	1.9	0
At1g33080	1576753	261596_at	-0.1	0.1	0	-0.3	-0.2	0	0.1	0	-0.1	0.3	-0.1	0	-2.5	-0.9	-0.4	-0.3	0
At1g33100	1572316	261617_s_at	1	0.2	0.4	0	-0.1	0	0.4	2.1	0.1	1.2	1.6	0	-0.2	2.5	1.4	2.7	1.7
At1g33140	1565426	261620_s_at	-0.5	-0.2	-0.3	0	-0.3	-0.2	0.3	0.2	0.1	0	0.1	0	1.2	0.2	0.2	-0.4	-0.3
At1g33170	1579281	261593_at	0.4	0.6	0.1	0.2	-0.1	0	-0.2	0.3	0	0.4	0.6	0.6	0.6	0.2	0.3	0.7	0
At1g33220	1573782	261565_at	-0.1	1.7	0	-0.2	-0.8	0	-0.3	-0.5	0	-0.1	0.4	0	0.2	1.2	0	-0.3	0
At1g33250	1566767	256533_at	0	0.2	0.1	0.1	0.4	0.5	0.2	0.1	0.1	-0.1	0	-0.1	-0.4	0.2	0.3	0.6	0.4
At1g33265	1570359	256512_at	-0.6	-0.3	-0.3	-0.3	-0.1	0	0.1	0.3	0.3	0.1	0.4	0.3	0.1	-0.2	-0.1	-0.7	-0.6
At1g33270	1578247	256534_at	0.2	0.3	0.1	-0.1	-0.2	0	0	-0.2	0	0.1	-0.1	0	-0.6	0.1	0	0.1	0
At1g33290	1567702	256530_at	0.2	0.1	0.1	0.1	0.2	0.2	0	0	0	0	0	0.1	-0.2	0.1	0.1	-0.1	0
At1g33330	1578897	256536_at	0	0.4	0.4	0.1	-0.1	0	0	-0.1	0	0.1	-0.2	0	-0.1	0.2	0.1	0.3	0
At1g33340	1572719	256537_at	-0.1	-0.2	0	-0.1	-0.9	0	0	-0.3	-0.2	-0.4	-0.4	0	-0.4	-1.8	0	0.2	0
At1g33350	1566439	256532_at	0	0	0.4	0.3	-0.9	-0.4	-0.2	-0.2	-0.3	-0.2	0.2	0	-0.1	-1	-0.6	-0.9	0
At1g33360	1565128	256510_at	-0.4	-0.5	-0.2	0.1	-0.3	0	0.2	-0.5	-0.2	-0.2	-0.2	-0.1	-0.4	-1.8	-1.8	-0.3	-0.1
At1g33390	1580951	256511_at	-0.4	-0.4	-0.4	0.1	0.2	0.3	0.2	0.5	0.5	0.1	0.4	0.2	0.3	0	0	-0.4	-0.5
At1g33400	1570334	256479_at	-0.4	-0.1	-0.3	0	-0.3	0	0.3	-0.1	0	-0.1	-0.1	0	0	0	0	-0.6	-0.6
At1g33410	1561235	256480_at	-0.1	0	0	0.1	-0.3	0	0.2	0	0	0.1	0.1	0	1	0.3	0.1	-1.1	-1.1
At1g33420	1568994	256426_at	-0.2	-0.4	-0.3	0.3	0.2	0.1	0.4	0.1	0.1	-0.5	-0.3	-0.2	-0.2	-0.1	-0.1	-0.1	-0.2
At1g33430	1560915	256481_at	0.2	-1.2	-1.2	0.1	-1.4	-0.7	-0.3	-1.5	-0.7	-0.1	-1	0	0	-0.8	-0.5	0.3	0
At1g33440	1573572	256447_at	0.2	-1.2	-0.2	-0.2	-0.9	-0.6	-0.1	-0.5	0	0.3	-0.5	-0.4	-1	-1.1	-0.7	-0.8	-0.8
At1g33490	1577435	256424_at	0.5	0.3	0	0	-0.2	0	0	-0.1	0	0.1	0.2	0.1	-0.5	-0.4	-0.3	-0.1	-0.1
At1g33560	1577852	256425_at	0.7	1	0.9	-0.3	-0.1	0.2	-0.6	-0.1	-0.1	0	0.2	0.2	-0.3	-0.7	-0.7	0.2	0
At1g33590	1572269	245768_at	1.2	0.8	1	0.8	0.7	0.7	0.4	0.9	0.9	-0.1	0.2	0.3	0.1	0.7	0.7	0.9	1
At1g33680	1568682	261988_at	-0.2	-1.6	-1.2	0.2	0.1	0	0	0.3	0	-0.1	0.4	0	-0.3	-0.8	0	1	0.6
At1g33680	1568682	261992_at	-0.2	-0.1	-0.1	0.2	-0.1	-0.1	0	0.1	0	-0.1	-0.1	0	-0.3	0	0	0.8	0.4
At1g33700	1562515	261991_at	0.4	0.1	0	0.5	0.9	0.9	-0.1	-1.6	-1.3	0.1	-0.8	-0.4	-1	-0.8	-0.7	0.2	0
At1g33710	1565726	261987_at	0	0	0	0.2	-1	0	0.1	-0.5	0	0.3	-0.4	0	-0.3	-0.3	0	-0.6	-0.1
At1g33720	1578963	261986_s_at	0.6	1.2	1	-0.4	-1.6	0	-1	0.2	-0.1	-0.3	-0.2	0	-1.6	-2	-0.8	1	0
At1g33730	1563681	261986_s_at	0.1	1.2	1	0.1	-1.6	0	-0.2	0.2	-0.1	-0.3	-0.2	0	-0.1	-2	-0.8	1	0
At1g33760	1574068	261984_at	0.7	-0.2	-0.3	-0.9	-0.9	-0.4	-2.4	-0.6	-0.6	1.8	0.1	0	-0.2	-0.6	-0.6	-0.3	0
At1g33790	1577122	262001_at	0	-0.4	0	-0.1	1.4	0	-0.1	0.7	0.4	-0.4	-0.2	0	-0.1	-0.1	0	1.1	0
At1g33800	1579867	261999_at	-0.8	-0.8	-0.7	-0.5	0.2	0.3	-0.6	-0.2	-0.3	-0.1	-0.2	-0.3	0.3	-1.9	-1.9	-0.7	-0.7
At1g33810	1561889	262000_at	-0.1	0.4	0.4	0	0	0	0.1	0.1	0	0.1	0.1	0	0.2	0.2	0	0.4	0.3
At1g33811	1576418	261981_at	0.4	1.2	0.9	0.3	1.5	1.5	0.4	-1.5	-1.3	0.5	-0.5	0	0.6	0.4	0.5	3.1	3.1
At1g33840	1582808	257473_at	-0.5	-1.3	-1.3	0.1	-1.7	0	-0.1	-0.2	0	-0.4	-1.7	-1.1	0.5	-2.3	-0.8	-3.6	-1.7
At1g33860	1581000	261993_at	0.8	-1	-0.2	-0.2	-1	0	-0.2	-2.7	-0.2	0.4	-1.7	0	0.7	-0.7	0	0.2	0
At1g33900	1570416	260122_at	-0.1	-0.2	0	0.2	-1	0	-0.1	-0.3	0	0	-0.1	0	-0.3	-0.5	-0.2	2.5	1.6
At1g33930	1566558	260119_at	0.1	-0.1	0.1	0.1	-0.8	0	0	-0.2	-0.3	-0.1	-0.2	0	0.1	-0.7	0	1.8	0
At1g33940	1577449	260118_s_at	-0.7	-0.7	-0.6	0	-0.7	-0.5	-0.1	-0.7	-0.4	-0.7	-0.9	-0.9	0.3	-0.9	-0.9	-1.3	-1.3
At1g33960	1570333	260116_at	-0.1	1.2	0.4	0	0.3	-0.5	-0.1	3	1.8	0.2	1.2	0	-0.1	3.5	2.2	3.9	1.9
At1g33970	1570671	255980_at	-0.1	-0.2	-0.2	0.5	0.2	0.2	-0.3	0.2	0.1	-0.1	0	0	-0.3	-0.5	-0.5	-0.4	-0.4
At1g33990	1571032	255983_at	0.3	0.2	0.1	-0.1	0.1	0.2	-0.1	-0.1	-0.1	0.1	-0.2	-0.2	-0.5	0	-0.2	0	-0.2
At1g34000	1560939	255982_at	0.6	-0.3	-0.4	-0.5	-0.2	-0.2	-0.1	-0.4	-0.3	0.1	-0.6	-0.5	0	-0.1	0	0.8	0.8
At1g34010	1570880	255978_at	-0.3	-0.2	-0.2	0	-0.2	0	0	-0.2	-0.1	-0.5	-0.5	-0.3	0.3	-0.2	-0.2	0	-0.2
At1g34020	1572098	255981_at	-0.2	0	-0.1	-0.3	0	0	-0.1	-0.1	0	-0.1	-0.2	0	0.1	-0.2	0	0.3	0
At1g34030	1652838	255977_at	-0.6	-0.4	-0.4	-0.3	-0.4	-0.2	0.1	0.3	0.3	0.3	0.2	0.2	0.8	-0.2	-0.1	-1.1	-1.1
At1g34065	1570202	256007_at	-0.8	-0.1	0	-0.3	0.1	0	0	0.1	0	0.1	0.4	0.3	-0.1	-0.3	-0.4	-0.7	-0.7
At1g34110	1582293	256030_at	0.2	0.4	0	0.4	-0.3	0	0.1	-0.9	-0.6	-0.2	-0.6	-0.4	-0.3	-0.5	0	-0.7	0
At1g34120	1570030	255984_at	-0.2	-0.6	-0.1	0.1	-0.2	0	0	0	0	-0.3	-0.2	0	-1.1	-0.1	0	-0.7	0
At1g34130	1579179	256029_at	-0.9	-0.6	-0.6	-0.1	-0.4	-0.3	-0.1	0.1	0	0	-0.1	0	0.6	-0.4	-0.3	-0.5	-0.5
At1g34150	1565614	255985_at	0.1	0.8	-0.1	0.3	0.9	-0.1	0.1	0.4	-0.2	0.2	0.8	0.4	-0.1	-0.5	-0.6	0.1	-0.5
At1g34160	1576898	256027_at	-0.1	-0.4	0	-0.1	-0.7	0	0	0.5	0.2	0.2	0.6	0.2	0.4	-1.8	-0.4	-0.7	0
At1g34170	1561008	256026_at	-0.2	1.3	0.2	-0.2	-1.1	0	2	-0.1	0	1.2	0.8	0.1	4.3	1.3	0	0.1	0
At1g34180	1577564	262542_at	0	-1.3	-1.2	0	0.3	0.3	0	0.2	0.3	0.5	0.8	0.8	-0.2	-0.3	-0.3	0.3	0
At1g34190	1566138	262514_at	-0.2	-0.2	0	0.2	0.2	0.1	0.2	0.3	0.1	-0.1	-0.1	0	-0.3	0.3	0.1	0.3	0
At1g34210	1573944	262563_at	-0.2	0.6	0.6	-0.1	0.6	0.4	0.1	0.2	0.2	-0.7	0	0	-1.7	-0.4	-0.3	0.7	0.4
At1g34220	1575494	262562_at	0.1	0.4	0.3	-0.1	0	0	0	-0.1	0	0.2	-0.2	-0.2	0.1	-0.4	0	0.9	0.9
At1g34245	1565780	262543_at	-2.9	-1.4	-1.4	-0.9	-2	-2	0	-0.4	-0.3	-4.9	-2.2	-2.2	-5.3	-5.6	-5.6	-4.1	-4.1
At1g34260	1563347	262540_at	-0.3	-1	-1	-0.7	-0.3	-0.2	0	-0.1	0	-0.5	-1	-1	-0.2	0.1	0	-0.3	-0.3
At1g34270	1561583	262513_at	-0.2	0	0	0.1	-0.3	0	0	-0.2	-0.1	-0.3	0	0	0	-0.3	0	0	0
At1g34290	1575929	262568_at	0.1	1.2	0.7	0	-1.1	-1.3	0.1	-0.1	0.1	-0.1	-0.2	-0.2	0	0.8	0	0.2	0
At1g34300	1575138	262567_at	0.6	0.6	0.4	0.2	-0.1	-0.1	0.1	0	0	-0.1	-0.4	-0.3	-0.5	0.4	0.2	0.8	0.5
At1g34320	1577192	262565_at	-0.1	0.4	0.2	0.2	0.5	0.5	0	-0.1	-0.1	-0.3	0	-0.1	-0.5	0	-0.1	0.3	0.4
At1g34340	1569504	262561_at	0.7	0.3	0	0.5	0.3	0.3	-0.2	0.3	0.2	0	-0.1	-0.1	-0.3	0	-0.1	-0.8	-0.8
At1g34350	1565548	259933_at	-0.1	0	0	-0.3	0.4	0.2	-0.2	0.4	0	-0.1	0.6	0	0	0.2	0	0	0
At1g34355	1572241	259930_at	-1.9	-2.6	-2.6	0	-0.8	-0.8	0.1	-0.1	-0.1	-1.6	-2	-2	-0.4	-1	-1	-1	-1
At1g34370	1565909	259932_at	-0.1	0.1	0.1	-0.1	0.1	0	-0.1	-0.3	0	0.1	-0.1	0	-0.6	0	0	0	0
At1g34380	1573131	259928_at	-0.4	0	0	0.5	0.4	0.3	0.3	0.7	0.5	0	0.5	0.3	0.3	0.7	0.2	-0.4	-0.4
At1g34420	1567975	261161_at	-0.3	0.1	0	-0.3	-1.7	-1.7	0	-0.6	-0.5	-0.4	-0.2	-0.2	0.4	-0.4	0	-2	0
At1g34430	1570398	261165_at	-0.8	-1	-1	-0.1	0.1	0.1	0	-0.2	-0.2	-0.4	-0.6	-0.5	0.1	-0.7	-0.7	-1.1	-1.1
At1g34470	1563013	261164_at	-0.1	0.2	0	-0.1	0.2	0.2	0	-0.1	0	-0.3	0.2	0	-0.3	-0.1	0	-0.2	0
At1g34540	1563752	261185_at	0	-2	-0.2	-0.1	-3.4	-0.8	-0.4	-2	-0.4	0.1	-0.4	0	1	-1.7	0	-2.8	0
At1g34550	1580324	261183_at	-0.2	0.2	0.2	0	-0.4	0	-0.1	-0.1	0	0	-0.3	-0.4	-0.5	0	0	-0.5	-0.2
At1g34570	1565134	261166_s_at	-0.2	-1.1	-0.8	-0.3	0.2	0.1	-0.1	0.2	0.2	-0.1	0.1	0.1	-0.2	0.3	0.2	-0.2	-0.2
At1g34570	1581961	261166_s_at	-0.3	-1.1	-0.8	-0.5	0.2	0.1	-0.1	0.2	0.2	-0.1	0.1	0.1	-0.6	0.3	0.2	-0.2	-0.2
At1g34580	1579184	261181_at	-0.6	0.2	0.1	1.1	0	0	0.1	-0.4	-0.3	-0.6	-0.4	-0.3	-0.3	-1.3	-1.3	-1.1	-1.1
At1g34630	1571390	262407_at	-0.3	-0.7	-0.6	0	0.3	0.2	0	-0.1	-0.1	-0.3	-0.6	-0.4	-0.6	-0.4	-0.3	-0.7	-0.4
At1g34640	1577615	262411_at	0.1	0.1	0	-0.3	-0.1	-0.1	0	0.4	0.4	0.2	0.5	0.4	1.2	0.2	0.3	-0.3	-0.3
At1g34670	1574725	262406_at	0.1	0.5	0	0.1	-0.1	-0.1	0	-1.2	-0.2	-0.1	-0.5	0	-0.5	-1	-0.6	1.2	0
At1g34750	1561523	262408_at	0.1	1.6	1.1	0.4	1.4	0	0	1	0	-0.5	1.1	0.6	-0.1	0.9	1	1.3	0.5
At1g34770	1577094	262410_at	-1.3	-0.9	-0.7	-0.5	-1.3	-1.3	0.4	-0.3	0	-0.7	-0.3	-0.2	0.5	-0.9	-0.9	-1.5	-1.5
At1g35140	1577737	245757_at	0.1	0.4	0.1	-1	-0.7	-1.1	-2	-0.8	-1.1	0.9	-0.1	-0.1	0.1	-2	-1.7	0.7	-0.4
At1g35160	1564585	255079_s_at	-0.2	0.2	0	-0.2	0	0	-0.1	-0.1	0	0.1	-0.4	-0.3	0.1	-0.1	0	0.4	0.4
At1g35180	1565508	245783_s_at	0.2	0.7	0.6	-0.4	-0.4	-0.2	-0.2	0.4	0.4	0.4	1.1	1.1	-0.7	0.7	0.6	0.7	0.4
At1g35190	1562900	245756_at	0.9	0.5	0.5	0.4	0.5	0.4	-0.1	-0.1	-0.1	0.1	0	-0.2	-1.3	0.7	0.6	0.4	0.5
At1g35210	1569802	245755_at	0.2	-0.7	-0.9	1	-2.3	-2.4	-0.9	-2.5	-2	0.3	-0.3	-0.4	-1.5	-3	-2.9	-0.1	-0.8
At1g35220	1569184	259600_at	-0.1	-1.4	-1.4	0.2	-0.4	0	0.1	-0.6	0	0.2	-0.5	0	-0.1	-0.7	-0.4	-0.3	0
At1g35260	1572492	259548_at	2.1	0.5	0.7	-0.4	-0.6	-0.6	0	0.4	0.6	-0.1	0.7	0.8	-1.4	-0.1	0	0.2	0.6
At1g35310	1579232	259574_at	2.2	3.3	3.3	-2.4	-1.1	-1.1	0.3	0	0	0.1	0.2	0.1	2.9	2.3	2.3	0.2	-0.1
At1g35340	1561459	259577_at	0.8	0.8	0.8	0.4	-0.4	0	-0.1	-0.3	-0.1	0	-0.3	-0.2	0.5	1	1	-0.2	0
At1g35420	1564268	260106_at	1.1	0.8	0.7	0.1	-0.1	0.1	0	-0.3	-0.1	0.2	-0.1	-0.1	-0.6	0.7	0.7	0.4	0
At1g35430	1570911	260103_at	0.4	0.6	0.4	0.1	-0.1	-0.1	-0.1	-0.2	-0.1	0.1	0.3	0.2	-0.1	0.1	-0.1	0.7	0
At1g35460	1580852	260079_s_at	0.6	0.1	0	0.1	-0.1	-0.1	-0.1	0	0	0.2	0.3	0.2	-0.1	0.1	0.1	-0.5	-0.4
At1g35470	1567900	260102_at	-0.1	-0.2	-0.1	-0.2	-0.1	0	0	-0.1	0	-0.1	-0.1	-0.1	0	-0.3	-0.1	-1.1	-1.1
At1g35490	1577596	262022_at	0.5	1.5	0.6	0	-1.3	-0.7	-0.1	-1.2	0	0.2	0.1	0	-1.3	1.1	1.1	-2.5	-1.2
At1g35510	1563874	262025_at	0	-0.2	-0.1	0	-0.1	0	0	-0.6	-0.5	-0.3	-0.5	-0.4	-0.2	-0.4	-0.4	0.1	0
At1g35530	1580367	262036_at	-1.4	-0.3	0	-0.2	-0.8	-0.7	0.3	-0.1	-0.1	-0.1	-0.4	-0.4	1.5	-0.1	-0.1	-0.9	-0.9
At1g35550	1580299	262017_at	-0.1	-0.6	-0.5	-0.1	-0.8	-0.4	0	-0.1	-0.1	0	0	0	0.5	-0.9	-0.8	-1.1	-1.1
At1g35560	1570567	262028_at	0.5	-1.4	-1.3	0	0.1	0	-0.1	0	-0.1	-0.2	0.4	0	-1.1	-2.6	-2.1	-2.4	-0.1
At1g35610	1581192	262009_at	-0.1	-0.1	-0.1	0	-1.4	-0.6	-0.1	-2.1	-0.6	-0.3	-1.4	-0.4	-0.1	-1.5	-0.9	-0.1	0
At1g35620	1580154	262024_at	0	-0.4	0	0.2	-0.1	0	0	-0.2	-0.1	-0.1	0	-0.1	0.4	-0.3	0	-0.2	0
At1g35663	1567668	262015_at	-0.2	-0.3	-0.1	-0.2	-2.3	-1.1	-0.2	-2.7	-1.8	-0.1	-1.3	-0.9	0.7	0.5	0	0.5	0
At1g35670	1579714	262026_at	-0.1	0	0	0.3	-0.3	-0.2	0.1	0	0.2	0.3	-0.2	0	1	0	0	-0.4	-0.1
At1g35720	1581414	261285_at	0	0.4	0.4	-0.5	-1.1	-1.2	-0.2	-0.1	-0.1	0.8	0.6	0.6	2.8	1	1	-0.1	-0.1
At1g35780	1564984	261286_at	0.5	0.9	0.9	0.2	0.4	0.3	0.4	-0.2	-0.1	-0.1	-0.2	-0.1	1.7	0.5	0.3	0.7	0.4
At1g35910	1578426	256319_at	1.7	2.6	2.6	0.4	2.5	2.4	-0.2	0.4	-0.1	0	1.5	0.9	0.7	0.9	0.7	2.2	1.9
At1g36050	1579317	263193_at	-0.4	-0.1	-0.1	-0.2	0.2	0.3	-0.1	0.1	0	0	0.1	0.1	0.3	0	0	0.1	0
At1g36060	1581808	263194_at	-0.8	0.4	-0.3	0.8	2	2	0.9	0.6	0	-1	1.3	0	-0.4	-0.2	0	1.1	0
At1g36070	1582600	263196_at	0.3	0.4	0	0.5	0.3	0.1	-0.1	-0.2	-0.1	-0.1	-0.4	-0.3	-0.7	0.2	0	0.3	0
At1g36160	1581068	263192_at	-0.2	0.5	0.5	0.2	0.2	0.1	0.1	-0.4	-0.2	0	-0.1	-0.2	0.2	0.1	0.2	0.6	0.6
At1g36180	1575968	256459_at	-0.1	0.2	0.4	0.6	1.8	1.8	0.3	0.6	0	0	0.5	0	-0.5	0.6	0.3	0.9	0.6
[truncated: 13,203 more rows]

## Sheet: S1.1
Early seed specific- Day et al 2008	AtId called present in at leat one sample
At1g01100
At1g01370	At1g01370
At1g01420
At1g01430
At1g01610	At1g01610
At1g01660
At1g01710
At1g01730	At1g01730
At1g01830	At1g01830
At1g01840	At1g01840
At1g01930	At1g01930
At1g01940
At1g02110	At1g02110
At1g02190	At1g02190
At1g02260	At1g02260
At1g02690	At1g02690
At1g02840	At1g02840
At1g02940
At1g03110	At1g03110
At1g03180	At1g03180
At1g03190	At1g03190
At1g03280	At1g03280
At1g03290	At1g03290
At1g03300
At1g03310	At1g03310
At1g03360
At1g03445	At1g03445
At1g03520	At1g03520
At1g03590
At1g03687
At1g03710
At1g03780
At1g03830	At1g03830
At1g03920
At1g03980	At1g03980
At1g04000	At1g04000
At1g04020	At1g04020
At1g04030
At1g04050	At1g04050
At1g04050	At1g04050
At1g04070	At1g04070
At1g04130	At1g04130
At1g04190	At1g04190
At1g04290	At1g04290
At1g04380	At1g04380
At1g04580	At1g04580
At1g04590	At1g04590
At1g04645	At1g04645
At1g04730	At1g04730
At1g04810	At1g04810
At1g04850	At1g04850
At1g04880	At1g04880
At1g04900
At1g05055	At1g05055
At1g05160	At1g05160
At1g05180	At1g05180
At1g05230
At1g05260	At1g05260
At1g05280
At1g05350
At1g05370	At1g05370
At1g05440	At1g05440
At1g05460	At1g05460
At1g05480	At1g05480
At1g05590	At1g05590
At1g05940	At1g05940
At1g05950	At1g05950
At1g06150	At1g06150
At1g06220
At1g06270	At1g06270
At1g06390	At1g06390
At1g06420	At1g06420
At1g06450	At1g06450
At1g06520
At1g06550	At1g06550
At1g06590	At1g06590
At1g06670	At1g06670
At1g06730	At1g06730
At1g06760	At1g06760
At1g06790	At1g06790
At1g06960	At1g06960
At1g07090	At1g07090
At1g07250	At1g07250
At1g07360	At1g07360
At1g07370	At1g07370
At1g07570	At1g07570
At1g07650	At1g07650
At1g07690
At1g07750	At1g07750
At1g07790	At1g07790
At1g07810	At1g07810
At1g07840	At1g07840
At1g07960	At1g07960
At1g07970	At1g07970
At1g08130	At1g08130
At1g08560	At1g08560
At1g08580	At1g08580
At1g08700	At1g08700
At1g08750	At1g08750
At1g08800	At1g08800
At1g08860	At1g08860
At1g08880	At1g08880
At1g09155	At1g09155
At1g09160	At1g09160
At1g09180
At1g09190	At1g09190
At1g09200	At1g09200
At1g09280	At1g09280
At1g09320	At1g09320
At1g09450	At1g09450
At1g09470
At1g09510
At1g09640	At1g09640
At1g09660	At1g09660
At1g09660	At1g09660
At1g09760	At1g09760
At1g09770	At1g09770
At1g09790
At1g09830	At1g09830
At1g09930
At1g10010
At1g10020	At1g10020
At1g10230	At1g10230
At1g10270	At1g10270
At1g10290	At1g10290
At1g10640	At1g10640
At1g10760	At1g10760
At1g10780	At1g10780
At1g11070	At1g11070
At1g11100	At1g11100
At1g11130	At1g11130
At1g11130	At1g11130
At1g11590	At1g11590
At1g11900	At1g11900
At1g11940	At1g11940
At1g11970
At1g12190
At1g12200	At1g12200
At1g12270
At1g12330	At1g12330
At1g12370	At1g12370
At1g12460
At1g12770	At1g12770
At1g12820
At1g12830	At1g12830
At1g12910	At1g12910
At1g12930	At1g12930
At1g13030
At1g13130	At1g13130
At1g13330	At1g13330
At1g13370
At1g13680	At1g13680
At1g13690	At1g13690
At1g13710	At1g13710
At1g13870	At1g13870
At1g13900	At1g13900
At1g13980	At1g13980
At1g14260	At1g14260
At1g14410	At1g14410
At1g14580	At1g14580
At1g14610	At1g14610
At1g14687	At1g14687
At1g15220	At1g15220
At1g15310	At1g15310
At1g15410	At1g15410
At1g15480	At1g15480
At1g15660	At1g15660
At1g15790	At1g15790
At1g15930	At1g15930
At1g16070	At1g16070
At1g16220
At1g16290	At1g16290
At1g16330	At1g16330
At1g16390	At1g16390
At1g16430	At1g16430
At1g16480
At1g16500	At1g16500
At1g16520	At1g16520
At1g16640	At1g16640
At1g16705	At1g16705
At1g16750	At1g16750
At1g16780	At1g16780
At1g16900	At1g16900
At1g16980	At1g16980
At1g17040	At1g17040
At1g17200	At1g17200
At1g17750	At1g17750
At1g17760	At1g17760
At1g17800	At1g17800
At1g17960	At1g17960
At1g18040	At1g18040
At1g18100	At1g18100
At1g18350
At1g18370	At1g18370
At1g18450	At1g18450
At1g18490	At1g18490
At1g18540
At1g18560	At1g18560
At1g18600	At1g18600
At1g18620	At1g18620
At1g18640
At1g18650	At1g18650
At1g18680	At1g18680
At1g19080	At1g19080
At1g19240	At1g19240
At1g19320
At1g19330	At1g19330
At1g19340	At1g19340
At1g19430	At1g19430
At1g19525	At1g19525
At1g19640	At1g19640
At1g19830	At1g19830
At1g19850	At1g19850
At1g19860	At1g19860
At1g19870	At1g19870
At1g19940	At1g19940
At1g19950	At1g19950
At1g20030
At1g20090	At1g20090
At1g20410	At1g20410
At1g20430	At1g20430
At1g20540	At1g20540
At1g20580	At1g20580
At1g20680	At1g20680
At1g20680	At1g20680
At1g20696	At1g20696
At1g20720
At1g20730
At1g20930	At1g20930
At1g20940
At1g21060
At1g21190	At1g21190
At1g21460	At1g21460
At1g21560	At1g21560
At1g21670	At1g21670
At1g21690	At1g21690
At1g21700	At1g21700
At1g21810
At1g21880	At1g21880
At1g21970	At1g21970
At1g22140	At1g22140
At1g22160	At1g22160
At1g22240
At1g22330
At1g22460
At1g22660	At1g22660
At1g22780
At1g22870	At1g22870
At1g22920	At1g22920
At1g22970
At1g23040
At1g23180	At1g23180
At1g23320
At1g23420	At1g23420
At1g23880	At1g23880
At1g23980	At1g23980
At1g24030	At1g24030
At1g24090	At1g24090
At1g24090	At1g24090
At1g24240
At1g24260
At1g24290	At1g24290
At1g24310	At1g24310
At1g24470	At1g24470
At1g24540	At1g24540
At1g24650	At1g24650
At1g25260	At1g25260
At1g25450	At1g25450
At1g25460
At1g25510	At1g25510
At1g25540	At1g25540
At1g26300	At1g26300
At1g26300	At1g26300
At1g26330	At1g26330
At1g26450	At1g26450
At1g26470	At1g26470
At1g26500	At1g26500
At1g26540
At1g26580	At1g26580
At1g26600	At1g26600
At1g26690	At1g26690
At1g26760
At1g26880	At1g26880
At1g26930
At1g26940	At1g26940
At1g27080	At1g27080
At1g27400	At1g27400
At1g27435	At1g27435
At1g27520	At1g27520
At1g27550	At1g27550
At1g27680	At1g27680
At1g27880
At1g28060	At1g28060
At1g28170	At1g28170
At1g28240	At1g28240
At1g28300	At1g28300
At1g28340
At1g28680	At1g28680
At1g29040	At1g29040
At1g29050	At1g29050
At1g29080	At1g29080
At1g29110
At1g29310	At1g29310
At1g29660	At1g29660
At1g29850	At1g29850
At1g29880	At1g29880
At1g30070	At1g30070
At1g30160	At1g30160
At1g30460	At1g30460
At1g30480	At1g30480
At1g30490
At1g30530
At1g30690	At1g30690
At1g30710	At1g30710
At1g30740	At1g30740
At1g30825
At1g30960	At1g30960
At1g31250
At1g31280	At1g31280
At1g31290	At1g31290
At1g31310	At1g31310
At1g31360	At1g31360
At1g31410	At1g31410
At1g31530
At1g31860	At1g31860
At1g31870	At1g31870
At1g32190	At1g32190
At1g32580
At1g32900	At1g32900
At1g32930	At1g32930
At1g33040	At1g33040
At1g33400	At1g33400
At1g33410	At1g33410
At1g33420	At1g33420
At1g34040
At1g34150	At1g34150
At1g34170	At1g34170
At1g34180	At1g34180
At1g34210	At1g34210
At1g34355	At1g34355
At1g34470	At1g34470
At1g34640	At1g34640
At1g34650
At1g34770	At1g34770
At1g35183
At1g35530	At1g35530
At1g35780	At1g35780
At1g36340
At1g41880
At1g42480	At1g42480
At1g42980
At1g43580	At1g43580
At1g43620	At1g43620
At1g43900	At1g43900
At1g43910
At1g44090	At1g44090
At1g44110	At1g44110
At1g44750
At1g44790	At1g44790
At1g44900	At1g44900
At1g45000
At1g45160
At1g45170	At1g45170
At1g45190
At1g47200	At1g47200
At1g47250	At1g47250
At1g47330	At1g47330
At1g47570	At1g47570
At1g47710	At1g47710
At1g47720	At1g47720
At1g47810
At1g47870	At1g47870
At1g48140
At1g48160	At1g48160
At1g48270	At1g48270
At1g48460	At1g48460
At1g48760	At1g48760
At1g48870
At1g48910	At1g48910
At1g49170	At1g49170
At1g49190
At1g49450	At1g49450
At1g49480	At1g49480
At1g49540	At1g49540
At1g49800	At1g49800
At1g49860	At1g49860
At1g49880	At1g49880
At1g49910
At1g49950	At1g49950
At1g50040	At1g50040
At1g50240	At1g50240
At1g50300	At1g50300
At1g50490	At1g50490
At1g50620
At1g50940	At1g50940
At1g51000
At1g51040	At1g51040
At1g51060	At1g51060
At1g51170	At1g51170
At1g51210
At1g51290
At1g51340	At1g51340
At1g51440	At1g51440
At1g51460	At1g51460
At1g51500
At1g51510	At1g51510
At1g51570
At1g51710	At1g51710
At1g51960	At1g51960
At1g52030	At1g52030
At1g52290	At1g52290
At1g52300	At1g52300
At1g52310	At1g52310
At1g52400	At1g52400
At1g52410	At1g52410
At1g52470	At1g52470
At1g53140
At1g53460	At1g53460
At1g53500	At1g53500
At1g53770	At1g53770
At1g53900	At1g53900
At1g54020	At1g54020
At1g54115	At1g54115
At1g54140	At1g54140
At1g54150	At1g54150
At1g54160	At1g54160
At1g54250	At1g54250
At1g54410	At1g54410
At1g54510
At1g54610	At1g54610
At1g54690	At1g54690
At1g54830	At1g54830
At1g54850	At1g54850
At1g55150	At1g55150
At1g55260
At1g55270	At1g55270
At1g55510	At1g55510
At1g55540	At1g55540
At1g55550
At1g55630
At1g55810	At1g55810
At1g55820
At1g55900
At1g55910	At1g55910
At1g55930	At1g55930
At1g56080	At1g56080
At1g56110	At1g56110
At1g56170	At1g56170
At1g56210	At1g56210
At1g56290	At1g56290
At1g56350	At1g56350
At1g56440
At1g56700	At1g56700
At1g57540	At1g57540
At1g57680
At1g57780
At1g57820	At1g57820
At1g59540	At1g59540
At1g59670	At1g59670
At1g59800
At1g59860	At1g59860
At1g59900	At1g59900
At1g60060	At1g60060
At1g60080	At1g60080
At1g60490	At1g60490
At1g60860
At1g60930
At1g60940	At1g60940
At1g61000	At1g61000
At1g61010	At1g61010
At1g61010	At1g61010
At1g61320
At1g61350	At1g61350
At1g61670
At1g61720	At1g61720
At1g61800	At1g61800
At1g61900	At1g61900
At1g62020	At1g62020
At1g62030
At1g62050	At1g62050
At1g62130
At1g62330
At1g62480	At1g62480
At1g62950	At1g62950
At1g62990	At1g62990
At1g63020	At1g63020
At1g63090
At1g63100	At1g63100
At1g63160	At1g63160
At1g63190
At1g63290	At1g63290
At1g63430	At1g63430
At1g63640	At1g63640
At1g63650
At1g63660	At1g63660
At1g63690	At1g63690
At1g63950
At1g64130	At1g64130
At1g64290
At1g64600	At1g64600
At1g64970	At1g64970
At1g65020	At1g65020
At1g65240	At1g65240
At1g65295	At1g65295
At1g65330	At1g65330
At1g65410	At1g65410
At1g65590	At1g65590
At1g65650	At1g65650
At1g65700	At1g65700
At1g65730
At1g65990
At1g66030	At1g66030
At1g66070
At1g66250	At1g66250
At1g66540
At1g66620	At1g66620
At1g66740	At1g66740
At1g66750	At1g66750
At1g67040	At1g67040
At1g67140
At1g67180	At1g67180
At1g67220	At1g67220
At1g67250	At1g67250
At1g67320	At1g67320
At1g67630	At1g67630
At1g67680	At1g67680
At1g67820	At1g67820
At1g67850	At1g67850
At1g68050	At1g68050
At1g68100	At1g68100
At1g68160	At1g68160
At1g68290	At1g68290
At1g68470
At1g68510	At1g68510
At1g68720	At1g68720
At1g68820	At1g68820
At1g68980
At1g69190	At1g69190
At1g69210	At1g69210
At1g69250	At1g69250
At1g69400	At1g69400
At1g69420	At1g69420
At1g69630
At1g69760	At1g69760
At1g69770	At1g69770
At1g69820
At1g69840
At1g69860	At1g69860
At1g70280	At1g70280
At1g70710
At1g70990	At1g70990
At1g71040	At1g71040
At1g71050	At1g71050
At1g71120	At1g71120
At1g71180	At1g71180
At1g71220	At1g71220
At1g71230	At1g71230
At1g71250
At1g71310	At1g71310
At1g71490	At1g71490
At1g71750	At1g71750
At1g71760
At1g71770	At1g71770
At1g71830	At1g71830
At1g71870
At1g71890
At1g72050	At1g72050
At1g72180	At1g72180
At1g72240	At1g72240
At1g72250	At1g72250
At1g72260	At1g72260
At1g72270	At1g72270
At1g72440	At1g72440
At1g72530	At1g72530
At1g72550	At1g72550
At1g72580	At1g72580
At1g72670	At1g72670
At1g72810	At1g72810
At1g72970	At1g72970
At1g73080	At1g73080
At1g73200	At1g73200
At1g73240	At1g73240
At1g73390	At1g73390
At1g73460
At1g73560	At1g73560
At1g73600
At1g73610	At1g73610
At1g73620	At1g73620
At1g73700	At1g73700
At1g73820	At1g73820
At1g73860	At1g73860
At1g73930
At1g74160
At1g74210	At1g74210
At1g74260	At1g74260
At1g74340	At1g74340
At1g74390
At1g74430	At1g74430
At1g74490	At1g74490
At1g74520	At1g74520
At1g74600	At1g74600
At1g74940	At1g74940
At1g75010	At1g75010
At1g75150	At1g75150
At1g75170	At1g75170
At1g75270	At1g75270
At1g75390	At1g75390
At1g75410
At1g75430	At1g75430
At1g75510	At1g75510
At1g75580	At1g75580
At1g75670	At1g75670
At1g75710	At1g75710
At1g75750	At1g75750
At1g75990
At1g76070	At1g76070
At1g76260
At1g76280	At1g76280
At1g76290
At1g76300	At1g76300
At1g76310
At1g76340	At1g76340
At1g76400	At1g76400
At1g76405	At1g76405
At1g76420	At1g76420
At1g76500
At1g76510	At1g76510
At1g76550	At1g76550
At1g76620	At1g76620
At1g76740	At1g76740
At1g76870
At1g76890	At1g76890
At1g77360	At1g77360
At1g77390
At1g77470	At1g77470
At1g77470	At1g77470
At1g77480
At1g77510	At1g77510
At1g77550	At1g77550
At1g77610	At1g77610
At1g77630	At1g77630
At1g77660	At1g77660
At1g77720	At1g77720
At1g77780	At1g77780
At1g78150	At1g78150
At1g78170	At1g78170
At1g78210	At1g78210
At1g78210	At1g78210
At1g78220
At1g78570	At1g78570
At1g78610	At1g78610
At1g78650	At1g78650
At1g78710
At1g78770	At1g78770
At1g78780	At1g78780
At1g78790	At1g78790
At1g78870	At1g78870
At1g78940	At1g78940
At1g79050	At1g79050
At1g79070	At1g79070
At1g79080	At1g79080
At1g79220	At1g79220
At1g79840	At1g79840
At1g79890
At1g79950	At1g79950
At1g79990
At1g80050	At1g80050
At1g80130	At1g80130
At1g80190	At1g80190
At1g80210	At1g80210
At1g80270	At1g80270
At1g80330	At1g80330
At1g80370
At1g80520
At1g80530	At1g80530
At1g80670	At1g80670
At1g80830	At1g80830
At1g80850
At2g01070	At2g01070
At2g01090	At2g01090
At2g01100	At2g01100
At2g01120	At2g01120
At2g01270	At2g01270
At2g01630	At2g01630
At2g01640	At2g01640
At2g01660	At2g01660
At2g01750	At2g01750
At2g01810
At2g01820	At2g01820
At2g01850	At2g01850
At2g02010	At2g02010
At2g02080	At2g02080
At2g02150
At2g02490	At2g02490
At2g02570	At2g02570
At2g02730	At2g02730
At2g02780	At2g02780
At2g02970	At2g02970
At2g03070	At2g03070
At2g03190	At2g03190
At2g03280	At2g03280
At2g03430	At2g03430
At2g03510	At2g03510
At2g03670	At2g03670
At2g03770
At2g03800	At2g03800
At2g03810
At2g03870	At2g03870
At2g03980	At2g03980
At2g04340	At2g04340
At2g04350	At2g04350
At2g04660	At2g04660
At2g04750
At2g04920
At2g05120	At2g05120
At2g05760	At2g05760
At2g05830	At2g05830
At2g07340	At2g07340
At2g07340	At2g07340
At2g07690	At2g07690
At2g10950	At2g10950
At2g11570
At2g11890	At2g11890
At2g13100	At2g13100
At2g13290	At2g13290
At2g13370	At2g13370
At2g13540	At2g13540
At2g13840	At2g13840
At2g14170	At2g14170
At2g14540
At2g14660
At2g14690
At2g15220	At2g15220
At2g15270	At2g15270
At2g15400
At2g15740	At2g15740
At2g15930	At2g15930
At2g16270	At2g16270
At2g16400
At2g16440	At2g16440
At2g16500	At2g16500
At2g16780	At2g16780
At2g16960
At2g16990
At2g17020
At2g17120	At2g17120
At2g17270	At2g17270
At2g17300	At2g17300
At2g17310
At2g17350	At2g17350
At2g17410	At2g17410
At2g17410	At2g17410
At2g17560	At2g17560
At2g17620
At2g17650
At2g17670	At2g17670
At2g17750	At2g17750
At2g17760	At2g17760
At2g17870	At2g17870
At2g17900	At2g17900
At2g18100	At2g18100
At2g18170	At2g18170
At2g18245	At2g18245
At2g18400	At2g18400
At2g18510	At2g18510
At2g18520
At2g18600
At2g18650	At2g18650
At2g18720
At2g18730
At2g18740	At2g18740
At2g18880
At2g19110	At2g19110
At2g19340
At2g19430	At2g19430
At2g19470	At2g19470
At2g19500	At2g19500
At2g19580
At2g19800	At2g19800
At2g19830	At2g19830
At2g20170	At2g20170
At2g20210	At2g20210
At2g20210	At2g20210
At2g20290
At2g20390	At2g20390
At2g20480	At2g20480
At2g20530	At2g20530
At2g20690	At2g20690
At2g20710
At2g20820	At2g20820
At2g20900	At2g20900
At2g21060	At2g21060
At2g21070
At2g21180
At2g21380	At2g21380
At2g21390	At2g21390
At2g21450	At2g21450
At2g21600	At2g21600
At2g21630	At2g21630
At2g21710	At2g21710
At2g21790	At2g21790
At2g21800
At2g22400	At2g22400
At2g22420	At2g22420
At2g22480	At2g22480
At2g22530	At2g22530
At2g22610	At2g22610
At2g22620
At2g22670	At2g22670
At2g22680
At2g22920
At2g22930
At2g23130	At2g23130
At2g23180	At2g23180
At2g23290	At2g23290
At2g23460	At2g23460
At2g23530	At2g23530
At2g23550	At2g23550
At2g23570	At2g23570
At2g23580
At2g23750	At2g23750
At2g23930	At2g23930
At2g23970
At2g23990
At2g24170	At2g24170
At2g24220	At2g24220
At2g24280	At2g24280
At2g24310	At2g24310
At2g24440	At2g24440
At2g24490	At2g24490
At2g24590	At2g24590
At2g24740	At2g24740
At2g24810
At2g24820	At2g24820
At2g25060	At2g25060
At2g25110	At2g25110
At2g25140
At2g25190	At2g25190
At2g25210	At2g25210
At2g25355	At2g25355
At2g25530	At2g25530
At2g25540
At2g25590
At2g25630	At2g25630
At2g25670	At2g25670
At2g25700	At2g25700
At2g25740	At2g25740
At2g25920	At2g25920
At2g25990
At2g26050	At2g26050
At2g26070
At2g26180	At2g26180
At2g26200	At2g26200
At2g26320
At2g26360
At2g26440
At2g26520	At2g26520
At2g26600	At2g26600
At2g26680
At2g26710	At2g26710
At2g26870	At2g26870
At2g26910	At2g26910
At2g27120	At2g27120
At2g27130	At2g27130
At2g27260	At2g27260
At2g27390
At2g27450	At2g27450
At2g27460
At2g27590	At2g27590
At2g27610
At2g27720	At2g27720
At2g27820	At2g27820
At2g27880	At2g27880
At2g27920	At2g27920
At2g27970	At2g27970
At2g28030
At2g28060	At2g28060
At2g28120	At2g28120
At2g28130	At2g28130
At2g28620	At2g28620
At2g28790	At2g28790
At2g28870	At2g28870
At2g28900	At2g28900
At2g29040	At2g29040
At2g29050	At2g29050
At2g29370	At2g29370
At2g29540	At2g29540
At2g29570	At2g29570
At2g29690	At2g29690
At2g29900	At2g29900
At2g29920	At2g29920
At2g30000
At2g30010
At2g30070	At2g30070
At2g30080
At2g30260	At2g30260
At2g30280	At2g30280
At2g30320	At2g30320
At2g30330	At2g30330
At2g30410	At2g30410
At2g30560	At2g30560
At2g30590	At2g30590
At2g30730	At2g30730
At2g30810	At2g30810
At2g30920	At2g30920
At2g31010	At2g31010
At2g31010	At2g31010
At2g31190	At2g31190
At2g31290	At2g31290
At2g31740	At2g31740
At2g31760
At2g31780	At2g31780
At2g32030
At2g32070	At2g32070
At2g32340	At2g32340
At2g32370	At2g32370
At2g32410
At2g32440	At2g32440
At2g32590	At2g32590
At2g32600	At2g32600
At2g32630	At2g32630
At2g32700	At2g32700
At2g32720	At2g32720
At2g32790	At2g32790
At2g32920
At2g32980
At2g33610	At2g33610
At2g33620	At2g33620
At2g33640	At2g33640
At2g33700	At2g33700
At2g33730	At2g33730
At2g34040	At2g34040
At2g34150
At2g34190	At2g34190
At2g34210	At2g34210
At2g34260	At2g34260
At2g34555	At2g34555
At2g34670
At2g34750	At2g34750
At2g34840	At2g34840
At2g34880	At2g34880
At2g34990
At2g35010
At2g35100	At2g35100
At2g35310
At2g35430
At2g35530	At2g35530
At2g35610	At2g35610
At2g35620	At2g35620
At2g35630	At2g35630
At2g35670
At2g35700	At2g35700
At2g35840
At2g35870	At2g35870
At2g35880	At2g35880
At2g36010	At2g36010
At2g36130	At2g36130
At2g36190	At2g36190
At2g36200	At2g36200
At2g36230	At2g36230
At2g36300	At2g36300
At2g36390	At2g36390
At2g36560	At2g36560
At2g36720	At2g36720
At2g37070	At2g37070
At2g37080	At2g37080
At2g37160
At2g37300	At2g37300
At2g37320	At2g37320
At2g37420
At2g37470
At2g37500	At2g37500
At2g37510	At2g37510
At2g37540	At2g37540
At2g37560	At2g37560
At2g37585	At2g37585
At2g37600	At2g37600
At2g37720
At2g37880	At2g37880
At2g38090	At2g38090
At2g38160
At2g38170	At2g38170
At2g38220
At2g38490	At2g38490
At2g38580	At2g38580
At2g38620
At2g38660	At2g38660
At2g38680
At2g38720	At2g38720
At2g38730	At2g38730
At2g38810	At2g38810
At2g39090	At2g39090
At2g39120	At2g39120
At2g39290	At2g39290
At2g39340	At2g39340
At2g39460	At2g39460
At2g39510
At2g39640	At2g39640
At2g39710	At2g39710
At2g39750	At2g39750
At2g39760	At2g39760
At2g39810	At2g39810
At2g39870
At2g39880
At2g39910	At2g39910
At2g39960
At2g40060	At2g40060
At2g40250	At2g40250
At2g40330	At2g40330
At2g40360	At2g40360
At2g40550
At2g40580
At2g40600	At2g40600
At2g40660	At2g40660
At2g40765	At2g40765
At2g40780
At2g40840	At2g40840
At2g40930	At2g40930
At2g41020	At2g41020
At2g41060	At2g41060
At2g41500	At2g41500
At2g41550	At2g41550
At2g41620	At2g41620
At2g41900
At2g41940	At2g41940
At2g41980
At2g42090
At2g42110	At2g42110
At2g42120	At2g42120
At2g42160	At2g42160
At2g42520	At2g42520
At2g42620	At2g42620
At2g42670	At2g42670
At2g42680	At2g42680
At2g43040	At2g43040
At2g43060	At2g43060
At2g43280	At2g43280
At2g43420	At2g43420
At2g43460
At2g43530	At2g43530
At2g43640	At2g43640
At2g43650	At2g43650
At2g43660
At2g43670	At2g43670
At2g43730
At2g43770	At2g43770
At2g43990	At2g43990
At2g44020	At2g44020
At2g44240	At2g44240
At2g44450	At2g44450
At2g44530	At2g44530
At2g44540
At2g44670	At2g44670
At2g44690	At2g44690
At2g45100	At2g45100
At2g45110	At2g45110
At2g45470	At2g45470
At2g45490	At2g45490
At2g45520	At2g45520
At2g45590	At2g45590
At2g45840
At2g45970	At2g45970
At2g46000	At2g46000
At2g46020	At2g46020
At2g46020	At2g46020
At2g46080	At2g46080
At2g46110	At2g46110
At2g46150	At2g46150
At2g46225	At2g46225
At2g46230	At2g46230
At2g46240	At2g46240
At2g46370	At2g46370
At2g46410	At2g46410
At2g46520	At2g46520
At2g46610
At2g46720
At2g46920	At2g46920
At2g46960	At2g46960
At2g47440	At2g47440
At2g47460	At2g47460
At2g47580	At2g47580
At2g47610	At2g47610
At2g47630	At2g47630
At2g47640	At2g47640
At2g47780	At2g47780
At2g47920	At2g47920
At2g47980	At2g47980
At2g48030	At2g48030
At2g48040
At2g48120	At2g48120
At3g01070	At3g01070
At3g01330
At3g01410	At3g01410
At3g01450	At3g01450
At3g01460	At3g01460
At3g01560
At3g01880	At3g01880
At3g02010
At3g02140	At3g02140
At3g02180	At3g02180
At3g02220	At3g02220
At3g02310	At3g02310
At3g02520	At3g02520
At3g02560	At3g02560
At3g02640	At3g02640
At3g02760	At3g02760
At3g02820
At3g02830
At3g02875	At3g02875
At3g02880	At3g02880
At3g02920	At3g02920
At3g02980
At3g03110	At3g03110
At3g03130	At3g03130
At3g03230
At3g03260
At3g03410	At3g03410
At3g03450	At3g03450
At3g03570	At3g03570
At3g03720
At3g03740
At3g03750	At3g03750
At3g03970	At3g03970
At3g03980	At3g03980
At3g03990	At3g03990
At3g04100	At3g04100
At3g04240	At3g04240
At3g04240	At3g04240
At3g04260	At3g04260
At3g04270
At3g04310	At3g04310
At3g04450	At3g04450
At3g04470	At3g04470
At3g04610	At3g04610
At3g04660
At3g04680
At3g04710	At3g04710
At3g04780	At3g04780
At3g04810	At3g04810
At3g04820
At3g04960	At3g04960
At3g05030	At3g05030
At3g05060	At3g05060
At3g05130	At3g05130
At3g05230	At3g05230
At3g05270	At3g05270
At3g05330
At3g05400
At3g05430
At3g05460	At3g05460
At3g05600	At3g05600
At3g05750	At3g05750
At3g05760	At3g05760
At3g05860	At3g05860
At3g05970	At3g05970
At3g06010	At3g06010
At3g06030	At3g06030
At3g06110
At3g06130	At3g06130
At3g06180
At3g06220	At3g06220
At3g06410	At3g06410
At3g06450	At3g06450
At3g06560	At3g06560
At3g06610	At3g06610
At3g06660	At3g06660
At3g06680
At3g06790	At3g06790
At3g06840	At3g06840
At3g06850	At3g06850
At3g06910	At3g06910
At3g06930	At3g06930
At3g07060	At3g07060
At3g07200
At3g07410	At3g07410
At3g07590	At3g07590
At3g07640	At3g07640
At3g07660	At3g07660
At3g07720	At3g07720
At3g07770	At3g07770
At3g07940	At3g07940
At3g07980	At3g07980
At3g07990	At3g07990
At3g08680	At3g08680
At3g08810
At3g08890	At3g08890
At3g09080
At3g09140
At3g09350	At3g09350
At3g09370	At3g09370
At3g09480
At3g09660	At3g09660
At3g09690	At3g09690
At3g09700	At3g09700
At3g09710	At3g09710
At3g09730
At3g09735	At3g09735
At3g09870
At3g10150	At3g10150
At3g10190
At3g10310
At3g10370
At3g10400	At3g10400
At3g10540	At3g10540
At3g10590
At3g10610	At3g10610
At3g10630	At3g10630
At3g10780	At3g10780
At3g10880	At3g10880
At3g10910	At3g10910
At3g10960	At3g10960
At3g11000
At3g11100	At3g11100
At3g11180	At3g11180
At3g11200
At3g11270	At3g11270
At3g11290	At3g11290
At3g11520	At3g11520
At3g11600	At3g11600
At3g11660	At3g11660
At3g11690	At3g11690
At3g11710	At3g11710
At3g11740	At3g11740
At3g11850
At3g11880	At3g11880
At3g12020	At3g12020
At3g12050	At3g12050
At3g12110	At3g12110
At3g12180	At3g12180
At3g12270	At3g12270
At3g12370	At3g12370
At3g12380	At3g12380
At3g12520	At3g12520
At3g12530	At3g12530
At3g12600	At3g12600
At3g12650	At3g12650
At3g12760	At3g12760
At3g12770
At3g12870	At3g12870
At3g13000	At3g13000
At3g13150	At3g13150
At3g13222	At3g13222
At3g13250
At3g13370
At3g13380
At3g13440	At3g13440
At3g13450	At3g13450
At3g13540	At3g13540
At3g13620	At3g13620
At3g13630
At3g13640	At3g13640
At3g13700	At3g13700
At3g13700	At3g13700
At3g13830
At3g13880
At3g13900
At3g13960	At3g13960
At3g14120	At3g14120
At3g14190	At3g14190
At3g14200	At3g14200
At3g14205	At3g14205
At3g14270	At3g14270
At3g14390
At3g14480
At3g14610	At3g14610
At3g14720
At3g14750	At3g14750
At3g14780	At3g14780
At3g14890	At3g14890
At3g15000	At3g15000
At3g15010	At3g15010
At3g15350	At3g15350
At3g15380	At3g15380
At3g15460	At3g15460
At3g15510	At3g15510
At3g15560	At3g15560
At3g15605	At3g15605
At3g15890
At3g16010	At3g16010
At3g16080	At3g16080
At3g16110	At3g16110
At3g16260
At3g16310	At3g16310
At3g16320
At3g16570	At3g16570
At3g16650	At3g16650
At3g16700	At3g16700
At3g16730
At3g16810	At3g16810
At3g16840
At3g17080	At3g17080
At3g17150	At3g17150
At3g17160	At3g17160
At3g17230
At3g17300	At3g17300
At3g17590	At3g17590
At3g17600	At3g17600
At3g18035	At3g18035
At3g18035	At3g18035
At3g18210	At3g18210
At3g18480	At3g18480
At3g18490	At3g18490
At3g18610	At3g18610
At3g18720	At3g18720
At3g18760	At3g18760
At3g18860	At3g18860
At3g18880	At3g18880
At3g18940	At3g18940
At3g19120	At3g19120
At3g19330	At3g19330
At3g19340	At3g19340
At3g19350	At3g19350
At3g19400	At3g19400
At3g19460	At3g19460
At3g19640
At3g19650
At3g19720	At3g19720
At3g19720	At3g19720
At3g19760
At3g19840	At3g19840
At3g19870	At3g19870
At3g20020
At3g20030	At3g20030
At3g20150	At3g20150
At3g20260
At3g20280	At3g20280
At3g20290	At3g20290
At3g20330	At3g20330
At3g20480	At3g20480
At3g20520	At3g20520
At3g20560	At3g20560
At3g20620	At3g20620
At3g20670	At3g20670
At3g20740	At3g20740
At3g20780	At3g20780
At3g20800	At3g20800
At3g20920	At3g20920
At3g20940
At3g21100	At3g21100
At3g21100	At3g21100
At3g21170	At3g21170
At3g21270	At3g21270
At3g21280	At3g21280
At3g21310	At3g21310
At3g21350	At3g21350
At3g21410	At3g21410
At3g21480	At3g21480
At3g21500	At3g21500
At3g21610	At3g21610
At3g21620	At3g21620
At3g21640	At3g21640
At3g21830
At3g21840
At3g21850
At3g21860
At3g22200	At3g22200
At3g22220	At3g22220
At3g22230
At3g22300	At3g22300
At3g22425	At3g22425
At3g22520	At3g22520
At3g22630	At3g22630
At3g22680
At3g22780	At3g22780
At3g22880	At3g22880
At3g22990	At3g22990
At3g23060	At3g23060
At3g23210	At3g23210
At3g23330
At3g23390
At3g23410	At3g23410
At3g23670	At3g23670
At3g23750	At3g23750
At3g23890
At3g24040	At3g24040
At3g24050	At3g24050
At3g24060
At3g24270
At3g24280
At3g24320	At3g24320
At3g24360	At3g24360
At3g24440
At3g24480	At3g24480
At3g24495	At3g24495
At3g24500	At3g24500
At3g24510	At3g24510
At3g24550	At3g24550
At3g24570	At3g24570
At3g24780
At3g24790
At3g25080	At3g25080
At3g25100	At3g25100
At3g25140	At3g25140
At3g25150	At3g25150
At3g25220	At3g25220
At3g25260	At3g25260
At3g25280	At3g25280
At3g25290
At3g25420
At3g25500	At3g25500
At3g25500	At3g25500
At3g25750
At3g25940	At3g25940
At3g26010	At3g26010
At3g26360
At3g26370	At3g26370
At3g26420	At3g26420
At3g26420	At3g26420
At3g26420	At3g26420
At3g26420	At3g26420
At3g26560	At3g26560
At3g26560	At3g26560
At3g26744	At3g26744
At3g26800
At3g27360
At3g27520	At3g27520
At3g27530
At3g27570	At3g27570
At3g27640	At3g27640
At3g27785	At3g27785
At3g27870	At3g27870
At3g27960	At3g27960
At3g28007	At3g28007
At3g28050	At3g28050
At3g28230
At3g28500
At3g28670	At3g28670
At3g28860	At3g28860
At3g28900	At3g28900
At3g28910	At3g28910
At3g28960	At3g28960
At3g29160	At3g29160
At3g29320	At3g29320
At3g29810	At3g29810
At3g30300	At3g30300
At3g32940	At3g32940
At3g33520	At3g33520
At3g42150	At3g42150
At3g42660	At3g42660
At3g42830
At3g43700	At3g43700
At3g43720
At3g43980	At3g43980
At3g44050	At3g44050
At3g44120
At3g44380	At3g44380
At3g44610	At3g44610
At3g44720	At3g44720
At3g44750	At3g44750
At3g45110
At3g45610
At3g45690	At3g45690
At3g45830
At3g45880	At3g45880
At3g45950
At3g45980	At3g45980
At3g46200	At3g46200
At3g46210	At3g46210
At3g46450	At3g46450
At3g46580	At3g46580
At3g46860	At3g46860
At3g46960	At3g46960
At3g46970	At3g46970
At3g47600
At3g47700	At3g47700
At3g47836	At3g47836
At3g48040	At3g48040
At3g48210
At3g48425	At3g48425
At3g48460	At3g48460
At3g48540
At3g48600
At3g48890	At3g48890
At3g48910	At3g48910
At3g48930
At3g48950	At3g48950
At3g49010	At3g49010
At3g49600	At3g49600
At3g49710
At3g49770	At3g49770
At3g49900
At3g49920	At3g49920
At3g50070	At3g50070
At3g50520	At3g50520
At3g50530	At3g50530
At3g50610
At3g50660	At3g50660
At3g50700	At3g50700
At3g50720
At3g50860	At3g50860
At3g51000	At3g51000
At3g51280	At3g51280
At3g51290	At3g51290
At3g51480	At3g51480
At3g51530
At3g51610	At3g51610
At3g51720	At3g51720
At3g51740	At3g51740
At3g52040	At3g52040
At3g52090	At3g52090
At3g52170
At3g52210
At3g52540	At3g52540
At3g52550	At3g52550
At3g52640	At3g52640
At3g52640	At3g52640
At3g52840	At3g52840
At3g52870	At3g52870
At3g52950
At3g53020	At3g53020
At3g53220	At3g53220
At3g53380	At3g53380
At3g53390	At3g53390
At3g53440	At3g53440
At3g53500	At3g53500
At3g53520	At3g53520
At3g53580
At3g53610	At3g53610
At3g53690	At3g53690
At3g53730	At3g53730
At3g53950	At3g53950
At3g54140	At3g54140
At3g54290	At3g54290
At3g54340	At3g54340
At3g54380	At3g54380
At3g54380	At3g54380
At3g54390	At3g54390
At3g54490	At3g54490
At3g54560	At3g54560
At3g54610	At3g54610
At3g54630	At3g54630
At3g54670
At3g54750	At3g54750
At3g54820	At3g54820
At3g54980	At3g54980
At3g55000	At3g55000
At3g55005	At3g55005
At3g55010	At3g55010
At3g55060	At3g55060
At3g55160	At3g55160
At3g55170
At3g55280
At3g55390	At3g55390
At3g55460	At3g55460
At3g55660	At3g55660
At3g55850	At3g55850
At3g55920	At3g55920
At3g56100	At3g56100
At3g56120	At3g56120
At3g56200
At3g56250
At3g56300
At3g56370	At3g56370
At3g56520	At3g56520
At3g56900	At3g56900
At3g56990
At3g57000	At3g57000
At3g57060
At3g57070	At3g57070
At3g57150
At3g57250	At3g57250
At3g57270	At3g57270
At3g57300	At3g57300
At3g57360
At3g57610	At3g57610
At3g57785	At3g57785
At3g57840
At3g57870	At3g57870
At3g57990	At3g57990
At3g58470	At3g58470
At3g58530
At3g58570	At3g58570
At3g58600	At3g58600
At3g58650	At3g58650
At3g58750
At3g58780	At3g58780
At3g59000	At3g59000
At3g59310
At3g59390	At3g59390
At3g59410
At3g59420	At3g59420
At3g59430	At3g59430
At3g59480	At3g59480
At3g59550	At3g59550
At3g59610
At3g59630	At3g59630
At3g59660	At3g59660
At3g59660	At3g59660
At3g59790	At3g59790
At3g59810	At3g59810
At3g60010
At3g60070	At3g60070
At3g60140	At3g60140
At3g60770	At3g60770
At3g60830	At3g60830
At3g60840	At3g60840
At3g60880	At3g60880
At3g60900
At3g61090	At3g61090
At3g61100
At3g61140	At3g61140
At3g61230
At3g61250	At3g61250
At3g61310	At3g61310
At3g61620	At3g61620
At3g61640	At3g61640
At3g61670
At3g61780
At3g61860	At3g61860
At3g61970
At3g62050	At3g62050
At3g62060
At3g62220
At3g62240
At3g62390
At3g62450
At3g62630	At3g62630
At3g62840	At3g62840
At3g62870
At3g62940	At3g62940
At3g63090	At3g63090
At3g63130	At3g63130
At3g63250
At3g63390	At3g63390
At3g63420	At3g63420
At3g63460
At3g63480	At3g63480
At3g66656
At3g66658	At3g66658
At4g00240	At4g00240
At4g00370	At4g00370
At4g00820
At4g00830	At4g00830
At4g01140	At4g01140
At4g01500	At4g01500
At4g01510	At4g01510
At4g01570	At4g01570
At4g01730	At4g01730
At4g01880	At4g01880
At4g01990	At4g01990
At4g02020
At4g02030	At4g02030
At4g02060	At4g02060
At4g02150
At4g02220	At4g02220
At4g02230
At4g02300	At4g02300
At4g02390	At4g02390
At4g02630	At4g02630
At4g02670
At4g02750
At4g02780	At4g02780
At4g02800	At4g02800
At4g02820	At4g02820
At4g02980	At4g02980
At4g03090
At4g03100	At4g03100
At4g03120	At4g03120
At4g03210	At4g03210
At4g04700	At4g04700
At4g04790	At4g04790
At4g04920
At4g04950	At4g04950
At4g04955	At4g04955
At4g05190	At4g05190
At4g05400	At4g05400
At4g05450	At4g05450
At4g05470
At4g05520
At4g07390	At4g07390
At4g07950	At4g07950
At4g08350
At4g08430
At4g08930	At4g08930
At4g09020	At4g09020
At4g09080
At4g09140	At4g09140
At4g09340	At4g09340
At4g09510	At4g09510
At4g09820
At4g09960
At4g10090	At4g10090
At4g10210
At4g10220	At4g10220
At4g10280	At4g10280
At4g10360	At4g10360
At4g10490
At4g10610	At4g10610
At4g10620	At4g10620
At4g10640	At4g10640
At4g10760	At4g10760
At4g10925	At4g10925
At4g11080	At4g11080
At4g11100	At4g11100
At4g11130	At4g11130
At4g11160	At4g11160
At4g11400
At4g11510
At4g11560
At4g11790	At4g11790
At4g11840
At4g11940
At4g12140
At4g12230	At4g12230
At4g12540	At4g12540
At4g12570	At4g12570
At4g12740	At4g12740
At4g12790	At4g12790
At4g12890	At4g12890
At4g12980	At4g12980
At4g13020	At4g13020
At4g13270	At4g13270
At4g13380
At4g13640
At4g13780	At4g13780
At4g13950	At4g13950
At4g14140
At4g14180
At4g14320	At4g14320
At4g14330
At4g14730
At4g14780
At4g14800
At4g14930	At4g14930
At4g15040	At4g15040
At4g15200
At4g15420	At4g15420
At4g15420	At4g15420
At4g15820
At4g15830	At4g15830
At4g15890	At4g15890
At4g16120	At4g16120
At4g16130	At4g16130
At4g16170	At4g16170
At4g16340	At4g16340
At4g16420	At4g16420
At4g16600
At4g16610	At4g16610
At4g16710	At4g16710
At4g16745	At4g16745
At4g16800	At4g16800
At4g17070	At4g17070
At4g17180	At4g17180
At4g17240	At4g17240
At4g17480	At4g17480
At4g17505
At4g17660
At4g17720	At4g17720
At4g17760	At4g17760
At4g17770
At4g17830	At4g17830
At4g17960	At4g17960
At4g18060	At4g18060
At4g18300
At4g18390	At4g18390
At4g18570	At4g18570
At4g18580	At4g18580
At4g18870	At4g18870
At4g19130	At4g19130
At4g19150
At4g19220	At4g19220
At4g19350	At4g19350
At4g19380
At4g19400	At4g19400
At4g19650
At4g19900	At4g19900
At4g20280	At4g20280
At4g20410	At4g20410
At4g20440	At4g20440
At4g20800
At4g20910	At4g20910
At4g21080
At4g21090	At4g21090
At4g21090	At4g21090
At4g21150	At4g21150
At4g21180
At4g21270	At4g21270
At4g21430	At4g21430
At4g21590	At4g21590
At4g21620	At4g21620
At4g21800	At4g21800
At4g21820
At4g21910	At4g21910
At4g22000	At4g22000
At4g22110
At4g22150	At4g22150
At4g22280
At4g22350	At4g22350
At4g22400
At4g22600	At4g22600
At4g22740	At4g22740
At4g22860	At4g22860
At4g22970	At4g22970
At4g23040	At4g23040
At4g23080
At4g23100	At4g23100
At4g23110
At4g23750	At4g23750
At4g23800	At4g23800
At4g23930	At4g23930
At4g23960
At4g24210	At4g24210
At4g24260	At4g24260
At4g24470	At4g24470
At4g24510	At4g24510
At4g24580	At4g24580
At4g24610	At4g24610
At4g24710	At4g24710
At4g24790
At4g24940	At4g24940
At4g25020	At4g25020
At4g25210	At4g25210
At4g25320	At4g25320
At4g25340	At4g25340
At4g25530	At4g25530
At4g25640	At4g25640
At4g25720
At4g25740	At4g25740
At4g25800
At4g25960
At4g26100	At4g26100
At4g26230	At4g26230
At4g26300	At4g26300
At4g26430	At4g26430
At4g26480
At4g26660	At4g26660
At4g26760
At4g26790	At4g26790
At4g26820
At4g26870	At4g26870
At4g27010	At4g27010
At4g27040	At4g27040
At4g27050
At4g27060	At4g27060
At4g27120	At4g27120
At4g27180	At4g27180
At4g27240	At4g27240
At4g27490	At4g27490
At4g27510	At4g27510
At4g27660
At4g27690
At4g27750	At4g27750
At4g27890	At4g27890
At4g27980	At4g27980
At4g28180	At4g28180
At4g28190	At4g28190
At4g28310	At4g28310
At4g28330
At4g28820	At4g28820
At4g28990
At4g29040	At4g29040
At4g29130	At4g29130
At4g29140	At4g29140
At4g29170	At4g29170
At4g29240	At4g29240
At4g29360	At4g29360
At4g29410	At4g29410
At4g29510	At4g29510
At4g29550	At4g29550
At4g29570
At4g29580	At4g29580
At4g29610
At4g29620	At4g29620
At4g29650	At4g29650
At4g29680	At4g29680
At4g29770
At4g29870
At4g30110	At4g30110
At4g30220	At4g30220
At4g30400	At4g30400
At4g30590	At4g30590
At4g30760	At4g30760
At4g30800	At4g30800
At4g30840	At4g30840
At4g30860	At4g30860
At4g30870
At4g30890	At4g30890
At4g31010	At4g31010
At4g31120	At4g31120
At4g31200	At4g31200
At4g31400
At4g31700
At4g31760	At4g31760
At4g31770	At4g31770
At4g31840	At4g31840
At4g31880	At4g31880
At4g31900	At4g31900
At4g32080
At4g32140	At4g32140
At4g32240	At4g32240
At4g32350	At4g32350
At4g32390	At4g32390
At4g32500
At4g32520
At4g32730	At4g32730
At4g32730	At4g32730
At4g32830	At4g32830
At4g32910	At4g32910
At4g32930	At4g32930
At4g32970	At4g32970
At4g33180
At4g33220	At4g33220
At4g33270
At4g33330	At4g33330
At4g33330	At4g33330
At4g33400	At4g33400
At4g33830	At4g33830
At4g33865	At4g33865
At4g33910	At4g33910
At4g34040
At4g34140	At4g34140
At4g34265	At4g34265
At4g34270	At4g34270
At4g34340	At4g34340
At4g34500	At4g34500
At4g34590	At4g34590
At4g34630	At4g34630
At4g34670
At4g34990
At4g35220	At4g35220
At4g35370
At4g35410	At4g35410
At4g35650	At4g35650
At4g35690
At4g35730	At4g35730
At4g35740	At4g35740
At4g35840
At4g35880	At4g35880
At4g36180	At4g36180
At4g36290	At4g36290
At4g36380	At4g36380
At4g36520	At4g36520
At4g36590	At4g36590
At4g36660
At4g36810	At4g36810
At4g36920	At4g36920
At4g36940
At4g36980	At4g36980
At4g37110	At4g37110
At4g37210	At4g37210
At4g37240
At4g37320	At4g37320
At4g37360	At4g37360
At4g37470	At4g37470
At4g37490	At4g37490
At4g37530	At4g37530
At4g37660
At4g37740	At4g37740
At4g38000	At4g38000
At4g38050	At4g38050
At4g38130	At4g38130
At4g38170
At4g38180	At4g38180
At4g38210	At4g38210
At4g38620	At4g38620
At4g38630	At4g38630
At4g38750	At4g38750
At4g38890
At4g38930
At4g39000
At4g39010	At4g39010
At4g39150	At4g39150
At4g39170
At4g39210
At4g39230
At4g39280	At4g39280
At4g39300
At4g39330
At4g39350
At4g39510	At4g39510
At4g39530
At4g39630	At4g39630
At4g39660	At4g39660
At4g39680	At4g39680
At4g39790
At4g39840	At4g39840
At4g39860	At4g39860
At4g39920	At4g39920
At4g40000
At4g40010
At5g01090	At5g01090
At5g01180	At5g01180
At5g01200	At5g01200
At5g01230	At5g01230
At5g01600
At5g01650	At5g01650
At5g01790	At5g01790
At5g01800	At5g01800
At5g01810
At5g01910	At5g01910
At5g01950	At5g01950
At5g01950	At5g01950
At5g02220	At5g02220
At5g02370	At5g02370
At5g02470
At5g02560	At5g02560
At5g02590	At5g02590
At5g02610	At5g02610
At5g02630
[truncated: 647 more rows]
