# Supplementary material for: Transcriptional profiles underlying parent-of-origin effects in seeds of Arabidopsis thaliana
Source: BMC Plant Biol. 2010 Apr 20;10:72. doi: 10.1186/1471-2229-10-72 (PMC3095346; doi:10.1186/1471-2229-10-72)
Supplement: Additional file 2 — Upregulated and downregulated genes in individual platforms. Table S2. List of Genes called up (Affymetrix pSLR or Agilent SLR ≥ 0.6) or down (≤ -0.6) in each sample in the individual platforms. [file 1471-2229-10-72-S2.XLS]

## Sheet: Affymetrix 2xX4x up
Affymetrix	AtId	2x4pSLR
2xX4x up (pSLR>=0.6)	At2g20170	4.4
	At5g50335	4.3
	At2g02490	3.8
	At2g43670	3.6
	At1g07050	3.3
	At1g54040	3.3
	At2g34840	3.2
	At3g62150	3.1
	At3g15490	3
	At5g12070	3
	At3g62350	2.7
	At5g24440	2.7
	At5g26630	2.7
	At3g05460	2.6
	At3g24510	2.6
	At4g30650	2.6
	At4g30650	2.6
	At2g30810	2.5
	At4g29285	2.5
	At5g05260	2.4
	At5g09800	2.4
	At5g46950	2.4
	At1g65300	2.3
	At1g65330	2.3
	At4g31900	2.3
	At4g36590	2.3
	At5g09730	2.3
	At1g17665	2.2
	At1g73560	2.2
	At2g02515	2.2
	At2g40610	2.2
	At3g05860	2.2
	At1g48330	2.1
	At1g60985	2.1
	At1g65890	2.1
	At1g75590	2.1
	At2g07750	2.1
	At1g22090	2
	At1g47765	2
	At3g05800	2
	At3g26270	2
	At4g15040	2
	At5g15160	2
	At4g16160	1.9
	At4g39650	1.9
	At5g23240	1.9
	At5g62360	1.9
	At5g64710	1.9
	At1g04040	1.8
	At1g29450	1.8
	At1g33960	1.8
	At1g44090	1.8
	At1g44130	1.8
	At1g76270	1.8
	At3g02670	1.8
	At3g12700	1.8
	At4g32340	1.8
	At5g38620	1.8
	At5g54220	1.8
	At1g13680	1.7
	At1g51990	1.7
	At1g52700	1.7
	At2g17080	1.7
	At2g18490	1.7
	At3g07610	1.7
	At3g29370	1.7
	At3g49770	1.7
	At3g62170	1.7
	At4g19120	1.7
	At4g21720	1.7
	At4g35725	1.7
	At5g42900	1.7
	At1g74870	1.6
	At2g15740	1.6
	At2g40340	1.6
	At2g40350	1.6
	At2g43990	1.6
	At3g22120	1.6
	At3g24220	1.6
	At3g28130	1.6
	At4g18870	1.6
	At4g19430	1.6
	At5g07430	1.6
	At5g17540	1.6
	At5g40040	1.6
	At5g67390	1.6
	At1g08900	1.5
	At1g17770	1.5
	At1g20190	1.5
	At1g31490	1.5
	At1g55930	1.5
	At1g59670	1.5
	At1g69530	1.5
	At1g74670	1.5
	At2g15890	1.5
	At2g24740	1.5
	At2g42610	1.5
	At3g15357	1.5
	At3g25160	1.5
	At3g63010	1.5
	At4g00240	1.5
	At4g34770	1.5
	At5g44680	1.5
	At5g48850	1.5
	At5g49470	1.5
	At5g53770	1.5
	At5g54190	1.5
	At1g03445	1.4
	At1g03870	1.4
	At1g23080	1.4
	At1g27050	1.4
	At1g48010	1.4
	At1g53345	1.4
	At2g03190	1.4
	At2g15340	1.4
	At2g23770	1.4
	At2g30730	1.4
	At3g20810	1.4
	At3g25280	1.4
	At3g52480	1.4
	At3g57160	1.4
	At4g04330	1.4
	At4g25900	1.4
	At4g33980	1.4
	At5g05030	1.4
	At1g64640	1.3
	At1g80330	1.3
	At2g05380	1.3
	At2g06050	1.3
	At2g23170	1.3
	At2g26050	1.3
	At2g34650	1.3
	At2g39640	1.3
	At2g39920	1.3
	At3g02170	1.3
	At3g10780	1.3
	At3g10950	1.3
	At3g14310	1.3
	At3g18830	1.3
	At3g26210	1.3
	At3g46860	1.3
	At3g49580	1.3
	At4g02380	1.3
	At4g24780	1.3
	At5g20710	1.3
	At5g46050	1.3
	At5g56200	1.3
	At1g11850	1.2
	At1g21270	1.2
	At1g26770	1.2
	At1g29080	1.2
	At1g78090	1.2
	At2g21660	1.2
	At2g25700	1.2
	At2g40470	1.2
	At2g47430	1.2
	At3g11920	1.2
	At3g17710	1.2
	At3g29030	1.2
	At3g60700	1.2
	At4g16590	1.2
	At4g25530	1.2
	At4g37360	1.2
	At5g11420	1.2
	At5g22400	1.2
	At5g27330	1.2
	At5g60510	1.2
	At1g02980	1.1
	At1g03220	1.1
	At1g03230	1.1
	At1g07590	1.1
	At1g09970	1.1
	At1g14880	1.1
	At1g27030	1.1
	At1g29670	1.1
	At1g53870	1.1
	At1g53890	1.1
	At1g71770	1.1
	At1g77510	1.1
	At1g78000	1.1
	At2g22980	1.1
	At2g33570	1.1
	At2g33830	1.1
	At2g36470	1.1
	At2g44460	1.1
	At3g04290	1.1
	At3g07540	1.1
	At3g14850	1.1
	At3g16240	1.1
	At3g17070	1.1
	At3g21410	1.1
	At3g58540	1.1
	At3g59790	1.1
	At3g63240	1.1
	At4g13070	1.1
	At4g31070	1.1
	At4g32105	1.1
	At4g32750	1.1
	At5g15970	1.1
	At5g22570	1.1
	At5g43580	1.1
	At5g43790	1.1
	At5g57780	1.1
	At1g11350	1
	At1g20070	1
	At1g59870	1
	At1g64030	1
	At1g73110	1
	At1g75190	1
	At2g15620	1
	At2g23950	1
	At2g40460	1
	At2g42530	1
	At3g17150	1
	At3g18080	1
	At3g23730	1
	At3g25990	1
	At3g46130	1
	At3g52500	1
	At3g56520	1
	At4g00670	1
	At4g03190	1
	At4g17090	1
	At4g25100	1
	At4g27890	1
	At4g30590	1
	At4g33490	1
	At4g37800	1
	At4g37950	1
	At5g03720	1
	At5g09480	1
	At5g14960	1
	At5g15580	1
	At5g20430	1
	At5g26220	1
	At5g40260	1
	At5g42290	1
	At5g42910	1
	At5g60410	1
	At1g06640	0.9
	At1g09360	0.9
	At1g13950	0.9
	At1g17020	0.9
	At1g19950	0.9
	At1g23410	0.9
	At1g28050	0.9
	At1g29270	0.9
	At1g33590	0.9
	At1g43000	0.9
	At1g53920	0.9
	At1g56300	0.9
	At1g59660	0.9
	At1g72110	0.9
	At1g72610	0.9
	At1g75580	0.9
	At1g75960	0.9
	At2g02450	0.9
	At2g07702	0.9
	At2g18210	0.9
	At2g22320	0.9
	At2g23590	0.9
	At2g23600	0.9
	At2g24762	0.9
	At2g28085	0.9
	At2g29350	0.9
	At2g37750	0.9
	At2g40230	0.9
	At2g44710	0.9
	At2g46140	0.9
	At3g03410	0.9
	At3g06070	0.9
	At3g10520	0.9
	At3g13150	0.9
	At3g16180	0.9
	At3g24210	0.9
	At3g25670	0.9
	At3g48590	0.9
	At3g55350	0.9
	At3g60730	0.9
	At4g08950	0.9
	At4g17215	0.9
	At4g19410	0.9
	At4g20740	0.9
	At4g37950	0.9
	At5g03610	0.9
	At5g09370	0.9
	At5g10440	0.9
	At5g24660	0.9
	At5g40710	0.9
	At5g40730	0.9
	At5g44820	0.9
	At5g59510	0.9
	At1g01300	0.8
	At1g04940	0.8
	At1g08180	0.8
	At1g16950	0.8
	At1g18590	0.8
	At1g21670	0.8
	At1g47480	0.8
	At1g53430	0.8
	At1g53645	0.8
	At1g53650	0.8
	At1g61860	0.8
	At1g66620	0.8
	At1g72580	0.8
	At1g73360	0.8
	At1g74000	0.8
	At1g75450	0.8
	At1g76680	0.8
	At1g76690	0.8
	At1g78995	0.8
	At2g13820	0.8
	At2g15260	0.8
	At2g17540	0.8
	At2g33330	0.8
	At2g34060	0.8
	At2g36485	0.8
	At2g37540	0.8
	At2g37670	0.8
	At2g38940	0.8
	At2g39140	0.8
	At3g12520	0.8
	At3g20030	0.8
	At3g22060	0.8
	At3g23020	0.8
	At3g28420	0.8
	At3g46970	0.8
	At3g51600	0.8
	At3g54700	0.8
	At3g54960	0.8
	At3g55950	0.8
	At3g57270	0.8
	At3g59350	0.8
	At3g60140	0.8
	At4g01680	0.8
	At4g04930	0.8
	At4g09680	0.8
	At4g17100	0.8
	At4g19680	0.8
	At4g26470	0.8
	At4g30660	0.8
	At4g36010	0.8
	At4g36540	0.8
	At4g36740	0.8
	At4g38850	0.8
	At4g39590	0.8
	At5g04820	0.8
	At5g05440	0.8
	At5g18060	0.8
	At5g34940	0.8
	At5g39560	0.8
	At5g40155	0.8
	At5g44020	0.8
	At5g48280	0.8
	At5g50990	0.8
	At5g56380	0.8
	At5g58670	0.8
	At5g58860	0.8
	At5g62350	0.8
	At5g62920	0.8
	At5g65160	0.8
	At5g65370	0.8
	At5g65860	0.8
	At1g01250	0.7
	At1g12620	0.7
	At1g15430	0.7
	At1g20010	0.7
	At1g23900	0.7
	At1g27740	0.7
	At1g28130	0.7
	At1g30110	0.7
	At1g30710	0.7
	At1g31410	0.7
	At1g31850	0.7
	At1g37130	0.7
	At1g43900	0.7
	At1g49750	0.7
	At1g52800	0.7
	At1g52810	0.7
	At1g61300	0.7
	At1g61310	0.7
	At1g61800	0.7
	At1g63020	0.7
	At1g63220	0.7
	At1g65500	0.7
	At1g67120	0.7
	At1g69190	0.7
	At1g69830	0.7
	At1g70170	0.7
	At1g73260	0.7
	At1g73610	0.7
	At1g75520	0.7
	At1g80110	0.7
	At2g01150	0.7
	At2g02000	0.7
	At2g02010	0.7
	At2g05160	0.7
	At2g15310	0.7
	At2g17670	0.7
	At2g21420	0.7
	At2g21510	0.7
	At2g22870	0.7
	At2g24210	0.7
	At2g25320	0.7
	At2g25330	0.7
	At2g30960	0.7
	At2g34357	0.7
	At2g39370	0.7
	At2g43550	0.7
	At2g43820	0.7
	At2g44510	0.7
	At2g45110	0.7
	At3g04910	0.7
	At3g15650	0.7
	At3g20560	0.7
	At3g24090	0.7
	At3g46640	0.7
	At3g47860	0.7
	At4g01650	0.7
	At4g02710	0.7
	At4g08870	0.7
	At4g12180	0.7
	At4g12730	0.7
	At4g15755	0.7
	At4g20080	0.7
	At4g20270	0.7
	At4g21480	0.7
	At4g22080	0.7
	At4g22160	0.7
	At4g26430	0.7
	At4g26530	0.7
	At4g31500	0.7
	At5g01015	0.7
	At5g02230	0.7
	At5g02580	0.7
	At5g02860	0.7
	At5g11150	0.7
	At5g22920	0.7
	At5g25500	0.7
	At5g26340	0.7
	At5g26570	0.7
	At5g32460	0.7
	At5g48970	0.7
	At5g49480	0.7
	At5g50480	0.7
	At5g52320	0.7
	At5g59390	0.7
	At5g59570	0.7
	At5g60070	0.7
	At5g62720	0.7
	At5g63540	0.7
	At5g64150	0.7
	At5g65640	0.7
	At5g65730	0.7
	At5g67180	0.7
	At1g02860	0.6
	At1g05010	0.6
	At1g05450	0.6
	At1g06460	0.6
	At1g06720	0.6
	At1g08500	0.6
	At1g10200	0.6
	At1g10760	0.6
	At1g11545	0.6
	At1g19900	0.6
	At1g22270	0.6
	At1g23090	0.6
	At1g28300	0.6
	At1g28400	0.6
	At1g32850	0.6
	At1g35260	0.6
	At1g36370	0.6
	At1g49660	0.6
	At1g54740	0.6
	At1g55990	0.6
	At1g58170	0.6
	At1g61380	0.6
	At1g65960	0.6
	At1g67720	0.6
	At1g67750	0.6
	At1g67820	0.6
	At1g67830	0.6
	At1g68050	0.6
	At1g69870	0.6
	At1g70270	0.6
	At1g70450	0.6
	At1g70820	0.6
	At1g71230	0.6
	At1g71350	0.6
	At1g72280	0.6
	At1g73130	0.6
	At1g75880	0.6
	At1g77990	0.6
	At1g78390	0.6
	At1g78780	0.6
	At2g01420	0.6
	At2g01930	0.6
	At2g05910	0.6
	At2g10940	0.6
	At2g18290	0.6
	At2g19760	0.6
	At2g20210	0.6
	At2g20450	0.6
	At2g21210	0.6
	At2g25730	0.6
	At2g28630	0.6
	At2g28660	0.6
	At2g28900	0.6
	At2g29630	0.6
	At2g32340	0.6
	At2g35300	0.6
	At2g36560	0.6
	At2g39980	0.6
	At2g41630	0.6
	At2g42280	0.6
	At2g46690	0.6
	At3g02240	0.6
	At3g04210	0.6
	At3g04550	0.6
	At3g07650	0.6
	At3g09720	0.6
	At3g10020	0.6
	At3g11020	0.6
	At3g11210	0.6
	At3g12160	0.6
	At3g13050	0.6
	At3g13650	0.6
	At3g15020	0.6
	At3g17600	0.6
	At3g23190	0.6
	At3g25940	0.6
	At3g30740	0.6
	At3g44750	0.6
	At3g47800	0.6
	At3g48950	0.6
	At3g50650	0.6
	At3g53370	0.6
	At3g53460	0.6
	At3g55740	0.6
	At3g56070	0.6
	At3g56620	0.6
	At3g59670	0.6
	At3g59820	0.6
	At3g60660	0.6
	At3g63160	0.6
	At4g02500	0.6
	At4g04610	0.6
	At4g10270	0.6
	At4g16500	0.6
	At4g17870	0.6
	At4g18970	0.6
	At4g19510	0.6
	At4g19900	0.6
	At4g21390	0.6
	At4g21990	0.6
	At4g22600	0.6
	At4g26110	0.6
	At4g27560	0.6
	At4g29800	0.6
	At4g32280	0.6
	At4g33720	0.6
	At4g34760	0.6
	At4g36500	0.6
	At4g36580	0.6
	At4g37430	0.6
	At4g39260	0.6
	At5g01210	0.6
	At5g06690	0.6
	At5g07310	0.6
	At5g12980	0.6
	At5g14600	0.6
	At5g15070	0.6
	At5g17700	0.6
	At5g19250	0.6
	At5g20250	0.6
	At5g22790	0.6
	At5g23020	0.6
	At5g25620	0.6
	At5g34883	0.6
	At5g34885	0.6
	At5g34885	0.6
	At5g35750	0.6
	At5g38730	0.6
	At5g43330	0.6
	At5g43670	0.6
	At5g44130	0.6
	At5g44500	0.6
	At5g45690	0.6
	At5g48460	0.6
	At5g50260	0.6
	At5g51550	0.6
	At5g55580	0.6
	At5g57785	0.6
	At5g58750	0.6
	At5g61380	0.6
	At5g61590	0.6
	At5g62980	0.6
	At5g64330	0.6

## Sheet: Affymetrix 2xX4x down
Affymetrix	AtId	2x4pSLR
2xX4x down (pSLR<= -0.6)	At4g11050	-3.9
	At3g20130	-3.4
	At1g06980	-2.5
	At1g72240	-2.5
	At2g32140	-2.5
	At3g26150	-2.5
	At5g06760	-2.5
	At5g44350	-2.5
	At2g26150	-2.4
	At2g29040	-2.4
	At4g27280	-2.4
	At4g27460	-2.4
	At5g38280	-2.4
	At1g78860	-2.3
	At5g59820	-2.3
	At4g27657	-2.2
	At5g57560	-2.2
	At1g01900	-2.1
	At1g50650	-2.1
	At2g26820	-2.1
	At4g14815	-2.1
	At5g14180	-2.1
	At1g35210	-2
	At1g64500	-2
	At3g10900	-2
	At3g52970	-2
	At5g25130	-2
	At5g57530	-2
	At1g61680	-1.9
	At1g71120	-1.9
	At1g72860	-1.9
	At1g77790	-1.9
	At2g05950	-1.9
	At3g23840	-1.9
	At4g39480	-1.9
	At5g67300	-1.9
	At1g02810	-1.8
	At1g35663	-1.8
	At1g56540	-1.8
	At1g69230	-1.8
	At1g74120	-1.8
	At3g19660	-1.8
	At3g19680	-1.8
	At3g43820	-1.8
	At3g55980	-1.8
	At4g01720	-1.8
	At1g48930	-1.7
	At2g27380	-1.7
	At3g10660	-1.7
	At3g45000	-1.7
	At3g50060	-1.7
	At5g10620	-1.7
	At5g54490	-1.7
	At5g62100	-1.7
	At1g08560	-1.6
	At1g12080	-1.6
	At1g27610	-1.6
	At1g27730	-1.6
	At1g50470	-1.6
	At1g60190	-1.6
	At1g63100	-1.6
	At2g15020	-1.6
	At2g25680	-1.6
	At2g26940	-1.6
	At2g28190	-1.6
	At2g37870	-1.6
	At2g44840	-1.6
	At2g47860	-1.6
	At3g02380	-1.6
	At3g06895	-1.6
	At3g08900	-1.6
	At4g11280	-1.6
	At4g24570	-1.6
	At5g16080	-1.6
	At5g25120	-1.6
	At5g51190	-1.6
	At1g14660	-1.5
	At1g21890	-1.5
	At1g31360	-1.5
	At1g51260	-1.5
	At1g52470	-1.5
	At1g64260	-1.5
	At1g72230	-1.5
	At1g80450	-1.5
	At2g02850	-1.5
	At2g14620	-1.5
	At2g27240	-1.5
	At2g33850	-1.5
	At2g34530	-1.5
	At3g01290	-1.5
	At3g14300	-1.5
	At3g16175	-1.5
	At3g19430	-1.5
	At3g55660	-1.5
	At3g61190	-1.5
	At3g61890	-1.5
	At4g03400	-1.5
	At4g16350	-1.5
	At4g17490	-1.5
	At4g27170	-1.5
	At4g29780	-1.5
	At5g03190	-1.5
	At5g57260	-1.5
	At5g61600	-1.5
	At5g66780	-1.5
	At1g04380	-1.4
	At1g05370	-1.4
	At1g24678	-1.4
	At1g72430	-1.4
	At2g33260	-1.4
	At3g07250	-1.4
	At3g28340	-1.4
	At3g57920	-1.4
	At4g08040	-1.4
	At4g18980	-1.4
	At4g25820	-1.4
	At4g28365	-1.4
	At4g31950	-1.4
	At4g33730	-1.4
	At5g24940	-1.4
	At5g28030	-1.4
	At5g37540	-1.4
	At5g37870	-1.4
	At5g50910	-1.4
	At5g51930	-1.4
	At5g52810	-1.4
	At5g66300	-1.4
	At1g01070	-1.3
	At1g10070	-1.3
	At1g24625	-1.3
	At1g33700	-1.3
	At1g33811	-1.3
	At1g43640	-1.3
	At1g58807	-1.3
	At1g58807	-1.3
	At1g59124	-1.3
	At1g59124	-1.3
	At1g66730	-1.3
	At1g67810	-1.3
	At1g79270	-1.3
	At2g34180	-1.3
	At2g41640	-1.3
	At2g42110	-1.3
	At3g01250	-1.3
	At3g10930	-1.3
	At3g17180	-1.3
	At3g20090	-1.3
	At3g43430	-1.3
	At3g46530	-1.3
	At3g50930	-1.3
	At3g54770	-1.3
	At4g13450	-1.3
	At4g19460	-1.3
	At4g37260	-1.3
	At4g38000	-1.3
	At5g02070	-1.3
	At5g11590	-1.3
	At5g13150	-1.3
	At5g24080	-1.3
	nad7	-1.3
	At1g01060	-1.2
	At1g14540	-1.2
	At1g23710	-1.2
	At1g24140	-1.2
	At1g26380	-1.2
	At1g31880	-1.2
	At1g46696	-1.2
	At1g56650	-1.2
	At1g66400	-1.2
	At1g67623	-1.2
	At1g72900	-1.2
	At2g21030	-1.2
	At2g21030	-1.2
	At2g32990	-1.2
	At2g39650	-1.2
	At2g42380	-1.2
	At2g43870	-1.2
	At2g47180	-1.2
	At3g04020	-1.2
	At3g04640	-1.2
	At3g12960	-1.2
	At3g22800	-1.2
	At3g45650	-1.2
	At3g45660	-1.2
	At3g47210	-1.2
	At3g57530	-1.2
	At3g59700	-1.2
	At4g08270	-1.2
	At4g23140	-1.2
	At4g23220	-1.2
	At4g23750	-1.2
	At4g24380	-1.2
	At4g27654	-1.2
	At4g38080	-1.2
	At5g01370	-1.2
	At5g05390	-1.2
	At5g05510	-1.2
	At5g09280	-1.2
	At5g19740	-1.2
	At5g42250	-1.2
	At5g42250	-1.2
	At5g47450	-1.2
	At5g52390	-1.2
	At5g66400	-1.2
	At1g01380	-1.1
	At1g07400	-1.1
	At1g11390	-1.1
	At1g14200	-1.1
	At1g28160	-1.1
	At1g33055	-1.1
	At1g35140	-1.1
	At1g49860	-1.1
	At1g51890	-1.1
	At1g59860	-1.1
	At1g66700	-1.1
	At1g66860	-1.1
	At1g69490	-1.1
	At1g72660	-1.1
	At1g78440	-1.1
	At2g02270	-1.1
	At2g10970	-1.1
	At2g30590	-1.1
	At2g38870	-1.1
	At2g39430	-1.1
	At2g40140	-1.1
	At2g44800	-1.1
	At2g46400	-1.1
	At3g02480	-1.1
	At3g05690	-1.1
	At3g08570	-1.1
	At3g12320	-1.1
	At3g14680	-1.1
	At3g15240	-1.1
	At3g22640	-1.1
	At3g22880	-1.1
	At3g23170	-1.1
	At3g24500	-1.1
	At3g24720	-1.1
	At3g25855	-1.1
	At3g47480	-1.1
	At3g50310	-1.1
	At3g53980	-1.1
	At4g04460	-1.1
	At4g10310	-1.1
	At4g13480	-1.1
	At4g18630	-1.1
	At4g28950	-1.1
	At4g31840	-1.1
	At4g34600	-1.1
	At4g38400	-1.1
	At4g39410	-1.1
	At5g02670	-1.1
	At5g06510	-1.1
	At5g24150	-1.1
	At5g46470	-1.1
	At5g46510	-1.1
	At5g53970	-1.1
	At5g61280	-1.1
	At1g02820	-1
	At1g08830	-1
	At1g13230	-1
	At1g18330	-1
	At1g20160	-1
	At1g43020	-1
	At1g44740	-1
	At1g46768	-1
	At1g54050	-1
	At1g55740	-1
	At1g60980	-1
	At1g66160	-1
	At1g74310	-1
	At1g80080	-1
	At2g02100	-1
	At2g07725	-1
	At2g12190	-1
	At2g14095	-1
	At2g31880	-1
	At2g36220	-1
	At2g39250	-1
	At2g39800	-1
	At2g45830	-1
	At2g46680	-1
	At3g04900	-1
	At3g16360	-1
	At3g17520	-1
	At3g20190	-1
	At3g26420	-1
	At3g26420	-1
	At3g26430	-1
	At3g26430	-1
	At3g28580	-1
	At3g55610	-1
	At3g56710	-1
	At4g11460	-1
	At4g30460	-1
	At4g33330	-1
	At4g33905	-1
	At4g37610	-1
	At5g06980	-1
	At5g09530	-1
	At5g20330	-1
	At5g24120	-1
	At5g28640	-1
	At5g37660	-1
	At5g42590	-1
	At5g50730	-1
	At5g51900	-1
	At5g56640	-1
	At5g62250	-1
	At1g01480	-0.9
	At1g04240	-0.9
	At1g11450	-0.9
	At1g12520	-0.9
	At1g14430	-0.9
	At1g18100	-0.9
	At1g18740	-0.9
	At1g22810	-0.9
	At1g26210	-0.9
	At1g31370	-0.9
	At1g32350	-0.9
	At1g32560	-0.9
	At1g43040	-0.9
	At1g49960	-0.9
	At1g50560	-0.9
	At1g52180	-0.9
	At1g53540	-0.9
	At1g55050	-0.9
	At1g61660	-0.9
	At1g62710	-0.9
	At1g66760	-0.9
	At1g67865	-0.9
	At1g70000	-0.9
	At1g72840	-0.9
	At1g74460	-0.9
	At1g77580	-0.9
	At1g78940	-0.9
	At2g18660	-0.9
	At2g22500	-0.9
	At2g28305	-0.9
	At2g36890	-0.9
	At2g37970	-0.9
	At2g40990	-0.9
	At2g43290	-0.9
	At2g46790	-0.9
	At2g47780	-0.9
	At3g02640	-0.9
	At3g10560	-0.9
	At3g12580	-0.9
	At3g12660	-0.9
	At3g14370	-0.9
	At3g21890	-0.9
	At3g24650	-0.9
	At3g29265	-0.9
	At3g29575	-0.9
	At3g44380	-0.9
	At3g45640	-0.9
	At3g45710	-0.9
	At3g46720	-0.9
	At3g46980	-0.9
	At3g47295	-0.9
	At3g51740	-0.9
	At3g52540	-0.9
	At3g54810	-0.9
	At3g56290	-0.9
	At3g60290	-0.9
	At3g62260	-0.9
	At3g62720	-0.9
	At3g62930	-0.9
	At4g00050	-0.9
	At4g13230	-0.9
	At4g17500	-0.9
	At4g23610	-0.9
	At4g25330	-0.9
	At4g25420	-0.9
	At4g28085	-0.9
	At4g30450	-0.9
	At4g30670	-0.9
	At4g32890	-0.9
	At4g33050	-0.9
	At4g34150	-0.9
	At4g35700	-0.9
	At5g07230	-0.9
	At5g07500	-0.9
	At5g19240	-0.9
	At5g21120	-0.9
	At5g25240	-0.9
	At5g39440	-0.9
	At5g42380	-0.9
	At5g43780	-0.9
	At5g46115	-0.9
	At5g47670	-0.9
	At5g53200	-0.9
	At5g53510	-0.9
	At5g56080	-0.9
	At5g59220	-0.9
	At5g62630	-0.9
	At5g65530	-0.9
	At1g04800	-0.8
	At1g07180	-0.8
	At1g13150	-0.8
	At1g14687	-0.8
	At1g17380	-0.8
	At1g18530	-0.8
	At1g20310	-0.8
	At1g20520	-0.8
	At1g20700	-0.8
	At1g20823	-0.8
	At1g21230	-0.8
	At1g22190	-0.8
	At1g23670	-0.8
	At1g26970	-0.8
	At1g27200	-0.8
	At1g27770	-0.8
	At1g27990	-0.8
	At1g30020	-0.8
	At1g30690	-0.8
	At1g30760	-0.8
	At1g50040	-0.8
	At1g50610	-0.8
	At1g51700	-0.8
	At1g52690	-0.8
	At1g56170	-0.8
	At1g57590	-0.8
	At1g59780	-0.8
	At1g63530	-0.8
	At1g63840	-0.8
	At1g65810	-0.8
	At1g66250	-0.8
	At1g68440	-0.8
	At1g69260	-0.8
	At1g71930	-0.8
	At1g72260	-0.8
	At1g74500	-0.8
	At1g75100	-0.8
	At1g77450	-0.8
	At2g01360	-0.8
	At2g01390	-0.8
	At2g05520	-0.8
	At2g16190	-0.8
	At2g22860	-0.8
	At2g25060	-0.8
	At2g27080	-0.8
	At2g28620	-0.8
	At2g32050	-0.8
	At2g33520	-0.8
	At2g37800	-0.8
	At2g39560	-0.8
	At2g41010	-0.8
	At2g43800	-0.8
	At3g01080	-0.8
	At3g07920	-0.8
	At3g11930	-0.8
	At3g14200	-0.8
	At3g17630	-0.8
	At3g23920	-0.8
	At3g28210	-0.8
	At3g44630	-0.8
	At3g46620	-0.8
	At3g50220	-0.8
	At3g52800	-0.8
	At3g57680	-0.8
	At3g61220	-0.8
	At3g62760	-0.8
	At4g01240	-0.8
	At4g03270	-0.8
	At4g03380	-0.8
	At4g12690	-0.8
	At4g15250	-0.8
	At4g15680	-0.8
	At4g17785	-0.8
	At4g23310	-0.8
	At4g25470	-0.8
	At4g26850	-0.8
	At4g27790	-0.8
	At4g28720	-0.8
	At4g32940	-0.8
	At4g33330	-0.8
	At4g34880	-0.8
	At4g37150	-0.8
	At5g02220	-0.8
	At5g03620	-0.8
	At5g05960	-0.8
	At5g08350	-0.8
	At5g10770	-0.8
	At5g12030	-0.8
	At5g13350	-0.8
	At5g14090	-0.8
	At5g16850	-0.8
	At5g17830	-0.8
	At5g19810	-0.8
	At5g22860	-0.8
	At5g35970	-0.8
	At5g37770	-0.8
	At5g39020	-0.8
	At5g43850	-0.8
	At5g47230	-0.8
	At5g47230	-0.8
	At5g48100	-0.8
	At5g50570	-0.8
	At5g50670	-0.8
	At5g54470	-0.8
	At5g58770	-0.8
	At5g62020	-0.8
	At5g63340	-0.8
	At5g63710	-0.8
	At5g64100	-0.8
	At5g64170	-0.8
	At5g66985	-0.8
	At5g67060	-0.8
	At1g03440	-0.7
	At1g05130	-0.7
	At1g13340	-0.7
	At1g13650	-0.7
	At1g14900	-0.7
	At1g18460	-0.7
	At1g18810	-0.7
	At1g23590	-0.7
	At1g24530	-0.7
	At1g24600	-0.7
	At1g25400	-0.7
	At1g26590	-0.7
	At1g32170	-0.7
	At1g32190	-0.7
	At1g32900	-0.7
	At1g33430	-0.7
	At1g44446	-0.7
	At1g47485	-0.7
	At1g47655	-0.7
	At1g53820	-0.7
	At1g55960	-0.7
	At1g60720	-0.7
	At1g62570	-0.7
	At1g62980	-0.7
	At1g65980	-0.7
	At1g66230	-0.7
	At1g68040	-0.7
	At1g69240	-0.7
	At1g73000	-0.7
	At1g73870	-0.7
	At1g74055	-0.7
	At1g80130	-0.7
	At2g05940	-0.7
	At2g07777	-0.7
	At2g14210	-0.7
	At2g16580	-0.7
	At2g18370	-0.7
	At2g18450	-0.7
	At2g20880	-0.7
	At2g22180	-0.7
	At2g22330	-0.7
	At2g23120	-0.7
	At2g23800	-0.7
	At2g23810	-0.7
	At2g26760	-0.7
	At2g34720	-0.7
	At2g38470	-0.7
	At2g39570	-0.7
	At2g40220	-0.7
	At2g44500	-0.7
	At2g45430	-0.7
	At2g46070	-0.7
	At2g46330	-0.7
	At2g46660	-0.7
	At2g46735	-0.7
	At2g47440	-0.7
	At2g47670	-0.7
	At3g06460	-0.7
	At3g06560	-0.7
	At3g07850	-0.7
	At3g08500	-0.7
	At3g13910	-0.7
	At3g14040	-0.7
	At3g14470	-0.7
	At3g15170	-0.7
	At3g15500	-0.7
	At3g16040	-0.7
	At3g17840	-0.7
	At3g20270	-0.7
	At3g25640	-0.7
	At3g27200	-0.7
	At3g27470	-0.7
	At3g28270	-0.7
	At3g29390	-0.7
	At3g29770	-0.7
	At3g42960	-0.7
	At3g45320	-0.7
	At3g45910	-0.7
	At3g48580	-0.7
	At3g49050	-0.7
	At3g49620	-0.7
	At3g51570	-0.7
	At3g52460	-0.7
	At3g53260	-0.7
	At3g53300	-0.7
	At3g54500	-0.7
	At3g59060	-0.7
	At3g61120	-0.7
	At4g00280	-0.7
	At4g10955	-0.7
	At4g10960	-0.7
	At4g13800	-0.7
	At4g15140	-0.7
	At4g17840	-0.7
	At4g21440	-0.7
	At4g21780	-0.7
	At4g22050	-0.7
	At4g25790	-0.7
	At4g27450	-0.7
	At4g28130	-0.7
	At4g32020	-0.7
	At4g33040	-0.7
	At4g33970	-0.7
	At4g34520	-0.7
	At4g36770	-0.7
	At4g37760	-0.7
	At4g39720	-0.7
	At4g40090	-0.7
	At5g01110	-0.7
	At5g02020	-0.7
	At5g03120	-0.7
	At5g05180	-0.7
	At5g05500	-0.7
	At5g06320	-0.7
	At5g06490	-0.7
	At5g07280	-0.7
	At5g09220	-0.7
	At5g10310	-0.7
	At5g10430	-0.7
	At5g10930	-0.7
	At5g13750	-0.7
	At5g18270	-0.7
	At5g18860	-0.7
	At5g20240	-0.7
	At5g20390	-0.7
	At5g20740	-0.7
	At5g22510	-0.7
	At5g23750	-0.7
	At5g24800	-0.7
	At5g37840	-0.7
	At5g37900	-0.7
	At5g38070	-0.7
	At5g39100	-0.7
	At5g42200	-0.7
	At5g43270	-0.7
	At5g47560	-0.7
	At5g49620	-0.7
	At5g51680	-0.7
	At5g52710	-0.7
	At5g54020	-0.7
	At5g54060	-0.7
	At5g55570	-0.7
	At5g59170	-0.7
	At5g60020	-0.7
	At5g64510	-0.7
	At5g64840	-0.7
	At5g66690	-0.7
	At1g07350	-0.6
	At1g09575	-0.6
	At1g12630	-0.6
	At1g13600	-0.6
	At1g14190	-0.6
	At1g14280	-0.6
	At1g14480	-0.6
	At1g16260	-0.6
	At1g18560	-0.6
	At1g19650	-0.6
	At1g21000	-0.6
	At1g22890	-0.6
	At1g26500	-0.6
	At1g27320	-0.6
	At1g32250	-0.6
	At1g33760	-0.6
	At1g34110	-0.6
	At1g35610	-0.6
	At1g48180	-0.6
	At1g54070	-0.6
	At1g55440	-0.6
	At1g55730	-0.6
	At1g55760	-0.6
	At1g62045	-0.6
	At1g64690	-0.6
	At1g67020	-0.6
	At1g67870	-0.6
	At1g67920	-0.6
	At1g68200	-0.6
	At1g68510	-0.6
	At1g69120	-0.6
	At1g69480	-0.6
	At1g70430	-0.6
	At1g70580	-0.6
	At1g70610	-0.6
	At1g70985	-0.6
	At1g71450	-0.6
	At1g73010	-0.6
	At1g73500	-0.6
	At1g75180	-0.6
	At1g75240	-0.6
	At1g78510	-0.6
	At1g79360	-0.6
	At2g02710	-0.6
	At2g05180	-0.6
	At2g15780	-0.6
	At2g16060	-0.6
	At2g17960	-0.6
	At2g19200	-0.6
	At2g19650	-0.6
	At2g23290	-0.6
	At2g24600	-0.6
	At2g27270	-0.6
	At2g28960	-0.6
	At2g29450	-0.6
	At2g30520	-0.6
	At2g30830	-0.6
	At2g31160	-0.6
	At2g32680	-0.6
	At2g33380	-0.6
	At2g33580	-0.6
	At2g35870	-0.6
	At2g36830	-0.6
	At2g44250	-0.6
	At2g44430	-0.6
	At2g44790	-0.6
	At2g45570	-0.6
	At2g45900	-0.6
	At2g46530	-0.6
	At2g46640	-0.6
	At2g47190	-0.6
	At2g47570	-0.6
	At2g47770	-0.6
	At3g01570	-0.6
	At3g07360	-0.6
	At3g09070	-0.6
	At3g09260	-0.6
	At3g10420	-0.6
	At3g11410	-0.6
	At3g13510	-0.6
	At3g15560	-0.6
	At3g15760	-0.6
	At3g18050	-0.6
	At3g18650	-0.6
	At3g19090	-0.6
	At3g19270	-0.6
	At3g19290	-0.6
	At3g19720	-0.6
	At3g21100	-0.6
	At3g21100	-0.6
	At3g21520	-0.6
	At3g25980	-0.6
	At3g43280	-0.6
	At3g43300	-0.6
	At3g44050	-0.6
	At3g44690	-0.6
	At3g49210	-0.6
	At3g49840	-0.6
	At3g55560	-0.6
	At3g56400	-0.6
	At3g56810	-0.6
	At3g57040	-0.6
	At3g57070	-0.6
	At3g58020	-0.6
	At3g59680	-0.6
	At3g62230	-0.6
	At3g63300	-0.6
	At4g02075	-0.6
	At4g02130	-0.6
	At4g03050	-0.6
	At4g03100	-0.6
	At4g08930	-0.6
	At4g10350	-0.6
	At4g11780	-0.6
	At4g12310	-0.6
	At4g12320	-0.6
	At4g14770	-0.6
	At4g16780	-0.6
	At4g16940	-0.6
	At4g18700	-0.6
	At4g23670	-0.6
	At4g25220	-0.6
	At4g27550	-0.6
	At4g27590	-0.6
	At4g28940	-0.6
	At4g30440	-0.6
	At4g31520	-0.6
	At4g32170	-0.6
	At4g37410	-0.6
	At4g38590	-0.6
	At4g39640	-0.6
	At4g39780	-0.6
	At5g02840	-0.6
	At5g04200	-0.6
	At5g04340	-0.6
	At5g04530	-0.6
	At5g05410	-0.6
	At5g08480	-0.6
	At5g15950	-0.6
	At5g20230	-0.6
	At5g20580	-0.6
	At5g22300	-0.6
	At5g22310	-0.6
	At5g25110	-0.6
	At5g26120	-0.6
	At5g26620	-0.6
	At5g26770	-0.6
	At5g27980	-0.6
	At5g28510	-0.6
	At5g36220	-0.6
	At5g37360	-0.6
	At5g40630	-0.6
	At5g40690	-0.6
	At5g44400	-0.6
	At5g44670	-0.6
	At5g48570	-0.6
	At5g49890	-0.6
	At5g49990	-0.6
	At5g50800	-0.6
	At5g51670	-0.6
	At5g53710	-0.6
	At5g54300	-0.6
	At5g56860	-0.6
	At5g57070	-0.6
	At5g57920	-0.6
	At5g58140	-0.6
	At5g60350	-0.6
	At5g61350	-0.6
	At5g64790	-0.6
	At5g64940	-0.6
	At5g67030	-0.6

## Sheet: Agilent 2xX4x up
Agilent	AtId	2x4SLR
2xX4x up (SLR>=0.6)	At4g27170	5.1
	At1g62210	4.8
	At2g30810	4.8
	At3g01570	4.8
	At5g46950	4.8
	At4g35725	4.6
	At3g57270	4.4
	At4g16160	4.3
	At4g25140	4.3
	At3g05460	4.1
	At1g69190	3.9
	At2g28490	3.9
	At3g59790	3.9
	At5g54740	3.9
	At1g03880	3.8
	At3g27660	3.8
	At4g34520	3.8
	At4g39650	3.8
	At1g19900	3.6
	At3g24510	3.6
	At4g29285	3.6
	At2g39640	3.5
	At3g58550	3.5
	At5g09730	3.4
	At3g15490	3.3
	At1g18100	3.2
	At2g19500	3.2
	At3g10780	3.2
	At3g17150	3.2
	At3g24220	3.2
	At5g46040	3.2
	At5g51950	3.2
	At5g09370	3.1
	At1g44130	3
	At3g57160	3
	At4g27450	3
	At5g07500	3
	At1g05510	2.9
	At1g15380	2.9
	At1g43800	2.9
	At2g18360	2.9
	At3g04200	2.9
	At3g19350	2.9
	At4g31900	2.9
	At2g02515	2.8
	At2g18490	2.8
	At5g05030	2.8
	At1g02980	2.7
	At1g12010	2.7
	At1g80330	2.7
	At2g03190	2.7
	At4g18870	2.7
	At5g15000	2.7
	At5g42910	2.7
	At1g16980	2.6
	At1g60985	2.6
	At1g67820	2.6
	At3g05860	2.6
	At5g07190	2.6
	At1g21310	2.5
	At1g71691	2.5
	At5g07530	2.5
	At5g50750	2.5
	At1g62070	2.4
	At1g65330	2.4
	At2g30730	2.4
	At2g45110	2.4
	At1g01530	2.3
	At1g65300	2.3
	At1g73610	2.3
	At1g77210	2.3
	At5g12070	2.3
	At2g15260	2.2
	At2g34210	2.2
	At4g21610	2.2
	At4g27890	2.2
	At4g39640	2.2
	At5g20710	2.2
	At5g39100	2.2
	At1g11070	2.1
	At1g14580	2.1
	At1g48130	2.1
	At2g18370	2.1
	At2g25700	2.1
	At2g25940	2.1
	At3g17520	2.1
	At3g25280	2.1
	At3g60700	2.1
	At5g40155	2.1
	At5g54220	2.1
	At1g04645	2
	At1g21670	2
	At1g22990	2
	At1g34170	2
	At1g73360	2
	At2g17750	2
	At2g38900	2
	At3g02670	2
	At3g50440	2
	At4g22870	2
	At5g27010	2
	At5g47350	2
	At1g49800	1.9
	At1g62340	1.9
	At1g65670	1.9
	At1g70680	1.9
	At2g02000	1.9
	At2g21420	1.9
	At2g43670	1.9
	At3g11930	1.9
	At3g49770	1.9
	At3g59030	1.9
	At4g10220	1.9
	At4g20050	1.9
	At4g31830	1.9
	At5g09360	1.9
	At5g13170	1.9
	At5g14130	1.9
	At5g17220	1.9
	At5g19700	1.9
	At5g39890	1.9
	At5g46300	1.9
	At5g49190	1.9
	At1g03445	1.8
	At1g22090	1.8
	At1g29080	1.8
	At2g15740	1.8
	At2g26050	1.8
	At2g31360	1.8
	At2g38240	1.8
	At3g11920	1.8
	At3g48950	1.8
	At3g50440	1.8
	At4g10270	1.8
	At4g33840	1.8
	At5g05260	1.8
	At5g07260	1.8
	At5g44700	1.8
	At5g45690	1.8
	At5g50480	1.8
	At5g66150	1.8
	At1g09380	1.7
	At1g44090	1.7
	At1g72580	1.7
	At1g80160	1.7
	At2g02010	1.7
	At2g23910	1.7
	At2g38380	1.7
	At3g02940	1.7
	At3g24250	1.7
	At3g25760	1.7
	At5g47670	1.7
	At1g17770	1.6
	At1g20680	1.6
	At1g48010	1.6
	At1g48910	1.6
	At1g49860	1.6
	At1g60980	1.6
	At1g66850	1.6
	At1g73560	1.6
	At1g77520	1.6
	At1g79370	1.6
	At2g02490	1.6
	At3g02480	1.6
	At3g23060	1.6
	At3g26940	1.6
	At4g01430	1.6
	At4g01500	1.6
	At4g12910	1.6
	At5g07680	1.6
	At5g10170	1.6
	At5g50260	1.6
	At5g50770	1.6
	At5g53100	1.6
	At1g10585	1.5
	At1g13680	1.5
	At1g29680	1.5
	At1g65090	1.5
	At1g68850	1.5
	At2g27380	1.5
	At2g32370	1.5
	At2g41390	1.5
	At2g48140	1.5
	At3g18610	1.5
	At3g20030	1.5
	At3g22640	1.5
	At3g49300	1.5
	At3g52780	1.5
	At4g15400	1.5
	At4g17215	1.5
	At4g21020	1.5
	At4g21480	1.5
	At4g22880	1.5
	At4g37950	1.5
	At4g37950	1.5
	At5g01280	1.5
	At5g15120	1.5
	At5g23650	1.5
	At5g27330	1.5
	At5g40730	1.5
	At5g59810	1.5
	At5g63560	1.5
	At1g01900	1.4
	At1g04880	1.4
	At1g30840	1.4
	At1g31290	1.4
	At1g43160	1.4
	At1g61720	1.4
	At1g65690	1.4
	At1g77960	1.4
	At1g78390	1.4
	At2g22040	1.4
	At2g25330	1.4
	At3g11180	1.4
	At3g13020	1.4
	At3g23560	1.4
	At3g27785	1.4
	At3g54180	1.4
	At4g19430	1.4
	At5g33290	1.4
	At5g51490	1.4
	At1g02800	1.3
	At1g09155	1.3
	At1g60730	1.3
	At1g77510	1.3
	At2g27190	1.3
	At2g29330	1.3
	At2g42860	1.3
	At2g46750	1.3
	At3g08900	1.3
	At3g26790	1.3
	At3g61880	1.3
	At4g13420	1.3
	At4g14690	1.3
	At4g26470	1.3
	At5g24316	1.3
	At5g39520	1.3
	At5g59240	1.3
	At1g15790	1.2
	At1g19190	1.2
	At1g71120	1.2
	At2g02990	1.2
	At2g05540	1.2
	At2g23170	1.2
	At2g39060	1.2
	At2g41290	1.2
	At2g43510	1.2
	At2g44450	1.2
	At3g03410	1.2
	At3g04100	1.2
	At3g22400	1.2
	At3g26440	1.2
	At3g44690	1.2
	At3g48700	1.2
	At3g62460	1.2
	At4g02780	1.2
	At4g08290	1.2
	At4g24650	1.2
	At4g36740	1.2
	At5g01300	1.2
	At5g07210	1.2
	At5g56370	1.2
	At5g57630	1.2
	At5g57920	1.2
	At1g01070	1.1
	At1g04380	1.1
	At1g04920	1.1
	At1g19950	1.1
	At1g29660	1.1
	At1g48930	1.1
	At1g49960	1.1
	At1g54540	1.1
	At1g73220	1.1
	At1g74930	1.1
	At2g17710	1.1
	At2g18440	1.1
	At2g21430	1.1
	At2g24740	1.1
	At2g31780	1.1
	At2g36560	1.1
	At2g42840	1.1
	At2g44250	1.1
	At3g11160	1.1
	At3g20340	1.1
	At3g54560	1.1
	At3g54940	1.1
	At3g58450	1.1
	At3g59220	1.1
	At4g09740	1.1
	At4g15120	1.1
	At4g25980	1.1
	At4g26200	1.1
	At4g27550	1.1
	At4g31500	1.1
	At4g32870	1.1
	At4g36670	1.1
	At4g37360	1.1
	At5g09530	1.1
	At5g14920	1.1
	At5g20430	1.1
	At5g23260	1.1
	At5g26620	1.1
	At5g36680	1.1
	At5g36770	1.1
	At5g39560	1.1
	At5g47810	1.1
	At5g48820	1.1
	At5g56100	1.1
	At5g57785	1.1
	At5g63740	1.1
	At1g02690	1
	At1g04040	1
	At1g04660	1
	At1g11590	1
	At1g12600	1
	At1g17020	1
	At1g22590	1
	At1g28660	1
	At1g31050	1
	At1g32560	1
	At1g55600	1
	At1g69600	1
	At1g72080	1
	At2g05380	1
	At2g19800	1
	At2g25900	1
	At2g34440	1
	At2g34700	1
	At2g41990	1
	At2g43520	1
	At2g44240	1
	At3g02120	1
	At3g03520	1
	At3g04720	1
	At3g10180	1
	At3g10180	1
	At3g26270	1
	At3g52480	1
	At3g52540	1
	At3g62730	1
	At4g00220	1
	At4g04460	1
	At4g10950	1
	At4g20110	1
	At4g22050	1
	At4g33830	1
	At5g05340	1
	At5g10440	1
	At5g26120	1
	At5g44610	1
	At5g44780	1
	At5g48310	1
	At5g48340	1
	At5g59080	1
	At5g64120	1
	At1g08880	0.9
	At1g11190	0.9
	At1g14890	0.9
	At1g20680	0.9
	At1g20690	0.9
	At1g23410	0.9
	At1g23570	0.9
	At1g36060	0.9
	At1g44800	0.9
	At1g53070	0.9
	At1g56320	0.9
	At1g65060	0.9
	At1g69490	0.9
	At1g78060	0.9
	At1g78460	0.9
	At2g19110	0.9
	At2g23510	0.9
	At2g26870	0.9
	At2g34840	0.9
	At2g40610	0.9
	At2g42490	0.9
	At3g08740	0.9
	At3g15450	0.9
	At3g16500	0.9
	At3g19160	0.9
	At3g19210	0.9
	At3g26140	0.9
	At3g47800	0.9
	At3g49270	0.9
	At3g51180	0.9
	At3g51240	0.9
	At3g52550	0.9
	At3g52970	0.9
	At4g05190	0.9
	At4g10450	0.9
	At4g13345	0.9
	At4g20200	0.9
	At4g20460	0.9
	At4g21690	0.9
	At4g23800	0.9
	At4g25530	0.9
	At4g29620	0.9
	At4g30380	0.9
	At4g33280	0.9
	At4g36590	0.9
	At4g37320	0.9
	At5g03120	0.9
	At5g07550	0.9
	At5g08250	0.9
	At5g08480	0.9
	At5g09480	0.9
	At5g10360	0.9
	At5g13600	0.9
	At5g17780	0.9
	At5g21130	0.9
	At5g22810	0.9
	At5g44480	0.9
	At5g44640	0.9
	At5g45890	0.9
	At5g48850	0.9
	At5g52330	0.9
	At5g55080	0.9
	At5g55590	0.9
	At5g61730	0.9
	At5g65590	0.9
	At1g08065	0.8
	At1g14210	0.8
	At1g16370	0.8
	At1g20750	0.8
	At1g22670	0.8
	At1g43000	0.8
	At1g47840	0.8
	At1g48260	0.8
	At1g51990	0.8
	At1g53100	0.8
	At1g54870	0.8
	At1g62500	0.8
	At1g69530	0.8
	At1g71770	0.8
	At1g78000	0.8
	At1g79900	0.8
	At2g02100	0.8
	At2g05910	0.8
	At2g20170	0.8
	At2g24790	0.8
	At2g26470	0.8
	At2g27010	0.8
	At2g29540	0.8
	At2g31540	0.8
	At2g34555	0.8
	At2g38390	0.8
	At2g38400	0.8
	At2g44230	0.8
	At2g46690	0.8
	At3g17770	0.8
	At3g19515	0.8
	At3g21410	0.8
	At3g22600	0.8
	At3g22740	0.8
	At3g25990	0.8
	At3g26010	0.8
	At3g49050	0.8
	At3g60730	0.8
	At3g62360	0.8
	At4g02380	0.8
	At4g03320	0.8
	At4g17895	0.8
	At4g18360	0.8
	At4g19130	0.8
	At4g24150	0.8
	At4g25330	0.8
	At4g28190	0.8
	At4g28300	0.8
	At4g30620	0.8
	At4g31615	0.8
	At4g38370	0.8
	At5g02100	0.8
	At5g11510	0.8
	At5g13330	0.8
	At5g13830	0.8
	At5g18270	0.8
	At5g22500	0.8
	At5g36220	0.8
	At5g39720	0.8
	At5g42260	0.8
	At5g48100	0.8
	At5g50720	0.8
	At5g56150	0.8
	At5g57490	0.8
	At5g57740	0.8
	At5g58860	0.8
	At5g60930	0.8
	At5g60970	0.8
	At5g61440	0.8
	At5g63180	0.8
	At5g64710	0.8
	At1g01730	0.7
	At1g06720	0.7
	At1g06760	0.7
	At1g09360	0.7
	At1g10522	0.7
	At1g10780	0.7
	At1g11950	0.7
	At1g15310	0.7
	At1g17810	0.7
	At1g20630	0.7
	At1g21970	0.7
	At1g22015	0.7
	At1g23010	0.7
	At1g23130	0.7
	At1g25270	0.7
	At1g28190	0.7
	At1g30710	0.7
	At1g30740	0.7
	At1g52890	0.7
	At1g53520	0.7
	At1g55840	0.7
	At1g56170	0.7
	At1g60570	0.7
	At1g69370	0.7
	At1g71380	0.7
	At1g73000	0.7
	At1g74550	0.7
	At1g74670	0.7
	At1g78450	0.7
	At2g05440	0.7
	At2g12940	0.7
	At2g13810	0.7
	At2g18050	0.7
	At2g18210	0.7
	At2g20570	0.7
	At2g21060	0.7
	At2g21820	0.7
	At2g27120	0.7
	At2g30560	0.7
	At2g32340	0.7
	At2g36190	0.7
	At2g36970	0.7
	At2g37060	0.7
	At2g37980	0.7
	At2g39980	0.7
	At2g43820	0.7
	At2g44040	0.7
	At2g45210	0.7
	At3g01890	0.7
	At3g03130	0.7
	At3g03860	0.7
	At3g08860	0.7
	At3g11430	0.7
	At3g11740	0.7
	At3g12960	0.7
	At3g14360	0.7
	At3g17820	0.7
	At3g19500	0.7
	At3g22970	0.7
	At3g25080	0.7
	At3g26210	0.7
	At3g26840	0.7
	At3g45880	0.7
	At3g51030	0.7
	At3g51290	0.7
	At3g52060	0.7
	At3g53730	0.7
	At3g59530	0.7
	At3g61040	0.7
	At4g08990	0.7
	At4g18170	0.7
	At4g18650	0.7
	At4g19460	0.7
	At4g23560	0.7
	At4g24780	0.7
	At4g26220	0.7
	At4g27510	0.7
	At4g30090	0.7
	At4g32650	0.7
	At4g34020	0.7
	At4g35070	0.7
	At4g35650	0.7
	At4g35770	0.7
	At4g37490	0.7
	At4g39670	0.7
	At5g01210	0.7
	At5g01340	0.7
	At5g05250	0.7
	At5g07880	0.7
	At5g13490	0.7
	At5g13790	0.7
	At5g16900	0.7
	At5g19710	0.7
	At5g34883	0.7
	At5g34885	0.7
	At5g38110	0.7
	At5g40710	0.7
	At5g41650	0.7
	At5g43580	0.7
	At5g45050	0.7
	At5g48480	0.7
	At5g56660	0.7
	At5g57180	0.7
	At5g57780	0.7
	At5g58160	0.7
	At5g59170	0.7
	At5g63590	0.7
	At5g64990	0.7
	At5g65710	0.7
	At1g01060	0.6
	At1g01490	0.6
	At1g01570	0.6
	At1g02580	0.6
	At1g05160	0.6
	At1g05205	0.6
	At1g05910	0.6
	At1g08860	0.6
	At1g10050	0.6
	At1g12940	0.6
	At1g15660	0.6
	At1g16290	0.6
	At1g17260	0.6
	At1g17480	0.6
	At1g18830	0.6
	At1g20180	0.6
	At1g22110	0.6
	At1g26330	0.6
	At1g26770	0.6
	At1g26880	0.6
	At1g27990	0.6
	At1g49470	0.6
	At1g49870	0.6
	At1g53200	0.6
	At1g55940	0.6
	At1g59670	0.6
	At1g61570	0.6
	At1g64405	0.6
	At1g65240	0.6
	At1g65890	0.6
	At1g66460	0.6
	At1g66760	0.6
	At1g67110	0.6
	At1g67830	0.6
	At1g68380	0.6
	At1g69880	0.6
	At1g70170	0.6
	At1g76520	0.6
	At1g76560	0.6
	At1g77120	0.6
	At1g77310	0.6
	At1g78270	0.6
	At1g79330	0.6
	At1g80110	0.6
	At1g80740	0.6
	At2g02350	0.6
	At2g13790	0.6
	At2g14210	0.6
	At2g15325	0.6
	At2g16570	0.6
	At2g16650	0.6
	At2g18480	0.6
	At2g21100	0.6
	At2g23120	0.6
	At2g23340	0.6
	At2g23900	0.6
	At2g25110	0.6
	At2g28620	0.6
	At2g29490	0.6
	At2g32765	0.6
	At2g34620	0.6
	At2g42130	0.6
	At2g42350	0.6
	At2g42890	0.6
	At2g45170	0.6
	At2g45650	0.6
	At2g46370	0.6
	At2g47770	0.6
	At3g05810	0.6
	At3g06470	0.6
	At3g06950	0.6
	At3g10900	0.6
	At3g13690	0.6
	At3g14990	0.6
	At3g15670	0.6
	At3g17040	0.6
	At3g18830	0.6
	At3g19660	0.6
	At3g20420	0.6
	At3g20990	0.6
	At3g21720	0.6
	At3g27550	0.6
	At3g27650	0.6
	At3g29160	0.6
	At3g42670	0.6
	At3g43280	0.6
	At3g44050	0.6
	At3g49220	0.6
	At3g53740	0.6
	At3g54090	0.6
	At3g55060	0.6
	At3g55120	0.6
	At3g56520	0.6
	At3g62320	0.6
	At3g62350	0.6
	At4g01690	0.6
	At4g02710	0.6
	At4g11260	0.6
	At4g11650	0.6
	At4g14250	0.6
	At4g16500	0.6
	At4g17370	0.6
	At4g18920	0.6
	At4g19350	0.6
	At4g22790	0.6
	At4g23010	0.6
	At4g24040	0.6
	At4g27230	0.6
	At4g27480	0.6
	At4g29140	0.6
	At4g29560	0.6
	At4g32105	0.6
	At4g32890	0.6
	At4g33560	0.6
	At4g36260	0.6
	At4g37190	0.6
	At4g37740	0.6
	At5g01870	0.6
	At5g02590	0.6
	At5g04800	0.6
	At5g05790	0.6
	At5g07810	0.6
	At5g08460	0.6
	At5g10820	0.6
	At5g11230	0.6
	At5g13620	0.6
	At5g13930	0.6
	At5g14960	0.6
	At5g15180	0.6
	At5g18600	0.6
	At5g35790	0.6
	At5g38450	0.6
	At5g39230	0.6
	At5g40040	0.6
	At5g40690	0.6
	At5g44020	0.6
	At5g44820	0.6
	At5g44820	0.6
	At5g45350	0.6
	At5g45930	0.6
	At5g46370	0.6
	At5g46840	0.6
	At5g47160	0.6
	At5g49180	0.6
	At5g50130	0.6
	At5g50200	0.6
	At5g50400	0.6
	At5g51020	0.6
	At5g55520	0.6
	At5g56580	0.6
	At5g57240	0.6
	At5g58210	0.6
	At5g59305	0.6
	At5g59845	0.6
	At5g60250	0.6
	At5g63970	0.6
	At5g65370	0.6
	At5g66710	0.6
	At5g66980	0.6
	At5g66985	0.6

## Sheet: Agilent 2xX4x down
Agilent	AtId	2x4SLR
2xX4x down (SLR <= -0.6)	At5g57560	-3.1
	At1g33760	-2.4
	At4g27280	-2.4
	At4g24570	-2.2
	At1g35140	-2
	At2g41640	-1.9
	At1g77640	-1.8
	At5g61600	-1.8
	At1g72910	-1.7
	At2g22500	-1.7
	At2g32140	-1.7
	At5g51190	-1.7
	At1g02390	-1.6
	At1g65390	-1.6
	At1g65390	-1.6
	At2g23590	-1.6
	At2g27080	-1.6
	At1g57590	-1.5
	At2g21410	-1.5
	At4g11280	-1.5
	At4g24380	-1.5
	At5g23020	-1.5
	At5g54490	-1.5
	At5g67300	-1.5
	At1g19640	-1.4
	At2g17230	-1.4
	At2g29370	-1.4
	At4g01140	-1.4
	At5g37770	-1.4
	At5g41750	-1.4
	At1g27770	-1.3
	At1g50040	-1.3
	At1g66180	-1.3
	At2g39650	-1.3
	At3g28340	-1.3
	At3g46530	-1.3
	At4g34150	-1.3
	At5g46470	-1.3
	At5g46470	-1.3
	At1g56540	-1.2
	At1g61260	-1.2
	At1g70830	-1.2
	At2g01300	-1.2
	At2g02850	-1.2
	At2g14080	-1.2
	At2g34490	-1.2
	At2g43290	-1.2
	At2g47440	-1.2
	At3g19680	-1.2
	At3g45640	-1.2
	At3g51720	-1.2
	At3g62720	-1.2
	At4g15210	-1.2
	At4g17500	-1.2
	At4g28680	-1.2
	At5g25240	-1.2
	At5g64310	-1.2
	At1g21910	-1.1
	At1g31950	-1.1
	At1g61890	-1.1
	At1g70840	-1.1
	At1g72430	-1.1
	At2g01090	-1.1
	At2g35290	-1.1
	At2g47520	-1.1
	At3g05490	-1.1
	At3g12580	-1.1
	At3g43430	-1.1
	At3g48350	-1.1
	At3g50060	-1.1
	At3g50930	-1.1
	At3g52430	-1.1
	At4g12720	-1.1
	At5g24030	-1.1
	At5g58770	-1.1
	At5g61900	-1.1
	At1g01250	-1
	At1g20510	-1
	At1g33720	-1
	At1g58420	-1
	At1g61100	-1
	At1g61800	-1
	At2g23810	-1
	At2g30480	-1
	At3g03190	-1
	At3g19360	-1
	At3g51970	-1
	At3g52720	-1
	At3g54200	-1
	At3g56710	-1
	At4g11780	-1
	At4g26690	-1
	At4g27654	-1
	At4g29780	-1
	At4g31550	-1
	At4g38530	-1
	At5g13190	-1
	At1g17620	-0.9
	At1g35210	-0.9
	At1g43040	-0.9
	At1g50740	-0.9
	At1g66400	-0.9
	At1g70370	-0.9
	At2g04795	-0.9
	At2g06050	-0.9
	At2g16660	-0.9
	At2g18080	-0.9
	At2g25160	-0.9
	At2g30360	-0.9
	At2g45050	-0.9
	At3g06070	-0.9
	At3g13130	-0.9
	At3g19710	-0.9
	At3g23730	-0.9
	At3g46500	-0.9
	At3g47960	-0.9
	At3g55980	-0.9
	At4g03400	-0.9
	At4g17490	-0.9
	At4g19910	-0.9
	At4g21590	-0.9
	At4g21760	-0.9
	At4g23570	-0.9
	At4g27250	-0.9
	At4g30440	-0.9
	At4g33920	-0.9
	At4g39510	-0.9
	At5g01540	-0.9
	At5g04530	-0.9
	At5g43760	-0.9
	At5g46500	-0.9
	At1g02810	-0.8
	At1g02900	-0.8
	At1g08630	-0.8
	At1g09070	-0.8
	At1g18740	-0.8
	At1g28600	-0.8
	At1g29690	-0.8
	At1g32900	-0.8
	At1g44100	-0.8
	At1g54050	-0.8
	At1g63030	-0.8
	At1g70890	-0.8
	At1g73800	-0.8
	At2g05940	-0.8
	At2g15050	-0.8
	At2g16900	-0.8
	At2g17430	-0.8
	At2g22910	-0.8
	At2g25510	-0.8
	At2g28120	-0.8
	At2g30820	-0.8
	At2g32210	-0.8
	At2g37180	-0.8
	At2g41010	-0.8
	At2g46650	-0.8
	At3g04640	-0.8
	At3g16150	-0.8
	At3g28180	-0.8
	At3g43930	-0.8
	At3g44630	-0.8
	At3g54810	-0.8
	At3g55840	-0.8
	At3g57450	-0.8
	At3g57530	-0.8
	At3g57930	-0.8
	At3g60420	-0.8
	At3g61980	-0.8
	At3g62610	-0.8
	At4g01080	-0.8
	At4g13770	-0.8
	At4g15800	-0.8
	At4g16030	-0.8
	At4g16860	-0.8
	At5g07580	-0.8
	At5g13700	-0.8
	At5g15350	-0.8
	At5g36737	-0.8
	At5g48570	-0.8
	At5g50915	-0.8
	At5g51890	-0.8
	At5g53420	-0.8
	At5g54380	-0.8
	At5g54470	-0.8
	At5g55050	-0.8
	At1g01600	-0.7
	At1g02820	-0.7
	At1g04240	-0.7
	At1g07400	-0.7
	At1g11050	-0.7
	At1g14280	-0.7
	At1g14480	-0.7
	At1g18590	-0.7
	At1g18710	-0.7
	At1g19960	-0.7
	At1g20823	-0.7
	At1g21440	-0.7
	At1g23030	-0.7
	At1g52830	-0.7
	At1g61667	-0.7
	At1g72240	-0.7
	At1g74090	-0.7
	At1g75210	-0.7
	At1g80130	-0.7
	At2g02580	-0.7
	At2g03720	-0.7
	At2g19590	-0.7
	At2g20560	-0.7
	At2g24280	-0.7
	At2g25060	-0.7
	At2g28760	-0.7
	At2g32290	-0.7
	At2g46600	-0.7
	At2g48010	-0.7
	At3g02140	-0.7
	At3g13080	-0.7
	At3g15810	-0.7
	At3g28190	-0.7
	At3g29380	-0.7
	At3g43790	-0.7
	At3g45320	-0.7
	At3g48460	-0.7
	At3g52920	-0.7
	At4g09020	-0.7
	At4g16590	-0.7
	At4g18950	-0.7
	At4g24010	-0.7
	At4g24340	-0.7
	At4g25390	-0.7
	At4g26090	-0.7
	At4g27290	-0.7
	At4g31800	-0.7
	At4g34390	-0.7
	At4g37260	-0.7
	At4g39940	-0.7
	At5g02580	-0.7
	At5g04480	-0.7
	At5g06320	-0.7
	At5g10250	-0.7
	At5g10695	-0.7
	At5g24150	-0.7
	At5g35735	-0.7
	At5g43940	-0.7
	At5g44870	-0.7
	At5g47230	-0.7
	At5g53120	-0.7
	At5g54770	-0.7
	At5g55400	-0.7
	At5g61160	-0.7
	At5g66210	-0.7
	At5g67230	-0.7
	At1g01280	-0.6
	At1g07050	-0.6
	At1g10370	-0.6
	At1g11250	-0.6
	At1g11380	-0.6
	At1g14350	-0.6
	At1g16400	-0.6
	At1g16410	-0.6
	At1g17170	-0.6
	At1g22510	-0.6
	At1g23420	-0.6
	At1g27200	-0.6
	At1g27730	-0.6
	At1g28610	-0.6
	At1g29770	-0.6
	At1g32170	-0.6
	At1g32920	-0.6
	At1g33560	-0.6
	At1g33800	-0.6
	At1g37130	-0.6
	At1g50460	-0.6
	At1g52540	-0.6
	At1g56580	-0.6
	At1g56660	-0.6
	At1g62540	-0.6
	At1g62900	-0.6
	At1g63000	-0.6
	At1g63140	-0.6
	At1g65450	-0.6
	At1g67330	-0.6
	At1g67880	-0.6
	At1g67970	-0.6
	At1g71690	-0.6
	At1g72540	-0.6
	At1g72940	-0.6
	At1g75870	-0.6
	At1g76360	-0.6
	At1g78610	-0.6
	At1g79840	-0.6
	At2g06530	-0.6
	At2g16530	-0.6
	At2g17040	-0.6
	At2g17300	-0.6
	At2g20610	-0.6
	At2g20800	-0.6
	At2g21450	-0.6
	At2g23550	-0.6
	At2g24330	-0.6
	At2g24390	-0.6
	At2g28900	-0.6
	At2g30500	-0.6
	At2g30860	-0.6
	At2g33380	-0.6
	At2g33570	-0.6
	At2g34390	-0.6
	At2g37540	-0.6
	At2g38090	-0.6
	At2g38640	-0.6
	At2g42580	-0.6
	At2g43320	-0.6
	At2g45680	-0.6
	At3g01240	-0.6
	At3g04360	-0.6
	At3g05800	-0.6
	At3g05900	-0.6
	At3g09350	-0.6
	At3g10930	-0.6
	At3g11650	-0.6
	At3g12110	-0.6
	At3g13540	-0.6
	At3g14200	-0.6
	At3g15540	-0.6
	At3g16720	-0.6
	At3g17920	-0.6
	At3g20280	-0.6
	At3g20600	-0.6
	At3g21190	-0.6
	At3g23170	-0.6
	At3g23410	-0.6
	At3g23840	-0.6
	At3g26980	-0.6
	At3g26980	-0.6
	At3g28830	-0.6
	At3g28980	-0.6
	At3g44250	-0.6
	At3g45970	-0.6
	At3g48960	-0.6
	At3g53900	-0.6
	At3g54150	-0.6
	At3g54820	-0.6
	At3g57070	-0.6
	At3g59080	-0.6
	At3g61190	-0.6
	At3g62090	-0.6
	At4g03070	-0.6
	At4g13000	-0.6
	At4g13580	-0.6
	At4g13800	-0.6
	At4g23180	-0.6
	At4g23990	-0.6
	At4g26790	-0.6
	At4g28380	-0.6
	At4g28395	-0.6
	At4g30130	-0.6
	At4g30230	-0.6
	At4g32980	-0.6
	At4g35310	-0.6
	At5g04180	-0.6
	At5g12870	-0.6
	At5g13670	-0.6
	At5g19240	-0.6
	At5g20740	-0.6
	At5g22950	-0.6
	At5g23400	-0.6
	At5g24090	-0.6
	At5g24590	-0.6
	At5g25170	-0.6
	At5g25220	-0.6
	At5g36260	-0.6
	At5g37550	-0.6
	At5g40210	-0.6
	At5g44350	-0.6
	At5g44520	-0.6
	At5g47230	-0.6
	At5g51440	-0.6
	At5g51550	-0.6
	At5g54940	-0.6
	At5g57070	-0.6
	At5g58120	-0.6
	At5g60130	-0.6
	At5g60800	-0.6

## Sheet: Affymetrix 2xX6x up
Affymetrix	AtId	2x6pSLR
Upregulated 2xX6x (pSLR >=0.6)	At2g02490	5.7
	At1g13680	5.5
	At3g05460	5.5
	At2g15340	5.4
	At3g24510	5.3
	At5g12070	5.2
	At2g45110	5.1
	At3g02670	5.1
	At4g30070	5
	At4g32105	4.8
	At1g44130	4.7
	At5g09730	4.7
	At1g73610	4.4
	At2g30810	4.3
	At4g29285	4.3
	At5g26630	4.3
	At1g22015	4.2
	At4g30380	4.2
	At5g54220	4.1
	At1g80330	3.9
	At3g19350	3.8
	At1g56620	3.7
	At1g69190	3.7
	At3g17150	3.6
	At5g46950	3.6
	At2g02515	3.5
	At4g02300	3.5
	At5g15000	3.5
	At5g42955	3.4
	At1g44090	3.3
	At2g20170	3.3
	At1g72080	3.2
	At3g60140	3.2
	At5g50335	3.2
	At1g62070	3
	At3g14850	3
	At3g46860	3
	At5g24316	3
	At1g73560	2.9
	At3g49580	2.9
	At3g11920	2.8
	At4g33830	2.8
	At4g33840	2.8
	At4g35725	2.8
	At5g20710	2.8
	At5g34883	2.8
	At5g34885	2.8
	At5g34885	2.8
	At5g60440	2.8
	At1g06020	2.7
	At3g57270	2.7
	At4g36590	2.7
	At5g38620	2.7
	At2g34840	2.6
	At4g23520	2.6
	At5g40260	2.6
	At1g27540	2.5
	At1g48910	2.5
	At2g31780	2.5
	At2g43670	2.5
	At3g05860	2.5
	At4g20820	2.5
	At5g48850	2.5
	At1g16950	2.4
	At1g65300	2.4
	At1g65330	2.4
	At1g78000	2.4
	At2g12940	2.4
	At1g17800	2.3
	At1g22090	2.3
	At4g02780	2.3
	At4g07330	2.3
	At5g07430	2.3
	At5g59810	2.3
	At1g60590	2.2
	At2g19500	2.2
	At4g30650	2.2
	At4g30650	2.2
	At5g10170	2.2
	At5g26220	2.2
	At1g05450	2.1
	At1g55600	2.1
	At2g39640	2.1
	At3g10950	2.1
	At3g59480	2.1
	At4g36740	2.1
	At1g23080	2
	At1g48010	2
	At2g05380	2
	At2g06050	2
	At2g28880	2
	At3g28420	2
	At4g20860	2
	At4g31900	2
	At4g34410	2
	At4g37360	2
	At5g09370	2
	At5g48750	2
	At1g04040	1.9
	At1g72940	1.9
	At2g22470	1.9
	At4g19430	1.9
	At4g39320	1.9
	At4g39650	1.9
	At5g24660	1.9
	At5g59390	1.9
	At5g64710	1.9
	At1g30040	1.8
	At1g67830	1.8
	At1g70270	1.8
	At2g36270	1.8
	At2g44460	1.8
	At3g28130	1.8
	At4g16590	1.8
	At5g14470	1.8
	At5g46830	1.8
	At5g50990	1.8
	At1g01250	1.7
	At1g11850	1.7
	At1g16980	1.7
	At1g55560	1.7
	At1g74000	1.7
	At1g74010	1.7
	At4g00870	1.7
	At5g01180	1.7
	At5g52320	1.7
	At1g67750	1.6
	At1g80110	1.6
	At2g01090	1.6
	At2g05540	1.6
	At2g40610	1.6
	At3g46840	1.6
	At3g56610	1.6
	At3g62170	1.6
	At4g19510	1.6
	At1g02790	1.5
	At1g03445	1.5
	At1g06640	1.5
	At1g61260	1.5
	At1g72110	1.5
	At1g74990	1.5
	At1g77870	1.5
	At1g77990	1.5
	At2g02000	1.5
	At2g02010	1.5
	At2g25700	1.5
	At2g38185	1.5
	At2g38940	1.5
	At3g10240	1.5
	At3g20080	1.5
	At3g22120	1.5
	At3g52480	1.5
	At3g54700	1.5
	At4g01080	1.5
	At4g12350	1.5
	At4g13070	1.5
	At4g20270	1.5
	At4g21720	1.5
	At4g25900	1.5
	At5g09480	1.5
	At5g15140	1.5
	At5g23240	1.5
	At5g45770	1.5
	At5g64890	1.5
	At1g01200	1.4
	At1g52700	1.4
	At1g69490	1.4
	At1g74930	1.4
	At1g78460	1.4
	At2g23170	1.4
	At2g23950	1.4
	At2g24210	1.4
	At2g38530	1.4
	At3g08860	1.4
	At3g11990	1.4
	At3g12700	1.4
	At3g18070	1.4
	At3g25170	1.4
	At3g29570	1.4
	At3g30720	1.4
	At4g10310	1.4
	At4g18920	1.4
	At4g19120	1.4
	At4g23370	1.4
	At5g03610	1.4
	At5g20430	1.4
	At1g01300	1.3
	At1g29450	1.3
	At1g60990	1.3
	At1g75190	1.3
	At1g78090	1.3
	At2g17090	1.3
	At2g29350	1.3
	At2g42490	1.3
	At3g04290	1.3
	At3g10780	1.3
	At3g12520	1.3
	At3g15720	1.3
	At3g16857	1.3
	At3g17600	1.3
	At4g01650	1.3
	At4g18910	1.3
	At4g25530	1.3
	At4g28040	1.3
	At4g37800	1.3
	At5g09800	1.3
	At5g25620	1.3
	At5g36260	1.3
	At5g40040	1.3
	At5g67390	1.3
	At1g13950	1.2
	At1g17665	1.2
	At1g19670	1.2
	At1g49750	1.2
	At1g71770	1.2
	At1g75590	1.2
	At1g79960	1.2
	At2g20595	1.2
	At2g28950	1.2
	At2g35070	1.2
	At2g39140	1.2
	At2g43570	1.2
	At3g15650	1.2
	At3g16360	1.2
	At3g17760	1.2
	At3g22231	1.2
	At3g25160	1.2
	At3g29030	1.2
	At3g44990	1.2
	At3g47800	1.2
	At3g52500	1.2
	At4g00670	1.2
	At4g16470	1.2
	At4g21390	1.2
	At4g22910	1.2
	At5g05260	1.2
	At5g07030	1.2
	At5g14130	1.2
	At5g14960	1.2
	At5g40780	1.2
	At5g65420	1.2
	At5g67180	1.2
	At1g29670	1.1
	At1g35180	1.1
	At1g36370	1.1
	At1g53345	1.1
	At1g53885	1.1
	At1g58170	1.1
	At1g60570	1.1
	At1g64640	1.1
	At1g73110	1.1
	At1g74670	1.1
	At1g76270	1.1
	At1g77510	1.1
	At1g78020	1.1
	At1g78995	1.1
	At2g07750	1.1
	At2g21930	1.1
	At2g39920	1.1
	At2g40460	1.1
	At2g40470	1.1
	At2g41290	1.1
	At3g09540	1.1
	At3g17710	1.1
	At3g18080	1.1
	At3g28850	1.1
	At3g57160	1.1
	At3g60490	1.1
	At4g00260	1.1
	At4g10380	1.1
	At4g21480	1.1
	At4g21990	1.1
	At4g22600	1.1
	At4g23496	1.1
	At4g29700	1.1
	At5g01210	1.1
	At5g34940	1.1
	At5g44680	1.1
	At5g45890	1.1
	At5g50260	1.1
	At5g50480	1.1
	At5g53830	1.1
	At5g59305	1.1
	At5g62360	1.1
	At1g04680	1
	At1g15380	1
	At1g26600	1
	At1g27030	1
	At1g27050	1
	At1g27740	1
	At1g28400	1
	At1g31490	1
	At1g55020	1
	At1g55930	1
	At1g60270	1
	At1g66350	1
	At1g75270	1
	At1g76680	1
	At1g76690	1
	At1g77210	1
	At2g07739	1
	At2g18210	1
	At2g24762	1
	At2g29330	1
	At2g33270	1
	At2g34440	1
	At2g37540	1
	At2g41690	1
	At2g42270	1
	At2g43550	1
	At2g45940	1
	At2g47430	1
	At3g07610	1
	At3g14520	1
	At3g49770	1
	At3g50770	1
	At3g62350	1
	At4g08870	1
	At4g18970	1
	At4g19410	1
	At4g20200	1
	At4g24780	1
	At4g25100	1
	At4g31500	1
	At4g32340	1
	At5g03510	1
	At5g07190	1
	At5g07410	1
	At5g09360	1
	At5g14920	1
	At5g19250	1
	At5g24440	1
	At5g56380	1
	At5g57130	1
	At1g04770	0.9
	At1g07050	0.9
	At1g08180	0.9
	At1g17770	0.9
	At1g19900	0.9
	At1g26610	0.9
	At1g31410	0.9
	At1g35910	0.9
	At1g50040	0.9
	At1g52030	0.9
	At1g52040	0.9
	At1g53160	0.9
	At1g53920	0.9
	At1g56660	0.9
	At1g64780	0.9
	At1g65445	0.9
	At1g65690	0.9
	At1g65890	0.9
	At1g65960	0.9
	At1g69830	0.9
	At1g72450	0.9
	At1g75930	0.9
	At1g78450	0.9
	At1g78530	0.9
	At1g78970	0.9
	At2g04790	0.9
	At2g15310	0.9
	At2g18490	0.9
	At2g20560	0.9
	At2g24740	0.9
	At2g26050	0.9
	At2g27180	0.9
	At2g30960	0.9
	At2g32690	0.9
	At2g37800	0.9
	At2g39210	0.9
	At2g42610	0.9
	At2g44470	0.9
	At3g04280	0.9
	At3g05800	0.9
	At3g11150	0.9
	At3g14310	0.9
	At3g14530	0.9
	At3g14550	0.9
	At3g14880	0.9
	At3g14940	0.9
	At3g15357	0.9
	At3g16110	0.9
	At3g20810	0.9
	At3g49400	0.9
	At3g52470	0.9
	At3g55290	0.9
	At3g55310	0.9
	At4g08950	0.9
	At4g16480	0.9
	At4g17090	0.9
	At4g19500	0.9
	At4g20770	0.9
	At4g24010	0.9
	At4g27560	0.9
	At4g30430	0.9
	At4g32750	0.9
	At4g32800	0.9
	At4g33490	0.9
	At4g34710	0.9
	At5g01015	0.9
	At5g07010	0.9
	At5g10440	0.9
	At5g15160	0.9
	At5g19640	0.9
	At5g22270	0.9
	At5g39880	0.9
	At5g44050	0.9
	At5g44130	0.9
	At5g46080	0.9
	At5g50880	0.9
	At5g51990	0.9
	At5g54000	0.9
	At5g60410	0.9
	At5g60780	0.9
	At5g63990	0.9
	At5g64150	0.9
	At5g65390	0.9
	At5g65730	0.9
	At5g66040	0.9
	At1g01530	0.8
	At1g03870	0.8
	At1g08940	0.8
	At1g11350	0.8
	At1g13280	0.8
	At1g14880	0.8
	At1g19180	0.8
	At1g19960	0.8
	At1g20510	0.8
	At1g21270	0.8
	At1g23060	0.8
	At1g23900	0.8
	At1g31850	0.8
	At1g34180	0.8
	At1g35260	0.8
	At1g41830	0.8
	At1g47280	0.8
	At1g47480	0.8
	At1g52400	0.8
	At1g56300	0.8
	At1g60985	0.8
	At1g64220	0.8
	At1g68620	0.8
	At1g71200	0.8
	At1g72540	0.8
	At1g74100	0.8
	At1g78815	0.8
	At2g01420	0.8
	At2g02230	0.8
	At2g17080	0.8
	At2g21560	0.8
	At2g24160	0.8
	At2g25730	0.8
	At2g31500	0.8
	At2g33100	0.8
	At2g39370	0.8
	At2g40340	0.8
	At2g40350	0.8
	At2g42760	0.8
	At2g44130	0.8
	At2g46375	0.8
	At2g47050	0.8
	At3g01880	0.8
	At3g05960	0.8
	At3g08030	0.8
	At3g13730	0.8
	At3g16240	0.8
	At3g21500	0.8
	At3g23050	0.8
	At3g24450	0.8
	At3g26920	0.8
	At3g28830	0.8
	At3g47860	0.8
	At3g49270	0.8
	At3g55630	0.8
	At3g58540	0.8
	At3g60420	0.8
	At4g04330	0.8
	At4g11320	0.8
	At4g13290	0.8
	At4g13310	0.8
	At4g16500	0.8
	At4g17500	0.8
	At4g18790	0.8
	At4g20050	0.8
	At4g20080	0.8
	At4g27290	0.8
	At4g28380	0.8
	At4g31070	0.8
	At4g36220	0.8
	At5g03720	0.8
	At5g15230	0.8
	At5g15970	0.8
	At5g17700	0.8
	At5g18450	0.8
	At5g20960	0.8
	At5g26340	0.8
	At5g37300	0.8
	At5g43790	0.8
	At5g46050	0.8
	At5g57785	0.8
	At5g58080	0.8
	At5g58120	0.8
	At5g63180	0.8
	At5g67150	0.8
	At1g01360	0.7
	At1g03170	0.7
	At1g04430	0.7
	At1g04940	0.7
	At1g07490	0.7
	At1g08900	0.7
	At1g09070	0.7
	At1g09390	0.7
	At1g09680	0.7
	At1g09970	0.7
	At1g10200	0.7
	At1g12610	0.7
	At1g13400	0.7
	At1g14420	0.7
	At1g14430	0.7
	At1g15430	0.7
	At1g17745	0.7
	At1g20010	0.7
	At1g20020	0.7
	At1g20190	0.7
	At1g29980	0.7
	At1g30760	0.7
	At1g33030	0.7
	At1g49740	0.7
	At1g54050	0.7
	At1g54430	0.7
	At1g57750	0.7
	At1g62180	0.7
	At1g62290	0.7
	At1g63710	0.7
	At1g64670	0.7
	At1g64980	0.7
	At1g65900	0.7
	At1g66770	0.7
	At1g72600	0.7
	At1g72970	0.7
	At1g74310	0.7
	At1g74940	0.7
	At1g75500	0.7
	At1g75580	0.7
	At1g75620	0.7
	At1g75880	0.7
	At1g75960	0.7
	At1g78940	0.7
	At1g79370	0.7
	At2g01360	0.7
	At2g01390	0.7
	At2g02140	0.7
	At2g06925	0.7
	At2g10940	0.7
	At2g15740	0.7
	At2g24850	0.7
	At2g25320	0.7
	At2g25330	0.7
	At2g26150	0.7
	At2g28900	0.7
	At2g29340	0.7
	At2g29340	0.7
	At2g29340	0.7
	At2g32190	0.7
	At2g32210	0.7
	At2g33620	0.7
	At2g34060	0.7
	At2g36560	0.7
	At2g37670	0.7
	At2g38340	0.7
	At2g39980	0.7
	At2g40250	0.7
	At2g44570	0.7
	At2g45630	0.7
	At3g01240	0.7
	At3g01620	0.7
	At3g02885	0.7
	At3g14620	0.7
	At3g17070	0.7
	At3g17130	0.7
	At3g17611	0.7
	At3g18710	0.7
	At3g18830	0.7
	At3g19390	0.7
	At3g19515	0.7
	At3g21410	0.7
	At3g21420	0.7
	At3g23020	0.7
	At3g23300	0.7
	At3g25250	0.7
	At3g25730	0.7
	At3g25950	0.7
	At3g28750	0.7
	At3g30420	0.7
	At3g32040	0.7
	At3g46970	0.7
	At3g51600	0.7
	At3g52780	0.7
	At3g53590	0.7
	At3g53690	0.7
	At3g54260	0.7
	At3g55130	0.7
	At3g56620	0.7
	At3g60540	0.7
	At3g60650	0.7
	At3g61060	0.7
	At3g63200	0.7
	At4g01680	0.7
	At4g02500	0.7
	At4g12730	0.7
	At4g18395	0.7
	At4g19900	0.7
	At4g19940	0.7
	At4g20840	0.7
	At4g22730	0.7
	At4g24340	0.7
	At4g24350	0.7
	At4g24350	0.7
	At4g26930	0.7
	At4g32280	0.7
	At4g37430	0.7
	At5g01870	0.7
	At5g02540	0.7
	At5g02580	0.7
	At5g03790	0.7
	At5g06720	0.7
	At5g06850	0.7
	At5g07110	0.7
	At5g09760	0.7
	At5g10180	0.7
	At5g13620	0.7
	At5g16030	0.7
	At5g16530	0.7
	At5g17860	0.7
	At5g20740	0.7
	At5g23690	0.7
	At5g25500	0.7
	At5g41400	0.7
	At5g45880	0.7
	At5g47350	0.7
	At5g49330	0.7
	At5g51080	0.7
	At5g52780	0.7
	At5g53770	0.7
	At5g56230	0.7
	At5g56540	0.7
	At5g61530	0.7
	At5g62680	0.7
	At5g63070	0.7
	At5g64690	0.7
	At5g65205	0.7
	At5g65640	0.7
	At5g65670	0.7
	At5g66350	0.7
	At1g01600	0.6
	At1g03220	0.6
	At1g03230	0.6
	At1g07590	0.6
	At1g08500	0.6
	At1g13970	0.6
	At1g16290	0.6
	At1g17380	0.6
	At1g20860	0.6
	At1g21910	0.6
	At1g25450	0.6
	At1g26770	0.6
	At1g26800	0.6
	At1g28375	0.6
	At1g31050	0.6
	At1g32640	0.6
	At1g33170	0.6
	At1g34750	0.6
	At1g35720	0.6
	At1g50930	0.6
	At1g53110	0.6
	At1g53700	0.6
	At1g53840	0.6
	At1g54020	0.6
	At1g54730	0.6
	At1g59870	0.6
	At1g62360	0.6
	At1g62730	0.6
	At1g63220	0.6
	At1g64130	0.6
	At1g64370	0.6
	At1g65080	0.6
	At1g65450	0.6
	At1g67720	0.6
	At1g69730	0.6
	At1g69880	0.6
	At1g70820	0.6
	At1g71490	0.6
	At1g72470	0.6
	At1g72610	0.6
	At1g72900	0.6
	At1g73040	0.6
	At1g73500	0.6
	At1g74430	0.6
	At1g75900	0.6
	At1g76160	0.6
	At1g76880	0.6
	At1g77690	0.6
	At1g78030	0.6
	At2g02130	0.6
	At2g04400	0.6
	At2g05160	0.6
	At2g07671	0.6
	At2g13680	0.6
	At2g15260	0.6
	At2g20210	0.6
	At2g20630	0.6
	At2g22170	0.6
	At2g22590	0.6
	At2g22780	0.6
	At2g25510	0.6
	At2g25790	0.6
	At2g27080	0.6
	At2g27830	0.6
	At2g28410	0.6
	At2g28660	0.6
	At2g29660	0.6
	At2g30500	0.6
	At2g32510	0.6
	At2g35960	0.6
	At2g36080	0.6
	At2g36485	0.6
	At2g37750	0.6
	At2g38420	0.6
	At2g39900	0.6
	At2g40150	0.6
	At2g42300	0.6
	At2g42540	0.6
	At2g43910	0.6
	At2g43920	0.6
	At2g44210	0.6
	At2g47030	0.6
	At2g47040	0.6
	At3g02170	0.6
	At3g03450	0.6
	At3g04100	0.6
	At3g04550	0.6
	At3g06140	0.6
	At3g07820	0.6
	At3g12090	0.6
	At3g12750	0.6
	At3g16520	0.6
	At3g17120	0.6
	At3g17970	0.6
	At3g18560	0.6
	At3g23230	0.6
	At3g23630	0.6
	At3g24090	0.6
	At3g24210	0.6
	At3g24520	0.6
	At3g26110	0.6
	At3g26210	0.6
	At3g26940	0.6
	At3g28180	0.6
	At3g28210	0.6
	At3g44020	0.6
	At3g45140	0.6
	At3g45410	0.6
	At3g45730	0.6
	At3g49560	0.6
	At3g52720	0.6
	At3g55150	0.6
	At3g56240	0.6
	At3g59010	0.6
	At3g63010	0.6
	At4g04610	0.6
	At4g04930	0.6
	At4g11590	0.6
	At4g14270	0.6
	At4g14430	0.6
	At4g15440	0.6
	At4g17870	0.6
	At4g19400	0.6
	At4g20320	0.6
	At4g20480	0.6
	At4g20830	0.6
	At4g20830	0.6
	At4g22160	0.6
	At4g22200	0.6
	At4g26780	0.6
	At4g27530	0.6
	At4g28680	0.6
	At4g29550	0.6
	At4g30660	0.6
	At4g36250	0.6
	At4g36990	0.6
	At4g38560	0.6
	At5g01220	0.6
	At5g01480	0.6
	At5g02860	0.6
	At5g04340	0.6
	At5g05440	0.6
	At5g06510	0.6
	At5g11540	0.6
	At5g15310	0.6
	At5g18170	0.6
	At5g19290	0.6
	At5g19580	0.6
	At5g19600	0.6
	At5g19700	0.6
	At5g20040	0.6
	At5g35550	0.6
	At5g37600	0.6
	At5g38760	0.6
	At5g41460	0.6
	At5g41610	0.6
	At5g42280	0.6
	At5g43460	0.6
	At5g44520	0.6
	At5g44910	0.6
	At5g47920	0.6
	At5g48570	0.6
	At5g49630	0.6
	At5g50160	0.6
	At5g50550	0.6
	At5g52020	0.6
	At5g53880	0.6
	At5g55730	0.6
	At5g56720	0.6
	At5g58660	0.6
	At5g62980	0.6
	At5g64080	0.6
	At5g67160	0.6

## Sheet: Affymetrix 2xX6x down
Affymetrix	AtId	2x6pSLR
2xX6x down (pSLR <= -0.6)	At1g75250	-6.1
	At1g12080	-4.5
	At3g23670	-4.5
	At3g26590	-4.4
	At3g21620	-4.3
	At4g03100	-4.1
	At4g31840	-4
	At5g05180	-3.7
	At1g08560	-3.5
	At1g04380	-3.4
	At3g58650	-3.4
	At5g07260	-3.4
	At2g25060	-3.3
	At4g19460	-3.3
	At5g62550	-3.3
	At1g67810	-3.2
	At4g28365	-3.2
	At1g32190	-3.1
	At1g48930	-3.1
	At1g78860	-3.1
	At2g42110	-3.1
	At3g12870	-3.1
	At5g14180	-3.1
	At5g14180	-3.1
	At3g51740	-3
	At5g02220	-3
	At2g02100	-2.9
	At3g11180	-2.9
	At1g68510	-2.8
	At2g02850	-2.8
	At3g08900	-2.8
	At3g20130	-2.8
	At4g39180	-2.8
	At5g07500	-2.8
	At1g01900	-2.7
	At1g21970	-2.7
	At2g23570	-2.7
	At4g26660	-2.7
	At5g01370	-2.7
	At2g28620	-2.6
	At4g23750	-2.6
	At4g32890	-2.6
	At1g04645	-2.5
	At2g17880	-2.5
	At3g27785	-2.5
	At3g10900	-2.4
	At3g48360	-2.4
	At3g54320	-2.4
	At5g62630	-2.4
	At1g18370	-2.3
	At1g33055	-2.3
	At1g56170	-2.3
	At2g05180	-2.3
	At2g24580	-2.3
	At2g32370	-2.3
	At3g22060	-2.3
	At4g15680	-2.3
	At5g26620	-2.3
	At5g57920	-2.3
	At1g34245	-2.2
	At2g05950	-2.2
	At2g21420	-2.2
	At2g35300	-2.2
	At4g28130	-2.2
	At1g28300	-2.1
	At2g18300	-2.1
	At2g32050	-2.1
	At2g34190	-2.1
	At5g06080	-2.1
	At5g28640	-2.1
	At5g42590	-2.1
	At5g50730	-2.1
	At1g30690	-2
	At1g34355	-2
	At2g44250	-2
	At3g26280	-2
	At3g48580	-2
	At5g06760	-2
	At5g14980	-2
	At5g65100	-2
	At5g65510	-2
	At1g03470	-1.9
	At2g01880	-1.9
	At2g28190	-1.9
	At2g47920	-1.9
	At5g56580	-1.9
	At1g14687	-1.8
	At1g65240	-1.8
	At2g26760	-1.8
	At2g27190	-1.8
	At2g32990	-1.8
	At2g45420	-1.8
	At2g45830	-1.8
	At3g02480	-1.8
	At3g25980	-1.8
	At3g28470	-1.8
	At3g44050	-1.8
	At4g02270	-1.8
	At4g11140	-1.8
	At5g01280	-1.8
	At5g55570	-1.8
	At5g56970	-1.8
	At5g66780	-1.8
	At1g02730	-1.7
	At1g09030	-1.7
	At1g10070	-1.7
	At1g61560	-1.7
	At1g72250	-1.7
	At1g77580	-1.7
	At2g38870	-1.7
	At2g39690	-1.7
	At3g22880	-1.7
	At3g50990	-1.7
	At3g52110	-1.7
	At4g16700	-1.7
	At4g18980	-1.7
	At5g44480	-1.7
	At5g48100	-1.7
	At5g53740	-1.7
	At5g53970	-1.7
	At1g04660	-1.6
	At1g20750	-1.6
	At1g22890	-1.6
	At1g46768	-1.6
	At1g68040	-1.6
	At1g70850	-1.6
	At1g72230	-1.6
	At1g73220	-1.6
	At2g28960	-1.6
	At2g40130	-1.6
	At2g42380	-1.6
	At3g02640	-1.6
	At3g14680	-1.6
	At3g19660	-1.6
	At3g28155	-1.6
	At3g43820	-1.6
	At3g52970	-1.6
	At3g53380	-1.6
	At4g16780	-1.6
	At4g21690	-1.6
	At4g22250	-1.6
	At4g25820	-1.6
	At4g29230	-1.6
	At4g30090	-1.6
	At4g33330	-1.6
	At5g09280	-1.6
	At5g11510	-1.6
	At5g13600	-1.6
	At5g13790	-1.6
	At5g24900	-1.6
	At1g05370	-1.5
	At1g08630	-1.5
	At1g20700	-1.5
	At1g50560	-1.5
	At1g75540	-1.5
	At2g34960	-1.5
	At2g38380	-1.5
	At2g38390	-1.5
	At2g42870	-1.5
	At2g43480	-1.5
	At3g11520	-1.5
	At3g14760	-1.5
	At3g15560	-1.5
	At3g26744	-1.5
	At3g54320	-1.5
	At3g55060	-1.5
	At4g00220	-1.5
	At4g00700	-1.5
	At4g14770	-1.5
	At4g28950	-1.5
	At4g30130	-1.5
	At4g33330	-1.5
	At4g36260	-1.5
	At5g26280	-1.5
	At5g52390	-1.5
	At1g03020	-1.4
	At1g43640	-1.4
	At1g44830	-1.4
	At1g50650	-1.4
	At1g69240	-1.4
	At1g71120	-1.4
	At1g80530	-1.4
	At2g25735	-1.4
	At2g30590	-1.4
	At2g33850	-1.4
	At2g35710	-1.4
	At2g43870	-1.4
	At3g11740	-1.4
	At3g12960	-1.4
	At3g20270	-1.4
	At3g42725	-1.4
	At3g51280	-1.4
	At3g51290	-1.4
	At4g01140	-1.4
	At4g04460	-1.4
	At4g11080	-1.4
	At4g27460	-1.4
	At5g03120	-1.4
	At5g10510	-1.4
	At5g24080	-1.4
	At5g37870	-1.4
	At5g57260	-1.4
	At1g01060	-1.3
	At1g03440	-1.3
	At1g03457	-1.3
	At1g06170	-1.3
	At1g10480	-1.3
	At1g65610	-1.3
	At1g66250	-1.3
	At1g66920	-1.3
	At1g75160	-1.3
	At1g76540	-1.3
	At2g28270	-1.3
	At2g32440	-1.3
	At2g32460	-1.3
	At2g33880	-1.3
	At2g34700	-1.3
	At3g06030	-1.3
	At3g61640	-1.3
	At4g03110	-1.3
	At4g08040	-1.3
	At4g26680	-1.3
	At4g28085	-1.3
	At4g28180	-1.3
	At4g38000	-1.3
	At4g39670	-1.3
	At5g05460	-1.3
	At5g07230	-1.3
	At5g07280	-1.3
	At5g17540	-1.3
	At5g20810	-1.3
	At5g40030	-1.3
	At5g51210	-1.3
	At5g55520	-1.3
	At5g67060	-1.3
	At1g02800	-1.2
	At1g08830	-1.2
	At1g26210	-1.2
	At1g29080	-1.2
	At1g32850	-1.2
	At1g49730	-1.2
	At1g51960	-1.2
	At1g55440	-1.2
	At1g64660	-1.2
	At1g68560	-1.2
	At1g77720	-1.2
	At2g05520	-1.2
	At2g07725	-1.2
	At2g22610	-1.2
	At2g26980	-1.2
	At2g37130	-1.2
	At2g38760	-1.2
	At2g41190	-1.2
	At3g05500	-1.2
	At3g26160	-1.2
	At3g27330	-1.2
	At3g46720	-1.2
	At4g13980	-1.2
	At4g15140	-1.2
	At4g15250	-1.2
	At4g23800	-1.2
	At4g35070	-1.2
	At4g35730	-1.2
	At4g39780	-1.2
	At5g03620	-1.2
	At5g11780	-1.2
	At5g14640	-1.2
	At5g39430	-1.2
	At5g59080	-1.2
	At5g62250	-1.2
	At5g64310	-1.2
	At1g01750	-1.1
	At1g02820	-1.1
	At1g04110	-1.1
	At1g05440	-1.1
	At1g11070	-1.1
	At1g13420	-1.1
	At1g14580	-1.1
	At1g16500	-1.1
	At1g30020	-1.1
	At1g33840	-1.1
	At1g53070	-1.1
	At1g53520	-1.1
	At1g59540	-1.1
	At1g64450	-1.1
	At1g64710	-1.1
	At1g67920	-1.1
	At1g70840	-1.1
	At1g75750	-1.1
	At2g06255	-1.1
	At2g26710	-1.1
	At2g33260	-1.1
	At2g40970	-1.1
	At2g45430	-1.1
	At2g46330	-1.1
	At2g46660	-1.1
	At2g47270	-1.1
	At2g47880	-1.1
	At3g10320	-1.1
	At3g11160	-1.1
	At3g12320	-1.1
	At3g22840	-1.1
	At3g26932	-1.1
	At3g28220	-1.1
	At3g49300	-1.1
	At3g62930	-1.1
	At4g02800	-1.1
	At4g03270	-1.1
	At4g05190	-1.1
	At4g34950	-1.1
	At4g35560	-1.1
	At4g37950	-1.1
	At5g06530	-1.1
	At5g14450	-1.1
	At5g17160	-1.1
	At5g22810	-1.1
	At5g25090	-1.1
	At5g26790	-1.1
	At5g40460	-1.1
	At5g46880	-1.1
	At5g48690	-1.1
	At5g50770	-1.1
	At5g50910	-1.1
	At5g51230	-1.1
	At5g57560	-1.1
	At5g60350	-1.1
	At5g62100	-1.1
	At5g64170	-1.1
	At5g65830	-1.1
	At5g66230	-1.1
	At5g66400	-1.1
	At1g06090	-1
	At1g08065	-1
	At1g14900	-1
	At1g15220	-1
	At1g18810	-1
	At1g22590	-1
	At1g26795	-1
	At1g34260	-1
	At1g50240	-1
	At1g52810	-1
	At1g56650	-1
	At1g59950	-1
	At1g70830	-1
	At1g72670	-1
	At1g76420	-1
	At1g77790	-1
	At1g78440	-1
	At2g02650	-1
	At2g16270	-1
	At2g29490	-1
	At2g32630	-1
	At2g36200	-1
	At2g37870	-1
	At2g41370	-1
	At3g03410	-1
	At3g10560	-1
	At3g16220	-1
	At3g21890	-1
	At3g24650	-1
	At3g25110	-1
	At3g45330	-1
	At3g46500	-1
	At3g49620	-1
	At3g54500	-1
	At3g54720	-1
	At3g60470	-1
	At4g01240	-1
	At4g08780	-1
	At4g12690	-1
	At4g29140	-1
	At4g30670	-1
	At4g35770	-1
	At4g37950	-1
	At4g38080	-1
	At5g01310	-1
	At5g02100	-1
	At5g05390	-1
	At5g06490	-1
	At5g06980	-1
	At5g24120	-1
	At5g35970	-1
	At5g37540	-1
	At5g42250	-1
	At5g42250	-1
	At5g48720	-1
	At5g51490	-1
	At5g51930	-1
	At5g53710	-1
	At5g55590	-1
	At5g65040	-1
	At1g02640	-0.9
	At1g05240	-0.9
	At1g05250	-0.9
	At1g07290	-0.9
	At1g12520	-0.9
	At1g12560	-0.9
	At1g13600	-0.9
	At1g21890	-0.9
	At1g24600	-0.9
	At1g28170	-0.9
	At1g32350	-0.9
	At1g33940	-0.9
	At1g35663	-0.9
	At1g45145	-0.9
	At1g49500	-0.9
	At1g67020	-0.9
	At1g72580	-0.9
	At1g74500	-0.9
	At1g80080	-0.9
	At2g16580	-0.9
	At2g32660	-0.9
	At2g40220	-0.9
	At2g45660	-0.9
	At2g47860	-0.9
	At3g02120	-0.9
	At3g02380	-0.9
	At3g02590	-0.9
	At3g03840	-0.9
	At3g10740	-0.9
	At3g12110	-0.9
	At3g19330	-0.9
	At3g19820	-0.9
	At3g26140	-0.9
	At3g26150	-0.9
	At3g26790	-0.9
	At3g27990	-0.9
	At3g29390	-0.9
	At3g29770	-0.9
	At3g33073	-0.9
	At3g45000	-0.9
	At3g46880	-0.9
	At3g49160	-0.9
	At3g56290	-0.9
	At4g03380	-0.9
	At4g12310	-0.9
	At4g12320	-0.9
	At4g15830	-0.9
	At4g16980	-0.9
	At4g27450	-0.9
	At4g27657	-0.9
	At4g28190	-0.9
	At4g32170	-0.9
	At4g32830	-0.9
	At4g33905	-0.9
	At4g39640	-0.9
	At5g05840	-0.9
	At5g08480	-0.9
	At5g13170	-0.9
	At5g14090	-0.9
	At5g16080	-0.9
	At5g18700	-0.9
	At5g23920	-0.9
	At5g37550	-0.9
	At5g37900	-0.9
	At5g38280	-0.9
	At5g40155	-0.9
	At5g47550	-0.9
	At5g48310	-0.9
	At5g51900	-0.9
	At5g52500	-0.9
	At5g58900	-0.9
	At5g59010	-0.9
	At5g60690	-0.9
	At5g61260	-0.9
	At5g65660	-0.9
	At5g65790	-0.9
	At5g66330	-0.9
	At1g07180	-0.8
	At1g09000	-0.8
	At1g09380	-0.8
	At1g10585	-0.8
	At1g16070	-0.8
	At1g20070	-0.8
	At1g20690	-0.8
	At1g21000	-0.8
	At1g23205	-0.8
	At1g25510	-0.8
	At1g26970	-0.8
	At1g30570	-0.8
	At1g32540	-0.8
	At1g36970	-0.8
	At1g50490	-0.8
	At1g50680	-0.8
	At1g51120	-0.8
	At1g52670	-0.8
	At1g53290	-0.8
	At1g53380	-0.8
	At1g53390	-0.8
	At1g64070	-0.8
	At1g66930	-0.8
	At1g70780	-0.8
	At1g71380	-0.8
	At1g77590	-0.8
	At1g77780	-0.8
	At2g02950	-0.8
	At2g15880	-0.8
	At2g20250	-0.8
	At2g22630	-0.8
	At2g22840	-0.8
	At2g23750	-0.8
	At2g25900	-0.8
	At2g27010	-0.8
	At2g27410	-0.8
	At2g28380	-0.8
	At2g35270	-0.8
	At2g35880	-0.8
	At2g37970	-0.8
	At2g39250	-0.8
	At2g44240	-0.8
	At2g45610	-0.8
	At2g46680	-0.8
	At3g03130	-0.8
	At3g04900	-0.8
	At3g05130	-0.8
	At3g07250	-0.8
	At3g08670	-0.8
	At3g09070	-0.8
	At3g09620	-0.8
	At3g10910	-0.8
	At3g14280	-0.8
	At3g14360	-0.8
	At3g17840	-0.8
	At3g18050	-0.8
	At3g19270	-0.8
	At3g20150	-0.8
	At3g20340	-0.8
	At3g20960	-0.8
	At3g22450	-0.8
	At3g25860	-0.8
	At3g29575	-0.8
	At3g43930	-0.8
	At3g44510	-0.8
	At3g49840	-0.8
	At3g51890	-0.8
	At3g52460	-0.8
	At3g54400	-0.8
	At3g54770	-0.8
	At3g55560	-0.8
	At3g55660	-0.8
	At3g56730	-0.8
	At3g57950	-0.8
	At3g59700	-0.8
	At4g00050	-0.8
	At4g00180	-0.8
	At4g01700	-0.8
	At4g01730	-0.8
	At4g03400	-0.8
	At4g16563	-0.8
	At4g17785	-0.8
	At4g18740	-0.8
	At4g22620	-0.8
	At4g24020	-0.8
	At4g24430	-0.8
	At4g28100	-0.8
	At4g29980	-0.8
	At4g30770	-0.8
	At5g03060	-0.8
	At5g07180	-0.8
	At5g07210	-0.8
	At5g07880	-0.8
	At5g10300	-0.8
	At5g10300	-0.8
	At5g12020	-0.8
	At5g13150	-0.8
	At5g13840	-0.8
	At5g15190	-0.8
	At5g15530	-0.8
	At5g19810	-0.8
	At5g19870	-0.8
	At5g23680	-0.8
	At5g24030	-0.8
	At5g24940	-0.8
	At5g35920	-0.8
	At5g44900	-0.8
	At5g46290	-0.8
	At5g46795	-0.8
	At5g59845	-0.8
	At5g63340	-0.8
	At5g65530	-0.8
	At5g65710	-0.8
	At1g04560	-0.7
	At1g06980	-0.7
	At1g07860	-0.7
	At1g09460	-0.7
	At1g12090	-0.7
	At1g12200	-0.7
	At1g13650	-0.7
	At1g13730	-0.7
	At1g14350	-0.7
	At1g15290	-0.7
	At1g15290	-0.7
	At1g16330	-0.7
	At1g16940	-0.7
	At1g18610	-0.7
	At1g19620	-0.7
	At1g20970	-0.7
	At1g28290	-0.7
	At1g31460	-0.7
	At1g32100	-0.7
	At1g32560	-0.7
	At1g44222	-0.7
	At1g50420	-0.7
	At1g51800	-0.7
	At1g52690	-0.7
	At1g53430	-0.7
	At1g55290	-0.7
	At1g57590	-0.7
	At1g64500	-0.7
	At1g65090	-0.7
	At1g67040	-0.7
	At1g67865	-0.7
	At1g68240	-0.7
	At1g70580	-0.7
	At1g71690	-0.7
	At1g72070	-0.7
	At1g73120	-0.7
	At1g74960	-0.7
	At1g75100	-0.7
	At1g75240	-0.7
	At2g07180	-0.7
	At2g17750	-0.7
	At2g19200	-0.7
	At2g22440	-0.7
	At2g23190	-0.7
	At2g28720	-0.7
	At2g30200	-0.7
	At2g30520	-0.7
	At2g33560	-0.7
	At2g33590	-0.7
	At2g34790	-0.7
	At2g45400	-0.7
	At2g45450	-0.7
	At2g46640	-0.7
	At2g46740	-0.7
	At3g01450	-0.7
	At3g07920	-0.7
	At3g11340	-0.7
	At3g11430	-0.7
	At3g11890	-0.7
	At3g13910	-0.7
	At3g14205	-0.7
	At3g14690	-0.7
	At3g17360	-0.7
	At3g17520	-0.7
	At3g18530	-0.7
	At3g19380	-0.7
	At3g19590	-0.7
	At3g20950	-0.7
	At3g25930	-0.7
	At3g26300	-0.7
	At3g26520	-0.7
	At3g28150	-0.7
	At3g43430	-0.7
	At3g44380	-0.7
	At3g45260	-0.7
	At3g45690	-0.7
	At3g48350	-0.7
	At3g53900	-0.7
	At3g56100	-0.7
	At3g57920	-0.7
	At3g61610	-0.7
	At3g63300	-0.7
	At4g00710	-0.7
	At4g01720	-0.7
	At4g02075	-0.7
	At4g03050	-0.7
	At4g03210	-0.7
	At4g04650	-0.7
	At4g14690	-0.7
	At4g17215	-0.7
	At4g18650	-0.7
	At4g18700	-0.7
	At4g25420	-0.7
	At4g25460	-0.7
	At4g27550	-0.7
	At4g30460	-0.7
	At4g31610	-0.7
	At4g32870	-0.7
	At4g32940	-0.7
	At4g37530	-0.7
	At4g37760	-0.7
	At4g39660	-0.7
	At4g39800	-0.7
	At5g02460	-0.7
	At5g07080	-0.7
	At5g08450	-0.7
	At5g10160	-0.7
	At5g11460	-0.7
	At5g12880	-0.7
	At5g14780	-0.7
	At5g15780	-0.7
	At5g18840	-0.7
	At5g20480	-0.7
	At5g24340	-0.7
	At5g25840	-0.7
	At5g25860	-0.7
	At5g27920	-0.7
	At5g28030	-0.7
	At5g42700	-0.7
	At5g43450	-0.7
	At5g44400	-0.7
	At5g45070	-0.7
	At5g47450	-0.7
	At5g49430	-0.7
	At5g49460	-0.7
	At5g52920	-0.7
	At5g58070	-0.7
	At5g60270	-0.7
	At5g60840	-0.7
	At5g64840	-0.7
	At5g66170	-0.7
	At5g66750	-0.7
	At5g66980	-0.7
	At5g67030	-0.7
	At1g01090	-0.6
	At1g01380	-0.6
	At1g02110	-0.6
	At1g02390	-0.6
	At1g07370	-0.6
	At1g10030	-0.6
	At1g10140	-0.6
	At1g17050	-0.6
	At1g18330	-0.6
	At1g18520	-0.6
	At1g20310	-0.6
	At1g26190	-0.6
	At1g27990	-0.6
	At1g28600	-0.6
	At1g30990	-0.6
	At1g44110	-0.6
	At1g44446	-0.6
	At1g53180	-0.6
	At1g54160	-0.6
	At1g54550	-0.6
	At1g55760	-0.6
	At1g59780	-0.6
	At1g60140	-0.6
	At1g62710	-0.6
	At1g66270	-0.6
	At1g66280	-0.6
	At1g66840	-0.6
	At1g67110	-0.6
	At1g67330	-0.6
	At1g68200	-0.6
	At1g68380	-0.6
	At1g68630	-0.6
	At1g69910	-0.6
	At1g71030	-0.6
	At1g71930	-0.6
	At1g72240	-0.6
	At1g72840	-0.6
	At1g73390	-0.6
	At1g75180	-0.6
	At1g76740	-0.6
	At1g77960	-0.6
	At2g02070	-0.6
	At2g05920	-0.6
	At2g13680	-0.6
	At2g17120	-0.6
	At2g20510	-0.6
	At2g21210	-0.6
	At2g21590	-0.6
	At2g22330	-0.6
	At2g22660	-0.6
	At2g24420	-0.6
	At2g27040	-0.6
	At2g28130	-0.6
	At2g29550	-0.6
	At2g31010	-0.6
	At2g32490	-0.6
	At2g32590	-0.6
	At2g33830	-0.6
	At2g33990	-0.6
	At2g34180	-0.6
	At2g35030	-0.6
	At2g37380	-0.6
	At2g39800	-0.6
	At2g40540	-0.6
	At2g40990	-0.6
	At2g43310	-0.6
	At2g44790	-0.6
	At2g45570	-0.6
	At2g45600	-0.6
	At2g47500	-0.6
	At3g07210	-0.6
	At3g07450	-0.6
	At3g10880	-0.6
	At3g11930	-0.6
	At3g12170	-0.6
	At3g13450	-0.6
	At3g13510	-0.6
	At3g13800	-0.6
	At3g13960	-0.6
	At3g14190	-0.6
	At3g15690	-0.6
	At3g17730	-0.6
	At3g18035	-0.6
	At3g18035	-0.6
	At3g21550	-0.6
	At3g22435	-0.6
	At3g23220	-0.6
	At3g23910	-0.6
	At3g24255	-0.6
	At3g26200	-0.6
	At3g27200	-0.6
	At3g28007	-0.6
	At3g44830	-0.6
	At3g50070	-0.6
	At3g53540	-0.6
	At3g53990	-0.6
	At3g54140	-0.6
	At3g54630	-0.6
	At3g54660	-0.6
	At3g55610	-0.6
	At3g56090	-0.6
	At3g57020	-0.6
	At3g57040	-0.6
	At3g59060	-0.6
	At3g61890	-0.6
	At3g62110	-0.6
	At4g00370	-0.6
	At4g00950	-0.6
	At4g05370	-0.6
	At4g11050	-0.6
	At4g13800	-0.6
	At4g14650	-0.6
	At4g17695	-0.6
	At4g17720	-0.6
	At4g17840	-0.6
	At4g21430	-0.6
	At4g26000	-0.6
	At4g27250	-0.6
	At4g28140	-0.6
	At4g33200	-0.6
	At4g37750	-0.6
	At4g38660	-0.6
	At4g39380	-0.6
	At5g01075	-0.6
	At5g01110	-0.6
	At5g01700	-0.6
	At5g01990	-0.6
	At5g02020	-0.6
	At5g02810	-0.6
	At5g02840	-0.6
	At5g03230	-0.6
	At5g04290	-0.6
	At5g05030	-0.6
	At5g06150	-0.6
	At5g07510	-0.6
	At5g07510	-0.6
	At5g07810	-0.6
	At5g09510	-0.6
	At5g10580	-0.6
	At5g11230	-0.6
	At5g14100	-0.6
	At5g15720	-0.6
	At5g16850	-0.6
	At5g19855	-0.6
	At5g24570	-0.6
	At5g26120	-0.6
	At5g34780	-0.6
	At5g39440	-0.6
	At5g39890	-0.6
	At5g40610	-0.6
	At5g40640	-0.6
	At5g42380	-0.6
	At5g42580	-0.6
	At5g43230	-0.6
	At5g43780	-0.6
	At5g44570	-0.6
	At5g47020	-0.6
	At5g47600	-0.6
	At5g48210	-0.6
	At5g54060	-0.6
	At5g54280	-0.6
	At5g56780	-0.6
	At5g57550	-0.6
	At5g58770	-0.6
	At5g58787	-0.6
	At5g60020	-0.6
	At5g61980	-0.6
	At5g62150	-0.6
	At5g66320	-0.6
	At5g66370	-0.6
	At5g66985	-0.6

## Sheet: Agilent 2xX6x up
Agilent	AtId	2x6SLR
2xX6x up (SLR <= 0.6)	At3g17150	5.7
	At2g15340	5.4
	At2g30810	5.4
	At3g24510	5.2
	At1g73610	5.1
	At5g59720	5.1
	At5g09730	4.7
	At1g69190	4.6
	At3g05460	4.6
	At2g45110	4.5
	At4g29285	4.5
	At4g32105	4.5
	At5g46950	4.5
	At1g80330	4.4
	At3g19350	4.2
	At4g35725	4.2
	At5g54220	4.2
	At1g44130	4.1
	At1g17800	4
	At3g57270	4
	At2g19500	3.9
	At1g13680	3.8
	At4g10250	3.8
	At4g23520	3.8
	At1g44090	3.7
	At2g12940	3.7
	At2g39640	3.7
	At1g55600	3.6
	At2g02515	3.5
	At4g30070	3.5
	At4g36590	3.5
	At3g14850	3.4
	At4g30380	3.3
	At4g02300	3.2
	At4g33830	3.2
	At1g79370	3.1
	At3g26940	3.1
	At1g60985	3
	At1g65330	2.9
	At2g29330	2.9
	At2g34440	2.9
	At3g59480	2.9
	At1g01530	2.8
	At1g48910	2.8
	At3g46860	2.8
	At4g33840	2.8
	At5g10170	2.8
	At5g12070	2.8
	At5g56640	2.8
	At5g64890	2.8
	At1g22015	2.7
	At4g27170	2.7
	At5g09370	2.7
	At1g06020	2.6
	At1g67830	2.6
	At4g02780	2.6
	At5g20430	2.6
	At5g20710	2.6
	At5g26630	2.6
	At5g40260	2.6
	At5g13620	2.5
	At1g44160	2.4
	At1g72080	2.4
	At2g28700	2.4
	At3g02670	2.4
	At3g05860	2.4
	At3g49770	2.4
	At3g60140	2.4
	At4g20200	2.4
	At4g31900	2.4
	At5g21130	2.4
	At1g73560	2.3
	At2g25330	2.3
	At2g25700	2.3
	At1g18830	2.2
	At1g56620	2.2
	At1g74990	2.2
	At1g15380	2.1
	At2g37870	2.1
	At2g41290	2.1
	At2g43670	2.1
	At3g01270	2.1
	At3g13020	2.1
	At1g78460	2
	At3g07820	2
	At3g23060	2
	At3g49300	2
	At5g09360	2
	At5g11540	2
	At5g19600	2
	At5g59810	2
	At1g01570	1.9
	At1g03445	1.9
	At1g74010	1.9
	At1g77640	1.9
	At2g02490	1.9
	At2g31780	1.9
	At2g42570	1.9
	At3g10780	1.9
	At3g11920	1.9
	At3g17080	1.9
	At3g57160	1.9
	At3g59790	1.9
	At5g50480	1.9
	At1g33760	1.8
	At1g65300	1.8
	At2g15660	1.8
	At3g14940	1.8
	At3g15280	1.8
	At4g25900	1.8
	At4g28040	1.8
	At4g39650	1.8
	At1g04880	1.7
	At1g17770	1.7
	At1g22090	1.7
	At1g52400	1.7
	At2g28490	1.7
	At2g47030	1.7
	At2g47040	1.7
	At3g62170	1.7
	At4g24650	1.7
	At4g28700	1.7
	At4g35010	1.7
	At5g01180	1.7
	At5g24316	1.7
	At5g27380	1.7
	At5g39880	1.7
	At5g40040	1.7
	At5g62040	1.7
	At1g02790	1.6
	At1g03880	1.6
	At1g75160	1.6
	At2g36560	1.6
	At2g37540	1.6
	At3g17520	1.6
	At3g28750	1.6
	At4g18910	1.6
	At4g25530	1.6
	At4g27280	1.6
	At4g39640	1.6
	At5g19710	1.6
	At1g13650	1.5
	At1g61563	1.5
	At1g62210	1.5
	At1g71770	1.5
	At2g02010	1.5
	At2g23900	1.5
	At2g28880	1.5
	At2g29500	1.5
	At2g42490	1.5
	At2g46375	1.5
	At2g47770	1.5
	At3g02480	1.5
	At3g13400	1.5
	At3g16175	1.5
	At3g21500	1.5
	At3g47340	1.5
	At3g49270	1.5
	At4g39480	1.5
	At4g39480	1.5
	At5g14470	1.5
	At5g14960	1.5
	At5g15110	1.5
	At5g47350	1.5
	At5g60440	1.5
	At5g66400	1.5
	At1g02820	1.4
	At1g07340	1.4
	At1g52690	1.4
	At2g02000	1.4
	At2g26050	1.4
	At2g34555	1.4
	At3g01240	1.4
	At3g04360	1.4
	At3g13390	1.4
	At3g25160	1.4
	At3g47800	1.4
	At4g22730	1.4
	At4g25140	1.4
	At5g02190	1.4
	At5g04180	1.4
	At5g10440	1.4
	At5g14130	1.4
	At5g21120	1.4
	At5g34940	1.4
	At5g58660	1.4
	At5g61290	1.4
	At1g02580	1.3
	At1g03820	1.3
	At1g21430	1.3
	At1g21910	1.3
	At1g52030	1.3
	At1g73620	1.3
	At1g77210	1.3
	At1g79960	1.3
	At2g12190	1.3
	At3g04100	1.3
	At3g09270	1.3
	At3g11150	1.3
	At3g17600	1.3
	At3g19160	1.3
	At3g25080	1.3
	At3g29570	1.3
	At3g49210	1.3
	At3g57690	1.3
	At4g03290	1.3
	At4g35770	1.3
	At5g18170	1.3
	At5g20390	1.3
	At5g54095	1.3
	At1g10770	1.2
	At1g16980	1.2
	At1g29680	1.2
	At1g33100	1.2
	At1g34170	1.2
	At1g60210	1.2
	At1g64940	1.2
	At1g72260	1.2
	At1g72970	1.2
	At1g77510	1.2
	At2g05440	1.2
	At2g23170	1.2
	At2g23290	1.2
	At2g32690	1.2
	At2g36630	1.2
	At2g39210	1.2
	At2g41640	1.2
	At2g44470	1.2
	At3g19680	1.2
	At3g20280	1.2
	At3g22840	1.2
	At4g36740	1.2
	At4g39320	1.2
	At5g05690	1.2
	At5g06760	1.2
	At5g09530	1.2
	At5g18910	1.2
	At5g20150	1.2
	At5g38700	1.2
	At5g41610	1.2
	At1g23080	1.1
	At1g50040	1.1
	At1g51460	1.1
	At1g60570	1.1
	At1g67070	1.1
	At1g67750	1.1
	At1g70290	1.1
	At1g74000	1.1
	At2g05540	1.1
	At2g17090	1.1
	At2g20670	1.1
	At2g22470	1.1
	At2g25630	1.1
	At2g43570	1.1
	At2g44460	1.1
	At2g46150	1.1
	At3g13730	1.1
	At3g16110	1.1
	At3g18560	1.1
	At3g21410	1.1
	At3g22500	1.1
	At3g28210	1.1
	At3g43280	1.1
	At3g61190	1.1
	At3g62180	1.1
	At4g02250	1.1
	At4g14060	1.1
	At4g19240	1.1
	At4g24570	1.1
	At4g30430	1.1
	At4g32170	1.1
	At4g37360	1.1
	At5g03510	1.1
	At5g07430	1.1
	At5g14150	1.1
	At5g25620	1.1
	At5g57560	1.1
	At5g63070	1.1
	At5g66650	1.1
	At5g67300	1.1
	At1g04560	1
	At1g16290	1
	At1g22670	1
	At1g22760	1
	At1g42550	1
	At1g50630	1
	At1g52470	1
	At1g54020	1
	At1g55020	1
	At1g58120	1
	At1g63030	1
	At1g63220	1
	At1g64030	1
	At1g75870	1
	At2g21410	1
	At2g30900	1
	At2g37980	1
	At2g38600	1
	At2g39410	1
	At2g40620	1
	At2g47440	1
	At3g04280	1
	At3g10870	1
	At3g11210	1
	At3g14550	1
	At3g17590	1
	At3g18980	1
	At3g20820	1
	At3g49120	1
	At3g53980	1
	At3g62720	1
	At4g13610	1
	At4g16160	1
	At4g16480	1
	At4g21480	1
	At4g36600	1
	At4g37260	1
	At4g37980	1
	At5g14380	1
	At5g15160	1
	At5g19580	1
	At5g20740	1
	At5g24420	1
	At5g45670	1
	At5g46040	1
	At5g49450	1
	At5g50720	1
	At5g53240	1
	At5g59240	1
	At5g65420	1
	At1g01480	0.9
	At1g02980	0.9
	At1g04240	0.9
	At1g11850	0.9
	At1g14280	0.9
	At1g32180	0.9
	At1g35140	0.9
	At1g48100	0.9
	At1g51700	0.9
	At1g52040	0.9
	At1g54280	0.9
	At1g59650	0.9
	At1g61566	0.9
	At1g72240	0.9
	At1g75890	0.9
	At1g77990	0.9
	At1g78815	0.9
	At1g78960	0.9
	At1g80440	0.9
	At2g02230	0.9
	At2g04160	0.9
	At2g05520	0.9
	At2g17280	0.9
	At2g18050	0.9
	At2g18470	0.9
	At2g22850	0.9
	At2g27080	0.9
	At2g28305	0.9
	At2g34210	0.9
	At2g34840	0.9
	At2g36570	0.9
	At2g38380	0.9
	At2g42270	0.9
	At2g47050	0.9
	At2g48020	0.9
	At3g01140	0.9
	At3g01250	0.9
	At3g02810	0.9
	At3g04290	0.9
	At3g05610	0.9
	At3g06260	0.9
	At3g10080	0.9
	At3g15490	0.9
	At3g16150	0.9
	At3g18280	0.9
	At3g19270	0.9
	At3g22240	0.9
	At3g25170	0.9
	At3g43310	0.9
	At3g44990	0.9
	At3g52780	0.9
	At3g54260	0.9
	At3g56450	0.9
	At3g61450	0.9
	At4g18360	0.9
	At4g20840	0.9
	At4g21390	0.9
	At4g23496	0.9
	At4g30450	0.9
	At4g33110	0.9
	At4g33120	0.9
	At4g33220	0.9
	At5g02580	0.9
	At5g06720	0.9
	At5g14400	0.9
	At5g16500	0.9
	At5g22270	0.9
	At5g26000	0.9
	At5g26220	0.9
	At5g35390	0.9
	At5g44620	0.9
	At5g46370	0.9
	At5g48140	0.9
	At5g54490	0.9
	At5g57220	0.9
	At5g57340	0.9
	At5g58080	0.9
	At5g63990	0.9
	At1g01060	0.8
	At1g02070	0.8
	At1g04800	0.8
	At1g10522	0.8
	At1g11330	0.8
	At1g12970	0.8
	At1g13700	0.8
	At1g16850	0.8
	At1g20160	0.8
	At1g20910	0.8
	At1g23350	0.8
	At1g35720	0.8
	At1g50400	0.8
	At1g55560	0.8
	At1g60590	0.8
	At1g62500	0.8
	At1g62770	0.8
	At1g69490	0.8
	At1g70940	0.8
	At1g70990	0.8
	At1g73010	0.8
	At1g75900	0.8
	At1g78000	0.8
	At1g78820	0.8
	At1g80130	0.8
	At1g80460	0.8
	At2g02720	0.8
	At2g13820	0.8
	At2g15740	0.8
	At2g16630	0.8
	At2g18490	0.8
	At2g20595	0.8
	At2g21110	0.8
	At2g28900	0.8
	At2g34370	0.8
	At2g38400	0.8
	At2g39030	0.8
	At2g41010	0.8
	At2g43510	0.8
	At2g46140	0.8
	At3g02970	0.8
	At3g06470	0.8
	At3g09640	0.8
	At3g13620	0.8
	At3g15357	0.8
	At3g16520	0.8
	At3g17710	0.8
	At3g18880	0.8
	At3g19290	0.8
	At3g19390	0.8
	At3g19580	0.8
	At3g22600	0.8
	At3g23100	0.8
	At3g28850	0.8
	At3g50060	0.8
	At3g53100	0.8
	At3g55690	0.8
	At3g55840	0.8
	At3g57510	0.8
	At3g58540	0.8
	At3g61250	0.8
	At3g62460	0.8
	At3g62550	0.8
	At4g08040	0.8
	At4g08950	0.8
	At4g13420	0.8
	At4g16500	0.8
	At4g16760	0.8
	At4g23870	0.8
	At4g27670	0.8
	At4g28680	0.8
	At4g29550	0.8
	At4g30140	0.8
	At4g35985	0.8
	At4g36670	0.8
	At5g05260	0.8
	At5g05290	0.8
	At5g05960	0.8
	At5g06480	0.8
	At5g07030	0.8
	At5g07110	0.8
	At5g10930	0.8
	At5g10950	0.8
	At5g14920	0.8
	At5g18000	0.8
	At5g25340	0.8
	At5g25390	0.8
	At5g26210	0.8
	At5g27220	0.8
	At5g44350	0.8
	At5g54100	0.8
	At5g54740	0.8
	At5g56100	0.8
	At5g57190	0.8
	At5g57690	0.8
	At5g64080	0.8
	At5g66150	0.8
	At1g01310	0.7
	At1g01600	0.7
	At1g02660	0.7
	At1g05340	0.7
	At1g05770	0.7
	At1g06090	0.7
	At1g10070	0.7
	At1g10370	0.7
	At1g10640	0.7
	At1g12845	0.7
	At1g13600	0.7
	At1g13950	0.7
	At1g15330	0.7
	At1g15430	0.7
	At1g17170	0.7
	At1g20350	0.7
	At1g20630	0.7
	At1g26610	0.7
	At1g27990	0.7
	At1g28400	0.7
	At1g29080	0.7
	At1g30040	0.7
	At1g30740	0.7
	At1g48010	0.7
	At1g48750	0.7
	At1g54440	0.7
	At1g55370	0.7
	At1g59890	0.7
	At1g62660	0.7
	At1g64110	0.7
	At1g64720	0.7
	At1g65450	0.7
	At1g65900	0.7
	At1g69260	0.7
	At1g72110	0.7
	At1g73700	0.7
	At1g73870	0.7
	At1g74870	0.7
	At1g75270	0.7
	At1g76960	0.7
	At1g78780	0.7
	At1g79700	0.7
	At1g79700	0.7
	At2g13680	0.7
	At2g13680	0.7
	At2g18370	0.7
	At2g22760	0.7
	At2g23010	0.7
	At2g23540	0.7
	At2g25790	0.7
	At2g26940	0.7
	At2g29340	0.7
	At2g30730	0.7
	At2g32790	0.7
	At2g32860	0.7
	At2g39800	0.7
	At2g44130	0.7
	At2g45750	0.7
	At2g46410	0.7
	At2g46680	0.7
	At2g46930	0.7
	At2g47150	0.7
	At2g47630	0.7
	At3g05930	0.7
	At3g07270	0.7
	At3g07850	0.7
	At3g09530	0.7
	At3g14510	0.7
	At3g14530	0.7
	At3g15450	0.7
	At3g17060	0.7
	At3g18810	0.7
	At3g21270	0.7
	At3g22120	0.7
	At3g23050	0.7
	At3g23840	0.7
	At3g24210	0.7
	At3g25855	0.7
	At3g26140	0.7
	At3g26960	0.7
	At3g28830	0.7
	At3g29430	0.7
	At3g43270	0.7
	At3g47295	0.7
	At3g51400	0.7
	At3g51810	0.7
	At3g53950	0.7
	At3g54700	0.7
	At3g55120	0.7
	At3g55590	0.7
	At3g57670	0.7
	At3g58780	0.7
	At3g59400	0.7
	At3g59530	0.7
	At4g02600	0.7
	At4g02710	0.7
	At4g02940	0.7
	At4g08300	0.7
	At4g08520	0.7
	At4g11280	0.7
	At4g13460	0.7
	At4g13840	0.7
	At4g14010	0.7
	At4g14700	0.7
	At4g17500	0.7
	At4g18970	0.7
	At4g24130	0.7
	At4g27580	0.7
	At4g28500	0.7
	At4g34220	0.7
	At4g35280	0.7
	At4g38770	0.7
	At5g01870	0.7
	At5g03190	0.7
	At5g04020	0.7
	At5g07410	0.7
	At5g08610	0.7
	At5g08640	0.7
	At5g09980	0.7
	At5g10600	0.7
	At5g15140	0.7
	At5g19290	0.7
	At5g19530	0.7
	At5g22500	0.7
	At5g22920	0.7
	At5g25130	0.7
	At5g25190	0.7
	At5g25980	0.7
	At5g26060	0.7
	At5g27330	0.7
	At5g34885	0.7
	At5g37300	0.7
	At5g50130	0.7
	At5g50160	0.7
	At5g52310	0.7
	At5g54630	0.7
	At5g57670	0.7
	At5g57840	0.7
	At5g60760	0.7
	At5g60780	0.7
	At5g61350	0.7
	At5g63140	0.7
	At5g65110	0.7
	At1g01200	0.6
	At1g03130	0.6
	At1g03170	0.6
	At1g03390	0.6
	At1g04680	0.6
	At1g09575	0.6
	At1g09610	0.6
	At1g11770	0.6
	At1g12570	0.6
	At1g14720	0.6
	At1g15550	0.6
	At1g15790	0.6
	At1g18990	0.6
	At1g24600	0.6
	At1g26390	0.6
	At1g29195	0.6
	At1g29660	0.6
	At1g30790	0.6
	At1g30820	0.6
	At1g31240	0.6
	At1g32010	0.6
	At1g41830	0.6
	At1g43040	0.6
	At1g47480	0.6
	At1g47485	0.6
	At1g48600	0.6
	At1g52410	0.6
	At1g54540	0.6
	At1g55570	0.6
	At1g60390	0.6
	At1g60420	0.6
	At1g62360	0.6
	At1g62480	0.6
	At1g64220	0.6
	At1g64670	0.6
	At1g66180	0.6
	At1g66400	0.6
	At1g66760	0.6
	At1g68850	0.6
	At1g69410	0.6
	At1g69780	0.6
	At1g70310	0.6
	At1g70750	0.6
	At1g71340	0.6
	At1g71450	0.6
	At1g72230	0.6
	At1g75880	0.6
	At1g76560	0.6
	At1g76880	0.6
	At1g77690	0.6
	At1g77870	0.6
	At2g01570	0.6
	At2g04795	0.6
	At2g15320	0.6
	At2g19390	0.6
	At2g20950	0.6
	At2g23360	0.6
	At2g24762	0.6
	At2g25530	0.6
	At2g29420	0.6
	At2g32720	0.6
	At2g32800	0.6
	At2g33620	0.6
	At2g34790	0.6
	At2g35230	0.6
	At2g35760	0.6
	At2g36090	0.6
	At2g36270	0.6
	At2g36710	0.6
	At2g37060	0.6
	At2g37330	0.6
	At2g38720	0.6
	At2g39980	0.6
	At2g44080	0.6
	At3g01670	0.6
	At3g01680	0.6
	At3g01990	0.6
	At3g02380	0.6
	At3g03450	0.6
	At3g04260	0.6
	At3g05310	0.6
	At3g05490	0.6
	At3g10240	0.6
	At3g12520	0.6
	At3g12700	0.6
	At3g12820	0.6
	At3g12890	0.6
	At3g15540	0.6
	At3g15620	0.6
	At3g15990	0.6
	At3g19400	0.6
	At3g20520	0.6
	At3g20580	0.6
	At3g21250	0.6
	At3g22640	0.6
	At3g24140	0.6
	At3g25180	0.6
	At3g26110	0.6
	At3g27660	0.6
	At3g29240	0.6
	At3g43430	0.6
	At3g45880	0.6
	At3g46840	0.6
	At3g48950	0.6
	At3g49260	0.6
	At3g53620	0.6
	At3g54040	0.6
	At3g54800	0.6
	At3g57010	0.6
	At3g57260	0.6
	At3g61090	0.6
	At3g62230	0.6
	At3g63200	0.6
	At4g01026	0.6
	At4g08770	0.6
	At4g11100	0.6
	At4g12880	0.6
	At4g13000	0.6
	At4g13030	0.6
	At4g14750	0.6
	At4g15780	0.6
	At4g18870	0.6
	At4g19170	0.6
	At4g19390	0.6
	At4g20460	0.6
	At4g20830	0.6
	At4g23493	0.6
	At4g25760	0.6
	At4g26790	0.6
	At4g26830	0.6
	At4g28020	0.6
	At4g29700	0.6
	At4g30650	0.6
	At4g31890	0.6
	At4g32880	0.6
	At4g34000	0.6
	At4g35700	0.6
	At4g37610	0.6
	At4g38370	0.6
	At4g39590	0.6
	At5g05390	0.6
	At5g06770	0.6
	At5g07800	0.6
	At5g08600	0.6
	At5g16490	0.6
	At5g17420	0.6
	At5g18670	0.6
	At5g19410	0.6
	At5g19700	0.6
	At5g25450	0.6
	At5g25490	0.6
	At5g34883	0.6
	At5g34885	0.6
	At5g35550	0.6
	At5g40730	0.6
	At5g43580	0.6
	At5g47220	0.6
	At5g47440	0.6
	At5g49070	0.6
	At5g51100	0.6
	At5g51750	0.6
	At5g52190	0.6
	At5g52680	0.6
	At5g54270	0.6
	At5g56080	0.6
	At5g57660	0.6
	At5g61720	0.6
	At5g62740	0.6
	At5g65530	0.6
	At5g66780	0.6

## Sheet: Agilent 2xX6x down
Agilent	AtId	2x6SLR
2xX6x down (SLR <= -0.6)	At4g28365	-5.8
	At3g08900	-5.4
	At1g68510	-5.2
	At3g50990	-5.2
	At1g34245	-4.9
	At2g45830	-4.6
	At4g38000	-4.5
	At1g48930	-4.3
	At3g52970	-4.3
	At3g28150	-4.1
	At5g57920	-4
	At1g75250	-3.9
	At3g51740	-3.8
	At4g19460	-3.8
	At1g04380	-3.7
	At2g24580	-3.7
	At2g42110	-3.7
	At3g02640	-3.7
	At1g08560	-3.6
	At1g12080	-3.6
	At5g52500	-3.6
	At1g18370	-3.5
	At4g31840	-3.5
	At5g28640	-3.5
	At2g21420	-3.4
	At3g42725	-3.4
	At3g14760	-3.3
	At5g07260	-3.3
	At5g47670	-3.3
	At5g62550	-3.3
	At1g01900	-3.2
	At3g27785	-3.2
	At5g07500	-3.2
	At1g03470	-3.1
	At1g21970	-3.1
	At2g25060	-3.1
	At4g01140	-3.1
	At5g50730	-3.1
	At1g04645	-3
	At1g05440	-3
	At2g06200	-3
	At3g52910	-3
	At4g28950	-3
	At5g01370	-3
	At5g13600	-3
	At5g17540	-3
	At1g32190	-2.9
	At2g23570	-2.9
	At2g43870	-2.9
	At3g25980	-2.9
	At3g52110	-2.9
	At5g15180	-2.9
	At1g04660	-2.8
	At1g47840	-2.8
	At3g21620	-2.8
	At3g48580	-2.8
	At3g50230	-2.8
	At5g01910	-2.8
	At5g44480	-2.8
	At5g48100	-2.8
	At1g66250	-2.7
	At2g02100	-2.7
	At2g30590	-2.7
	At2g32990	-2.7
	At3g58650	-2.7
	At1g56170	-2.6
	At1g63100	-2.6
	At2g44250	-2.6
	At3g51280	-2.6
	At3g56260	-2.6
	At3g61930	-2.6
	At4g27450	-2.6
	At4g28130	-2.6
	At4g28130	-2.6
	At1g03440	-2.5
	At2g02130	-2.5
	At2g17750	-2.5
	At2g28620	-2.5
	At2g34190	-2.5
	At4g30130	-2.5
	At5g14180	-2.5
	At5g14180	-2.5
	At5g50770	-2.5
	At5g62630	-2.5
	At1g02730	-2.4
	At1g67810	-2.4
	At3g11520	-2.4
	At3g14210	-2.4
	At3g44830	-2.4
	At3g60840	-2.4
	At4g31710	-2.4
	At5g56580	-2.4
	At5g57260	-2.4
	At5g57260	-2.4
	At1g51960	-2.3
	At2g46530	-2.3
	At3g11160	-2.3
	At3g48350	-2.3
	At4g01730	-2.3
	At4g34520	-2.3
	At5g05180	-2.3
	At5g19880	-2.3
	At1g18520	-2.2
	At1g30710	-2.2
	At1g77580	-2.2
	At2g02850	-2.2
	At2g34880	-2.2
	At3g26790	-2.2
	At3g55660	-2.2
	At4g26660	-2.2
	At5g25090	-2.2
	At5g52830	-2.2
	At1g02810	-2.1
	At1g30690	-2.1
	At1g74550	-2.1
	At2g45430	-2.1
	At3g11180	-2.1
	At3g20150	-2.1
	At3g49380	-2.1
	At4g03110	-2.1
	At4g10640	-2.1
	At4g15140	-2.1
	At4g23750	-2.1
	At4g27550	-2.1
	At5g09970	-2.1
	At5g15000	-2.1
	At5g47550	-2.1
	At5g48310	-2.1
	At1g14687	-2
	At1g28170	-2
	At1g53070	-2
	At1g72670	-2
	At1g76470	-2
	At2g32460	-2
	At2g38870	-2
	At3g49930	-2
	At3g54320	-2
	At3g54320	-2
	At4g03100	-2
	At4g11140	-2
	At4g21690	-2
	At4g35730	-2
	At5g03870	-2
	At5g36710	-2
	At5g36800	-2
	At5g39100	-2
	At5g51210	-2
	At5g57500	-2
	At5g62150	-2
	At5g66230	-2
	At1g52810	-1.9
	At1g62340	-1.9
	At1g64660	-1.9
	At1g65240	-1.9
	At2g26760	-1.9
	At2g34700	-1.9
	At2g37880	-1.9
	At2g47670	-1.9
	At3g06890	-1.9
	At3g26744	-1.9
	At4g21590	-1.9
	At4g33330	-1.9
	At4g33330	-1.9
	At5g11510	-1.9
	At5g15530	-1.9
	At5g24570	-1.9
	At5g39890	-1.9
	At5g59845	-1.9
	At5g66985	-1.9
	At1g20690	-1.8
	At1g44110	-1.8
	At1g66850	-1.8
	At1g71120	-1.8
	At3g20990	-1.8
	At3g23670	-1.8
	At4g23800	-1.8
	At5g06150	-1.8
	At5g17160	-1.8
	At5g42250	-1.8
	At5g50750	-1.8
	At5g54060	-1.8
	At5g61260	-1.8
	At1g33055	-1.7
	At1g44830	-1.7
	At1g53380	-1.7
	At1g53390	-1.7
	At1g62050	-1.7
	At1g73220	-1.7
	At1g75640	-1.7
	At1g80530	-1.7
	At2g15325	-1.7
	At2g16270	-1.7
	At2g16580	-1.7
	At2g26180	-1.7
	At3g44050	-1.7
	At3g51290	-1.7
	At3g53380	-1.7
	At4g11080	-1.7
	At4g35070	-1.7
	At5g02220	-1.7
	At5g13170	-1.7
	At5g14180	-1.7
	At5g14180	-1.7
	At5g22810	-1.7
	At5g39720	-1.7
	At5g55520	-1.7
	At5g58630	-1.7
	At1g14970	-1.6
	At1g16500	-1.6
	At1g34355	-1.6
	At1g65090	-1.6
	At1g72250	-1.6
	At1g72580	-1.6
	At1g76790	-1.6
	At1g77780	-1.6
	At2g06255	-1.6
	At2g20515	-1.6
	At2g25735	-1.6
	At2g32370	-1.6
	At2g45420	-1.6
	At3g03130	-1.6
	At3g11340	-1.6
	At3g11740	-1.6
	At3g15560	-1.6
	At3g54770	-1.6
	At3g55060	-1.6
	At3g57780	-1.6
	At4g00220	-1.6
	At4g03270	-1.6
	At4g12550	-1.6
	At4g22860	-1.6
	At4g27250	-1.6
	At4g28100	-1.6
	At4g29140	-1.6
	At4g37490	-1.6
	At5g04530	-1.6
	At5g06530	-1.6
	At5g07510	-1.6
	At5g11320	-1.6
	At5g20630	-1.6
	At5g40155	-1.6
	At5g54400	-1.6
	At5g56790	-1.6
	At5g65510	-1.6
	At1g06170	-1.5
	At1g14900	-1.5
	At1g29050	-1.5
	At1g50240	-1.5
	At1g55810	-1.5
	At1g68560	-1.5
	At1g71160	-1.5
	At1g77530	-1.5
	At2g31010	-1.5
	At2g31010	-1.5
	At2g38760	-1.5
	At2g44240	-1.5
	At2g44910	-1.5
	At3g02590	-1.5
	At3g05500	-1.5
	At3g22231	-1.5
	At3g26590	-1.5
	At3g48910	-1.5
	At4g02800	-1.5
	At4g04460	-1.5
	At4g14695	-1.5
	At4g17695	-1.5
	At5g01280	-1.5
	At5g07210	-1.5
	At5g11460	-1.5
	At5g14450	-1.5
	At5g18840	-1.5
	At5g28770	-1.5
	At5g39520	-1.5
	At5g42250	-1.5
	At5g46880	-1.5
	At5g48720	-1.5
	At5g65590	-1.5
	At5g66330	-1.5
	At1g09380	-1.4
	At1g22170	-1.4
	At1g28590	-1.4
	At1g47655	-1.4
	At1g53500	-1.4
	At1g55740	-1.4
	At1g67100	-1.4
	At1g72940	-1.4
	At2g34340	-1.4
	At3g04210	-1.4
	At3g17840	-1.4
	At3g27330	-1.4
	At3g29770	-1.4
	At3g52550	-1.4
	At3g56100	-1.4
	At3g59850	-1.4
	At3g62110	-1.4
	At4g10270	-1.4
	At4g17000	-1.4
	At4g21680	-1.4
	At4g28190	-1.4
	At5g07280	-1.4
	At5g10310	-1.4
	At5g13790	-1.4
	At5g18150	-1.4
	At5g37790	-1.4
	At5g41070	-1.4
	At5g44050	-1.4
	At1g10060	-1.3
	At1g14580	-1.3
	At1g23790	-1.3
	At1g26680	-1.3
	At1g48330	-1.3
	At1g50490	-1.3
	At1g53520	-1.3
	At1g69610	-1.3
	At1g75080	-1.3
	At1g77590	-1.3
	At2g22610	-1.3
	At2g25270	-1.3
	At2g33560	-1.3
	At2g35585	-1.3
	At2g37390	-1.3
	At2g41820	-1.3
	At3g01290	-1.3
	At3g06840	-1.3
	At3g08970	-1.3
	At3g14360	-1.3
	At3g26300	-1.3
	At3g27810	-1.3
	At3g27810	-1.3
	At3g50070	-1.3
	At4g00180	-1.3
	At4g11300	-1.3
	At4g22790	-1.3
	At4g31615	-1.3
	At4g37750	-1.3
	At5g01340	-1.3
	At5g10160	-1.3
	At5g14230	-1.3
	At5g40640	-1.3
	At5g56970	-1.3
	At5g62500	-1.3
	At1g01090	-1.2
	At1g03457	-1.2
	At1g04110	-1.2
	At1g05370	-1.2
	At1g08630	-1.2
	At1g14360	-1.2
	At1g20070	-1.2
	At1g20900	-1.2
	At1g29270	-1.2
	At1g31310	-1.2
	At1g48260	-1.2
	At1g49870	-1.2
	At1g60160	-1.2
	At1g77330	-1.2
	At1g77760	-1.2
	At2g02180	-1.2
	At2g02810	-1.2
	At2g22000	-1.2
	At2g22840	-1.2
	At2g23190	-1.2
	At2g23510	-1.2
	At2g24600	-1.2
	At2g30200	-1.2
	At2g35880	-1.2
	At2g36890	-1.2
	At2g42430	-1.2
	At2g47430	-1.2
	At3g14190	-1.2
	At3g19660	-1.2
	At3g20270	-1.2
	At3g20340	-1.2
	At3g28740	-1.2
	At3g47380	-1.2
	At3g51300	-1.2
	At3g52540	-1.2
	At3g54570	-1.2
	At3g63300	-1.2
	At4g01500	-1.2
	At4g05190	-1.2
	At4g22250	-1.2
	At4g32830	-1.2
	At4g39670	-1.2
	At5g05250	-1.2
	At5g36680	-1.2
	At5g36770	-1.2
	At5g40030	-1.2
	At5g46290	-1.2
	At5g47600	-1.2
	At5g54250	-1.2
	At5g58930	-1.2
	At5g65040	-1.2
	At1g11100	-1.1
	At1g12010	-1.1
	At1g16070	-1.1
	At1g31460	-1.1
	At1g50650	-1.1
	At1g62640	-1.1
	At1g63000	-1.1
	At1g69910	-1.1
	At1g71030	-1.1
	At1g75750	-1.1
	At1g80090	-1.1
	At1g80280	-1.1
	At2g01090	-1.1
	At2g17370	-1.1
	At2g25940	-1.1
	At2g28720	-1.1
	At2g34960	-1.1
	At2g39690	-1.1
	At2g43520	-1.1
	At2g45190	-1.1
	At2g45400	-1.1
	At2g47650	-1.1
	At2g47920	-1.1
	At3g02120	-1.1
	At3g06030	-1.1
	At3g12870	-1.1
	At3g14205	-1.1
	At3g19820	-1.1
	At3g21760	-1.1
	At3g22880	-1.1
	At3g25110	-1.1
	At3g25860	-1.1
	At3g26290	-1.1
	At3g42670	-1.1
	At3g46920	-1.1
	At3g48510	-1.1
	At3g52960	-1.1
	At4g13345	-1.1
	At4g14770	-1.1
	At4g15680	-1.1
	At4g17240	-1.1
	At4g21430	-1.1
	At4g22340	-1.1
	At4g26470	-1.1
	At4g30200	-1.1
	At4g33810	-1.1
	At4g38620	-1.1
	At4g38660	-1.1
	At5g05510	-1.1
	At5g14980	-1.1
	At5g15190	-1.1
	At5g15240	-1.1
	At5g17760	-1.1
	At5g40610	-1.1
	At5g42630	-1.1
	At5g44610	-1.1
	At5g47020	-1.1
	At5g58280	-1.1
	At5g59010	-1.1
	At5g64310	-1.1
	At1g04150	-1
	At1g04920	-1
	At1g07400	-1
	At1g08280	-1
	At1g11070	-1
	At1g12200	-1
	At1g15410	-1
	At1g16330	-1
	At1g17920	-1
	At1g18250	-1
	At1g20823	-1
	At1g21310	-1
	At1g23560	-1
	At1g24360	-1
	At1g26260	-1
	At1g36060	-1
	At1g43000	-1
	At1g50420	-1
	At1g52670	-1
	At1g54010	-1
	At1g54040	-1
	At1g58440	-1
	At1g62900	-1
	At1g63140	-1
	At1g67780	-1
	At1g67850	-1
	At1g70830	-1
	At1g71910	-1
	At1g74960	-1
	At1g75430	-1
	At1g76540	-1
	At1g76740	-1
	At1g78390	-1
	At1g78700	-1
	At1g79060	-1
	At1g79450	-1
	At2g18630	-1
	At2g22660	-1
	At2g25220	-1
	At2g27690	-1
	At2g28380	-1
	At2g29370	-1
	At2g32440	-1
	At2g33360	-1
	At2g40230	-1
	At2g41040	-1
	At2g41070	-1
	At2g44810	-1
	At2g46690	-1
	At3g03530	-1
	At3g10880	-1
	At3g17360	-1
	At3g22910	-1
	At3g23760	-1
	At3g45000	-1
	At3g45010	-1
	At3g48360	-1
	At3g52870	-1
	At3g53190	-1
	At3g54140	-1
	At3g61610	-1
	At3g61720	-1
	At4g00238	-1
	At4g00370	-1
	At4g22770	-1
	At4g23010	-1
	At4g23560	-1
	At4g24240	-1
	At4g24510	-1
	At4g27230	-1
	At4g28370	-1
	At4g32290	-1
	At4g32870	-1
	At4g33130	-1
	At4g38550	-1
	At5g01380	-1
	At5g02100	-1
	At5g02370	-1
	At5g04160	-1
	At5g07880	-1
	At5g08000	-1
	At5g11920	-1
	At5g20950	-1
	At5g37680	-1
	At5g41340	-1
	At5g42690	-1
	At5g42780	-1
	At5g46570	-1
	At5g48950	-1
	At5g49360	-1
	At5g53290	-1
	At5g54300	-1
	At5g60800	-1
	At5g60930	-1
	At5g61130	-1
	At5g62490	-1
	At5g65710	-1
	At1g01140	-0.9
	At1g02110	-0.9
	At1g02700	-0.9
	At1g03420	-0.9
	At1g08320	-0.9
	At1g09450	-0.9
	At1g10520	-0.9
	At1g17060	-0.9
	At1g27680	-0.9
	At1g28600	-0.9
	At1g47290	-0.9
	At1g59540	-0.9
	At1g59670	-0.9
	At1g64450	-0.9
	At1g65370	-0.9
	At1g69860	-0.9
	At1g70680	-0.9
	At1g70780	-0.9
	At1g71830	-0.9
	At2g01210	-0.9
	At2g05990	-0.9
	At2g25510	-0.9
	At2g29550	-0.9
	At2g34590	-0.9
	At2g38040	-0.9
	At2g38370	-0.9
	At2g38920	-0.9
	At2g42150	-0.9
	At2g42840	-0.9
	At2g46430	-0.9
	At3g19130	-0.9
	At3g19590	-0.9
	At3g20200	-0.9
	At3g23150	-0.9
	At3g28155	-0.9
	At3g43960	-0.9
	At3g51480	-0.9
	At3g51910	-0.9
	At3g54150	-0.9
	At3g60220	-0.9
	At3g62610	-0.9
	At4g03210	-0.9
	At4g10770	-0.9
	At4g16155	-0.9
	At4g16563	-0.9
	At4g17720	-0.9
	At4g19160	-0.9
	At4g21270	-0.9
	At4g22130	-0.9
	At4g23370	-0.9
	At4g29230	-0.9
	At4g29360	-0.9
	At4g33160	-0.9
	At4g33280	-0.9
	At4g34630	-0.9
	At4g34950	-0.9
	At5g04000	-0.9
	At5g04620	-0.9
	At5g05080	-0.9
	At5g08460	-0.9
	At5g10510	-0.9
	At5g13840	-0.9
	At5g15120	-0.9
	At5g18700	-0.9
	At5g27920	-0.9
	At5g38280	-0.9
	At5g39230	-0.9
	At5g41220	-0.9
	At5g41800	-0.9
	At5g42510	-0.9
	At5g45370	-0.9
	At5g46350	-0.9
	At5g47160	-0.9
	At5g48230	-0.9
	At5g51560	-0.9
	At5g57550	-0.9
	At5g63590	-0.9
	At5g64510	-0.9
	At1g09660	-0.8
	At1g09660	-0.8
	At1g14880	-0.8
	At1g21460	-0.8
	At1g21560	-0.8
	At1g22590	-0.8
	At1g27040	-0.8
	At1g30260	-0.8
	At1g44170	-0.8
	At1g50460	-0.8
	At1g53100	-0.8
	At1g53700	-0.8
	At1g54840	-0.8
	At1g57560	-0.8
	At1g68220	-0.8
	At1g68780	-0.8
	At1g70840	-0.8
	At1g71690	-0.8
	At1g72910	-0.8
	At1g73130	-0.8
	At1g76510	-0.8
	At1g78580	-0.8
	At1g80690	-0.8
	At2g02580	-0.8
	At2g14610	-0.8
	At2g16750	-0.8
	At2g17530	-0.8
	At2g18640	-0.8
	At2g20750	-0.8
	At2g23550	-0.8
	At2g23750	-0.8
	At2g28250	-0.8
	At2g28650	-0.8
	At2g28790	-0.8
	At2g30470	-0.8
	At2g33330	-0.8
	At2g33990	-0.8
	At2g34680	-0.8
	At2g35170	-0.8
	At2g37000	-0.8
	At2g44190	-0.8
	At2g45510	-0.8
	At3g02210	-0.8
	At3g06850	-0.8
	At3g10320	-0.8
	At3g12020	-0.8
	At3g12580	-0.8
	At3g13960	-0.8
	At3g14740	-0.8
	At3g17680	-0.8
	At3g18030	-0.8
	At3g20810	-0.8
	At3g21100	-0.8
	At3g21690	-0.8
	At3g24340	-0.8
	At3g27020	-0.8
	At3g28510	-0.8
	At3g30720	-0.8
	At3g49050	-0.8
	At3g50440	-0.8
	At3g50870	-0.8
	At3g51720	-0.8
	At3g51890	-0.8
	At3g53900	-0.8
	At3g54820	-0.8
	At3g55470	-0.8
	At3g55560	-0.8
	At3g56520	-0.8
	At3g60390	-0.8
	At3g61920	-0.8
	At4g01900	-0.8
	At4g11820	-0.8
	At4g12290	-0.8
	At4g16610	-0.8
	At4g23740	-0.8
	At4g26050	-0.8
	At4g29520	-0.8
	At4g30850	-0.8
	At4g35650	-0.8
	At4g37400	-0.8
	At4g39780	-0.8
	At4g39800	-0.8
	At5g03790	-0.8
	At5g08170	-0.8
	At5g08450	-0.8
	At5g09300	-0.8
	At5g11230	-0.8
	At5g11780	-0.8
	At5g13110	-0.8
	At5g13980	-0.8
	At5g14640	-0.8
	At5g15840	-0.8
	At5g22570	-0.8
	At5g23020	-0.8
	At5g23660	-0.8
	At5g25510	-0.8
	At5g25590	-0.8
	At5g35360	-0.8
	At5g35770	-0.8
	At5g38895	-0.8
	At5g40645	-0.8
	At5g41260	-0.8
	At5g50300	-0.8
	At5g52170	-0.8
	At5g52920	-0.8
	At5g54930	-0.8
	At5g55590	-0.8
	At5g56220	-0.8
	At5g57390	-0.8
	At5g57420	-0.8
	At5g60690	-0.8
	At5g60840	-0.8
	At5g61340	-0.8
	At5g61790	-0.8
	At1g01225	-0.7
	At1g04310	-0.7
	At1g06080	-0.7
	At1g07590	-0.7
	At1g07590	-0.7
	At1g10030	-0.7
	At1g12160	-0.7
	At1g13195	-0.7
	At1g13330	-0.7
	At1g13730	-0.7
	At1g14060	-0.7
	At1g14700	-0.7
	At1g15910	-0.7
	At1g17020	-0.7
	At1g17050	-0.7
	At1g19100	-0.7
	At1g23890	-0.7
	At1g25270	-0.7
	At1g27600	-0.7
	At1g28110	-0.7
	At1g33940	-0.7
	At1g34210	-0.7
	At1g34770	-0.7
	At1g37130	-0.7
	At1g48940	-0.7
	At1g53170	-0.7
	At1g55030	-0.7
	At1g60970	-0.7
	At1g66430	-0.7
	At1g66940	-0.7
	At1g68460	-0.7
	At1g69870	-0.7
	At1g70670	-0.7
	At1g72430	-0.7
	At1g72890	-0.7
	At1g72900	-0.7
	At1g73360	-0.7
	At1g74030	-0.7
	At1g75090	-0.7
	At1g75240	-0.7
	At1g76405	-0.7
	At1g77410	-0.7
	At2g01710	-0.7
	At2g07180	-0.7
	At2g19450	-0.7
	At2g19570	-0.7
	At2g27040	-0.7
	At2g27970	-0.7
	At2g29050	-0.7
	At2g30820	-0.7
	At2g32340	-0.7
	At2g36550	-0.7
	At2g38250	-0.7
	At2g38490	-0.7
	At2g41190	-0.7
	At2g43360	-0.7
	At3g05020	-0.7
	At3g09440	-0.7
	At3g10910	-0.7
	At3g17160	-0.7
	At3g20015	-0.7
	At3g21100	-0.7
	At3g21770	-0.7
	At3g24650	-0.7
	At3g26320	-0.7
	At3g43600	-0.7
	At3g45690	-0.7
	At3g46500	-0.7
	At3g50560	-0.7
	At3g55850	-0.7
	At3g57080	-0.7
	At3g57390	-0.7
	At3g58760	-0.7
	At3g60130	-0.7
	At3g62150	-0.7
	At4g09740	-0.7
	At4g12080	-0.7
	At4g12280	-0.7
	At4g12840	-0.7
	At4g15380	-0.7
	At4g19020	-0.7
	At4g20070	-0.7
	At4g20210	-0.7
	At4g22540	-0.7
	At4g23950	-0.7
	At4g25200	-0.7
	At4g26320	-0.7
	At4g27760	-0.7
	At4g28180	-0.7
	At4g30090	-0.7
	At4g30110	-0.7
	At4g30500	-0.7
	At4g31050	-0.7
	At4g31610	-0.7
	At4g32140	-0.7
	At4g36910	-0.7
	At4g39390	-0.7
	At4g39500	-0.7
	At5g03670	-0.7
	At5g03905	-0.7
	At5g04340	-0.7
	At5g05030	-0.7
	At5g05860	-0.7
	At5g07810	-0.7
	At5g08415	-0.7
	At5g10650	-0.7
	At5g10820	-0.7
	At5g13100	-0.7
	At5g20410	-0.7
	At5g25380	-0.7
	At5g26790	-0.7
	At5g33290	-0.7
	At5g42020	-0.7
	At5g42240	-0.7
	At5g47500	-0.7
	At5g48390	-0.7
	At5g49100	-0.7
	At5g49820	-0.7
	At5g50520	-0.7
	At5g50630	-0.7
	At5g50890	-0.7
	At5g52160	-0.7
	At5g54470	-0.7
	At5g56590	-0.7
	At5g58070	-0.7
	At5g59170	-0.7
	At5g60610	-0.7
	At5g63700	-0.7
	At5g66320	-0.7
	At5g66750	-0.7
	At5g67260	-0.7
	At5g67360	-0.7
	At1g02310	-0.6
	At1g02800	-0.6
	At1g07370	-0.6
	At1g07790	-0.6
	At1g08810	-0.6
	At1g09630	-0.6
	At1g10550	-0.6
	At1g10650	-0.6
	At1g10880	-0.6
	At1g11700	-0.6
	At1g12000	-0.6
	At1g13750	-0.6
	At1g20696	-0.6
	At1g21230	-0.6
	At1g21880	-0.6
	At1g22990	-0.6
	At1g23205	-0.6
	At1g24650	-0.6
	At1g25275	-0.6
	At1g25510	-0.6
	At1g26210	-0.6
	At1g27760	-0.6
	At1g28660	-0.6
	At1g30120	-0.6
	At1g32440	-0.6
	At1g34580	-0.6
	At1g43640	-0.6
	At1g44760	-0.6
	At1g44810	-0.6
	At1g47230	-0.6
	At1g48180	-0.6
	At1g49490	-0.6
	At1g50010	-0.6
	At1g52540	-0.6
	At1g55850	-0.6
	At1g55970	-0.6
	At1g56010	-0.6
	At1g56340	-0.6
	At1g59710	-0.6
	At1g59860	-0.6
	At1g60010	-0.6
	At1g67950	-0.6
	At1g68795	-0.6
	At1g69270	-0.6
	At1g70300	-0.6
	At1g72590	-0.6
	At1g73020	-0.6
	At1g75620	-0.6
	At1g75760	-0.6
	At1g76990	-0.6
	At1g78510	-0.6
	At1g79840	-0.6
	At1g79950	-0.6
	At2g01150	-0.6
	At2g01930	-0.6
	At2g02070	-0.6
	At2g02480	-0.6
	At2g02540	-0.6
	At2g06005	-0.6
	At2g14210	-0.6
	At2g18230	-0.6
	At2g19110	-0.6
	At2g22230	-0.6
	At2g23150	-0.6
	At2g23560	-0.6
	At2g23610	-0.6
	At2g25090	-0.6
	At2g25110	-0.6
	At2g25980	-0.6
	At2g26640	-0.6
	At2g27840	-0.6
	At2g28070	-0.6
	At2g30620	-0.6
	At2g31160	-0.6
	At2g33880	-0.6
	At2g35610	-0.6
	At2g36200	-0.6
	At2g36670	-0.6
	At2g37380	-0.6
	At2g37440	-0.6
	At2g37760	-0.6
	At2g37940	-0.6
	At2g38810	-0.6
	At2g40220	-0.6
	At2g40540	-0.6
	At2g41590	-0.6
	At2g43040	-0.6
	At2g43060	-0.6
	At2g43130	-0.6
	At2g43535	-0.6
	At2g45490	-0.6
	At2g45600	-0.6
	At2g46450	-0.6
	At2g46920	-0.6
	At3g01510	-0.6
	At3g01570	-0.6
	At3g02630	-0.6
	At3g05080	-0.6
	At3g05180	-0.6
	At3g05320	-0.6
	At3g05830	-0.6
	At3g07410	-0.6
	At3g07690	-0.6
	At3g07920	-0.6
	At3g10040	-0.6
	At3g12110	-0.6
	At3g13450	-0.6
	At3g13510	-0.6
	At3g14630	-0.6
	At3g15510	-0.6
	At3g15690	-0.6
	At3g16470	-0.6
	At3g18035	-0.6
	At3g19515	-0.6
	At3g20740	-0.6
	At3g20800	-0.6
	At3g20950	-0.6
	At3g21090	-0.6
	At3g22425	-0.6
	At3g22960	-0.6
	At3g24720	-0.6
	At3g25260	-0.6
	At3g29160	-0.6
	At3g30350	-0.6
	At3g42660	-0.6
	At3g45010	-0.6
	At3g45930	-0.6
	At3g46030	-0.6
	At3g48480	-0.6
	At3g49810	-0.6
	At3g50210	-0.6
	At3g50440	-0.6
	At3g50550	-0.6
	At3g50750	-0.6
	At3g50980	-0.6
	At3g51420	-0.6
	At3g51470	-0.6
	At3g53210	-0.6
	At3g53540	-0.6
	At3g54560	-0.6
	At3g55730	-0.6
	At3g55820	-0.6
	At3g56160	-0.6
	At3g60680	-0.6
	At3g61590	-0.6
	At3g63170	-0.6
	At3g63480	-0.6
	At4g00710	-0.6
	At4g01250	-0.6
	At4g04955	-0.6
	At4g08780	-0.6
	At4g11330	-0.6
	At4g13690	-0.6
	At4g16120	-0.6
	At4g16370	-0.6
	At4g16780	-0.6
	At4g16980	-0.6
	At4g17190	-0.6
	At4g18250	-0.6
	At4g19130	-0.6
	At4g24760	-0.6
	At4g25260	-0.6
	At4g25340	-0.6
	At4g32570	-0.6
	At4g32770	-0.6
	At4g33040	-0.6
	At4g33400	-0.6
	At4g34500	-0.6
	At4g35560	-0.6
	At4g35930	-0.6
	At4g36180	-0.6
	At4g36640	-0.6
	At4g36870	-0.6
	At4g37010	-0.6
	At4g37110	-0.6
	At4g37760	-0.6
	At4g38570	-0.6
	At5g01540	-0.6
	At5g02590	-0.6
	At5g07180	-0.6
	At5g09510	-0.6
	At5g10300	-0.6
	At5g10300	-0.6
	At5g14940	-0.6
	At5g15580	-0.6
	At5g16150	-0.6
	At5g17780	-0.6
	At5g18750	-0.6
	At5g19970	-0.6
	At5g20935	-0.6
	At5g21100	-0.6
	At5g22580	-0.6
	At5g23400	-0.6
	At5g24430	-0.6
	At5g24630	-0.6
	At5g24890	-0.6
	At5g33300	-0.6
	At5g37630	-0.6
	At5g39440	-0.6
	At5g40450	-0.6
	At5g40460	-0.6
	At5g41720	-0.6
	At5g43780	-0.6
	At5g48290	-0.6
	At5g48460	-0.6
	At5g49460	-0.6
	At5g53350	-0.6
	At5g54280	-0.6
	At5g55250	-0.6
	At5g55950	-0.6
	At5g58540	-0.6
	At5g58600	-0.6
	At5g59540	-0.6
	At5g59870	-0.6
	At5g65370	-0.6

## Sheet: Affymetrix fis1x2x up
Affymetrix	AtId	fis1x2pSLR
fis1X2x up (pSLR >= 0.6)	At1g27540	7.5
	At3g02670	7
	At1g14880	6.2
	At1g13680	6.1
	At1g44130	5.5
	At2g02490	5.5
	At3g24510	5.5
	At3g05460	5.4
	At5g09730	5.3
	At5g26630	5
	At1g69720	4.9
	At5g54220	4.8
	At1g73610	4.7
	At1g22015	4.5
	At5g48490	4.5
	At4g29285	4.4
	At2g30810	4.3
	At1g54040	4.2
	At4g19240	4.2
	At4g30070	4.2
	At5g46950	4.2
	At1g75040	4.1
	At1g69190	4
	At2g27190	4
	At3g46860	4
	At4g19430	4
	At2g05540	3.9
	At2g38530	3.9
	At4g32105	3.9
	At1g80330	3.8
	At3g14850	3.8
	At5g12070	3.8
	At1g31580	3.6
	At2g02515	3.6
	At5g01870	3.6
	At1g09360	3.5
	At5g15000	3.5
	At1g44090	3.4
	At1g65300	3.4
	At1g65330	3.4
	At4g02300	3.4
	At4g11000	3.4
	At1g55600	3.3
	At3g17150	3.3
	At5g38760	3.3
	At5g60440	3.3
	At1g19960	3.2
	At3g60140	3.2
	At5g50335	3.2
	At5g64890	3.2
	At1g67830	3.1
	At4g33830	3.1
	At4g33840	3.1
	At3g07820	3
	At5g07430	3
	At5g15140	3
	At5g46830	3
	At2g43670	2.9
	At3g01240	2.9
	At3g01250	2.9
	At3g19350	2.9
	At5g43580	2.9
	At1g65490	2.8
	At1g73560	2.8
	At3g02810	2.8
	At3g11920	2.8
	At3g22060	2.8
	At3g25170	2.8
	At4g39650	2.8
	At1g74010	2.7
	At2g39640	2.7
	At3g05860	2.7
	At3g28750	2.7
	At3g57270	2.7
	At4g37360	2.7
	At4g38080	2.7
	At2g24160	2.6
	At2g25700	2.6
	At4g02780	2.6
	At4g11650	2.6
	At4g23370	2.6
	At5g14920	2.6
	At1g02790	2.5
	At1g78460	2.5
	At4g24780	2.5
	At5g54095	2.5
	At1g06020	2.4
	At1g74000	2.4
	At3g01700	2.4
	At5g20710	2.4
	At5g37130	2.4
	At5g37130	2.4
	At1g35310	2.3
	At1g51490	2.3
	At2g28190	2.3
	At2g40750	2.3
	At3g22231	2.3
	At4g23520	2.3
	At5g60760	2.3
	At1g14420	2.2
	At1g30260	2.2
	At1g33960	2.2
	At2g02450	2.2
	At2g23950	2.2
	At2g43570	2.2
	At3g05610	2.2
	At4g12550	2.2
	At4g32170	2.2
	At4g35725	2.2
	At4g35770	2.2
	At5g09370	2.2
	At5g45880	2.2
	At1g10770	2.1
	At1g11350	2.1
	At1g22090	2.1
	At1g49750	2.1
	At1g65500	2.1
	At2g19500	2.1
	At2g40610	2.1
	At2g42280	2.1
	At3g04290	2.1
	At3g22120	2.1
	At3g25180	2.1
	At3g52010	2.1
	At3g52480	2.1
	At5g39880	2.1
	At5g40260	2.1
	At5g52810	2.1
	At5g54610	2.1
	At5g66040	2.1
	At1g30560	2
	At1g55560	2
	At1g78170	2
	At1g78780	2
	At2g23170	2
	At2g24450	2
	At2g34440	2
	At2g37130	2
	At3g44990	2
	At4g20270	2
	At4g21480	2
	At4g23400	2
	At5g55450	2
	At5g65730	2
	At1g03445	1.9
	At1g04040	1.9
	At1g06640	1.9
	At1g08900	1.9
	At3g01270	1.9
	At3g57210	1.9
	At4g31500	1.9
	At4g36040	1.9
	At5g09480	1.9
	At5g13620	1.9
	At5g14130	1.9
	At5g16160	1.9
	At5g24316	1.9
	At5g48540	1.9
	At5g58120	1.9
	At1g12520	1.8
	At1g16950	1.8
	At1g20070	1.8
	At1g64640	1.8
	At2g33100	1.8
	At2g43550	1.8
	At3g06220	1.8
	At3g25165	1.8
	At3g46130	1.8
	At3g57690	1.8
	At4g10850	1.8
	At5g10440	1.8
	At5g40040	1.8
	At5g59810	1.8
	At5g67420	1.8
	At1g01530	1.7
	At1g16980	1.7
	At1g30250	1.7
	At1g49500	1.7
	At1g66350	1.7
	At1g75190	1.7
	At1g80110	1.7
	At2g28950	1.7
	At2g40230	1.7
	At3g21500	1.7
	At3g49770	1.7
	At3g57160	1.7
	At3g61060	1.7
	At4g01680	1.7
	At4g25530	1.7
	At4g35180	1.7
	At4g38550	1.7
	At5g10170	1.7
	At5g11540	1.7
	At5g44680	1.7
	At5g50990	1.7
	At1g05770	1.6
	At1g19670	1.6
	At1g52030	1.6
	At1g52040	1.6
	At1g52590	1.6
	At1g54070	1.6
	At1g76930	1.6
	At1g78090	1.6
	At2g22470	1.6
	At2g47050	1.6
	At3g04100	1.6
	At3g04720	1.6
	At3g16240	1.6
	At3g17060	1.6
	At3g50400	1.6
	At5g07410	1.6
	At5g14470	1.6
	At5g15970	1.6
	At5g26060	1.6
	At5g44870	1.6
	At5g57785	1.6
	At1g09090	1.5
	At1g29670	1.5
	At1g60985	1.5
	At1g73110	1.5
	At2g36080	1.5
	At2g42490	1.5
	At2g46375	1.5
	At3g18080	1.5
	At3g19010	1.5
	At3g53130	1.5
	At3g53140	1.5
	At3g56400	1.5
	At4g04930	1.5
	At4g08850	1.5
	At4g13070	1.5
	At4g15040	1.5
	At4g22910	1.5
	At4g24350	1.5
	At4g32340	1.5
	At4g35010	1.5
	At4g36590	1.5
	At5g01210	1.5
	At5g03610	1.5
	At5g11420	1.5
	At5g20230	1.5
	At5g37300	1.5
	At5g43790	1.5
	At5g61530	1.5
	At1g01310	1.4
	At1g17960	1.4
	At1g23350	1.4
	At1g30760	1.4
	At1g33100	1.4
	At1g48010	1.4
	At1g48430	1.4
	At1g55960	1.4
	At1g61563	1.4
	At1g61566	1.4
	At1g76410	1.4
	At1g77870	1.4
	At1g78995	1.4
	At2g10940	1.4
	At2g37540	1.4
	At2g46860	1.4
	At3g15490	1.4
	At3g25070	1.4
	At3g43190	1.4
	At3g63010	1.4
	At3g63240	1.4
	At4g00970	1.4
	At4g01080	1.4
	At4g13770	1.4
	At4g20200	1.4
	At5g10760	1.4
	At5g48350	1.4
	At5g48790	1.4
	At5g57780	1.4
	At1g01570	1.3
	At1g08180	1.3
	At1g08830	1.3
	At1g23080	1.3
	At1g23130	1.3
	At1g52470	1.3
	At1g60590	1.3
	At1g74670	1.3
	At1g75580	1.3
	At1g78020	1.3
	At2g27180	1.3
	At2g43510	1.3
	At3g06070	1.3
	At3g14310	1.3
	At3g25160	1.3
	At3g26520	1.3
	At3g62180	1.3
	At3g62230	1.3
	At4g01026	1.3
	At4g13560	1.3
	At4g16480	1.3
	At4g20050	1.3
	At4g21590	1.3
	At4g25900	1.3
	At4g34750	1.3
	At5g15310	1.3
	At5g17700	1.3
	At5g38530	1.3
	At5g44520	1.3
	At5g46300	1.3
	At5g52320	1.3
	At5g57660	1.3
	At5g61720	1.3
	At5g63180	1.3
	At5g63540	1.3
	At1g14220	1.2
	At1g17260	1.2
	At1g30040	1.2
	At1g48750	1.2
	At1g53920	1.2
	At1g54430	1.2
	At1g55570	1.2
	At1g56140	1.2
	At1g58807	1.2
	At1g58807	1.2
	At1g59124	1.2
	At1g59124	1.2
	At1g59870	1.2
	At1g61250	1.2
	At1g63710	1.2
	At1g65060	1.2
	At1g68670	1.2
	At1g80440	1.2
	At2g18470	1.2
	At2g22980	1.2
	At2g28880	1.2
	At2g35960	1.2
	At2g47030	1.2
	At2g47040	1.2
	At3g04210	1.2
	At3g13400	1.2
	At3g17600	1.2
	At3g22210	1.2
	At3g30420	1.2
	At3g47340	1.2
	At3g51600	1.2
	At3g58780	1.2
	At3g62170	1.2
	At3g63200	1.2
	At4g08150	1.2
	At4g08870	1.2
	At4g08950	1.2
	At4g09140	1.2
	At4g18080	1.2
	At4g19120	1.2
	At4g22160	1.2
	At4g28240	1.2
	At4g29890	1.2
	At5g18600	1.2
	At5g24660	1.2
	At5g25340	1.2
	At5g26620	1.2
	At5g42230	1.2
	At5g43780	1.2
	At5g47350	1.2
	At5g49450	1.2
	At5g53830	1.2
	At1g03220	1.1
	At1g03230	1.1
	At1g07050	1.1
	At1g07490	1.1
	At1g13280	1.1
	At1g15210	1.1
	At1g27740	1.1
	At1g33060	1.1
	At1g35490	1.1
	At1g48100	1.1
	At1g52140	1.1
	At1g56620	1.1
	At1g67750	1.1
	At1g72260	1.1
	At1g73630	1.1
	At1g74880	1.1
	At1g76590	1.1
	At1g78860	1.1
	At2g17040	1.1
	At2g26050	1.1
	At2g26410	1.1
	At2g29470	1.1
	At2g35150	1.1
	At2g36190	1.1
	At2g40470	1.1
	At2g45110	1.1
	At2g45800	1.1
	At2g47180	1.1
	At3g04280	1.1
	At3g09270	1.1
	At3g16040	1.1
	At3g20090	1.1
	At3g22240	1.1
	At3g28130	1.1
	At3g48740	1.1
	At3g52500	1.1
	At3g52720	1.1
	At3g60490	1.1
	At3g61250	1.1
	At4g00890	1.1
	At4g02380	1.1
	At4g14010	1.1
	At4g17090	1.1
	At4g18970	1.1
	At4g20080	1.1
	At4g20110	1.1
	At4g23670	1.1
	At4g24810	1.1
	At4g31900	1.1
	At4g38770	1.1
	At4g39590	1.1
	At5g07030	1.1
	At5g20430	1.1
	At5g22920	1.1
	At5g40780	1.1
	At5g43830	1.1
	At5g44500	1.1
	At5g51850	1.1
	At5g54190	1.1
	At5g54290	1.1
	At5g62920	1.1
	At5g65390	1.1
	At1g01360	1
	At1g13420	1
	At1g13700	1
	At1g14890	1
	At1g19050	1
	At1g27030	1
	At1g27550	1
	At1g28375	1
	At1g31290	1
	At1g34750	1
	At1g35340	1
	At1g35720	1
	At1g45474	1
	At1g47480	1
	At1g64380	1
	At1g64510	1
	At1g69490	1
	At1g71770	1
	At1g72970	1
	At1g75690	1
	At1g77210	1
	At1g77510	1
	At1g80170	1
	At2g02130	1
	At2g03060	1
	At2g04790	1
	At2g17080	1
	At2g20630	1
	At2g24762	1
	At2g24790	1
	At2g24850	1
	At2g31500	1
	At2g36470	1
	At2g44130	1
	At2g44460	1
	At3g01550	1
	At3g05930	1
	At3g10780	1
	At3g13750	1
	At3g15450	1
	At3g15670	1
	At3g17710	1
	At3g19710	1
	At3g19800	1
	At3g21410	1
	At3g23050	1
	At3g26320	1
	At3g43670	1
	At3g46170	1
	At3g50950	1
	At3g51030	1
	At3g52620	1
	At3g61160	1
	At3g62040	1
	At4g02250	1
	At4g04330	1
	At4g18390	1
	At4g22290	1
	At4g22350	1
	At4g24640	1
	At4g25760	1
	At4g26555	1
	At5g01015	1
	At5g02160	1
	At5g19250	1
	At5g19600	1
	At5g20550	1
	At5g26150	1
	At5g38620	1
	At5g43120	1
	At5g43180	1
	At5g58782	1
	At5g62750	1
	At5g65420	1
	At5g66490	1
	At5g67180	1
	At1g01070	0.9
	At1g02820	0.9
	At1g02900	0.9
	At1g03850	0.9
	At1g04680	0.9
	At1g09390	0.9
	At1g09970	0.9
	At1g10690	0.9
	At1g11330	0.9
	At1g11850	0.9
	At1g14150	0.9
	At1g28680	0.9
	At1g29450	0.9
	At1g29660	0.9
	At1g31410	0.9
	At1g32010	0.9
	At1g32220	0.9
	At1g32700	0.9
	At1g48840	0.9
	At1g54280	0.9
	At1g55300	0.9
	At1g59720	0.9
	At1g61300	0.9
	At1g61310	0.9
	At1g62800	0.9
	At1g64780	0.9
	At1g65450	0.9
	At1g66460	0.9
	At1g68620	0.9
	At1g69530	0.9
	At1g71030	0.9
	At1g72610	0.9
	At1g72910	0.9
	At1g72930	0.9
	At1g75870	0.9
	At1g76020	0.9
	At1g77990	0.9
	At1g80730	0.9
	At2g02000	0.9
	At2g02010	0.9
	At2g15580	0.9
	At2g21210	0.9
	At2g23120	0.9
	At2g25160	0.9
	At2g26290	0.9
	At2g28305	0.9
	At2g28700	0.9
	At2g28900	0.9
	At2g33810	0.9
	At2g37750	0.9
	At2g43530	0.9
	At2g46140	0.9
	At3g01980	0.9
	At3g02570	0.9
	At3g05800	0.9
	At3g07270	0.9
	At3g09540	0.9
	At3g15390	0.9
	At3g15630	0.9
	At3g16110	0.9
	At3g19930	0.9
	At3g26960	0.9
	At3g45140	0.9
	At3g55130	0.9
	At3g55970	0.9
	At3g57510	0.9
	At3g63140	0.9
	At4g01650	0.9
	At4g11320	0.9
	At4g11330	0.9
	At4g12490	0.9
	At4g12970	0.9
	At4g16447	0.9
	At4g17220	0.9
	At4g21760	0.9
	At4g22200	0.9
	At4g23180	0.9
	At4g24450	0.9
	At4g25050	0.9
	At4g27580	0.9
	At4g30650	0.9
	At4g30650	0.9
	At4g33560	0.9
	At4g33666	0.9
	At5g01180	0.9
	At5g05690	0.9
	At5g06510	0.9
	At5g07360	0.9
	At5g18670	0.9
	At5g22270	0.9
	At5g33370	0.9
	At5g35550	0.9
	At5g48800	0.9
	At5g50820	0.9
	At5g62360	0.9
	At5g64120	0.9
	At5g64700	0.9
	At5g65480	0.9
	At1g07590	0.8
	At1g08380	0.8
	At1g09415	0.8
	At1g10470	0.8
	At1g12250	0.8
	At1g17770	0.8
	At1g18210	0.8
	At1g20620	0.8
	At1g21270	0.8
	At1g22630	0.8
	At1g23480	0.8
	At1g23900	0.8
	At1g27360	0.8
	At1g32470	0.8
	At1g49200	0.8
	At1g52220	0.8
	At1g54740	0.8
	At1g56160	0.8
	At1g57750	0.8
	At1g60940	0.8
	At1g62500	0.8
	At1g64130	0.8
	At1g65370	0.8
	At1g69730	0.8
	At1g70985	0.8
	At1g71050	0.8
	At1g71720	0.8
	At1g78000	0.8
	At1g78670	0.8
	At1g78815	0.8
	At1g80050	0.8
	At2g01080	0.8
	At2g03190	0.8
	At2g14900	0.8
	At2g15020	0.8
	At2g18210	0.8
	At2g24740	0.8
	At2g27880	0.8
	At2g31945	0.8
	At2g33620	0.8
	At2g33830	0.8
	At2g38940	0.8
	At2g39470	0.8
	At2g39920	0.8
	At2g41290	0.8
	At2g46430	0.8
	At2g46650	0.8
	At3g01290	0.8
	At3g03530	0.8
	At3g08920	0.8
	At3g13110	0.8
	At3g14530	0.8
	At3g14550	0.8
	At3g15353	0.8
	At3g16520	0.8
	At3g16560	0.8
	At3g18560	0.8
	At3g18680	0.8
	At3g22890	0.8
	At3g22930	0.8
	At3g26210	0.8
	At3g28790	0.8
	At3g29030	0.8
	At3g30720	0.8
	At3g43270	0.8
	At3g44020	0.8
	At3g47295	0.8
	At3g49270	0.8
	At3g50685	0.8
	At3g50820	0.8
	At3g53130	0.8
	At3g54700	0.8
	At3g59030	0.8
	At3g62820	0.8
	At4g10100	0.8
	At4g16590	0.8
	At4g19410	0.8
	At4g23496	0.8
	At4g26070	0.8
	At4g27530	0.8
	At4g28490	0.8
	At4g30140	0.8
	At4g32800	0.8
	At4g33050	0.8
	At4g34760	0.8
	At4g34940	0.8
	At4g37610	0.8
	At4g37800	0.8
	At4g38160	0.8
	At5g02230	0.8
	At5g02540	0.8
	At5g04180	0.8
	At5g08380	0.8
	At5g10690	0.8
	At5g15110	0.8
	At5g18060	0.8
	At5g19640	0.8
	At5g20740	0.8
	At5g20935	0.8
	At5g24420	0.8
	At5g24530	0.8
	At5g25390	0.8
	At5g28030	0.8
	At5g42955	0.8
	At5g44050	0.8
	At5g50260	0.8
	At5g50950	0.8
	At5g51440	0.8
	At5g52780	0.8
	At5g59700	0.8
	At5g61650	0.8
	At5g62350	0.8
	At5g66350	0.8
	At1g01150	0.7
	At1g02450	0.7
	At1g03400	0.7
	At1g04530	0.7
	At1g07700	0.7
	At1g08410	0.7
	At1g12630	0.7
	At1g12900	0.7
	At1g13920	0.7
	At1g15820	0.7
	At1g18990	0.7
	At1g19550	0.7
	At1g19570	0.7
	At1g22740	0.7
	At1g23260	0.7
	At1g26770	0.7
	At1g28110	0.7
	At1g28135	0.7
	At1g29080	0.7
	At1g30380	0.7
	At1g32460	0.7
	At1g33590	0.7
	At1g35420	0.7
	At1g35910	0.7
	At1g48350	0.7
	At1g53885	0.7
	At1g55020	0.7
	At1g60570	0.7
	At1g61170	0.7
	At1g61680	0.7
	At1g61930	0.7
	At1g63220	0.7
	At1g65445	0.7
	At1g67350	0.7
	At1g71970	0.7
	At1g72940	0.7
	At1g73655	0.7
	At1g75450	0.7
	At1g76080	0.7
	At1g77060	0.7
	At1g78840	0.7
	At1g79380	0.7
	At1g79960	0.7
	At1g80460	0.7
	At1g80920	0.7
	At2g15310	0.7
	At2g15740	0.7
	At2g17880	0.7
	At2g20595	0.7
	At2g31085	0.7
	At2g33270	0.7
	At2g35270	0.7
	At2g35370	0.7
	At2g36270	0.7
	At2g36430	0.7
	At2g40340	0.7
	At2g40350	0.7
	At2g40880	0.7
	At2g41310	0.7
	At2g43390	0.7
	At2g44920	0.7
	At3g02970	0.7
	At3g04520	0.7
	At3g04730	0.7
	At3g04910	0.7
	At3g09530	0.7
	At3g11150	0.7
	At3g11210	0.7
	At3g13890	0.7
	At3g14990	0.7
	At3g15190	0.7
	At3g20230	0.7
	At3g26932	0.7
	At3g27890	0.7
	At3g28220	0.7
	At3g28960	0.7
	At3g42860	0.7
	At3g43120	0.7
	At3g45300	0.7
	At3g46540	0.7
	At3g47160	0.7
	At3g47420	0.7
	At3g51150	0.7
	At3g54800	0.7
	At3g54890	0.7
	At3g55740	0.7
	At3g58550	0.7
	At3g59320	0.7
	At3g59480	0.7
	At3g59940	0.7
	At3g60390	0.7
	At3g60650	0.7
	At3g61150	0.7
	At3g61810	0.7
	At3g62410	0.7
	At3g63210	0.7
	At4g01870	0.7
	At4g03390	0.7
	At4g04890	0.7
	At4g09020	0.7
	At4g10950	0.7
	At4g12800	0.7
	At4g14020	0.7
	At4g14360	0.7
	At4g14910	0.7
	At4g15400	0.7
	At4g15440	0.7
	At4g17260	0.7
	At4g18910	0.7
	At4g24130	0.7
	At4g25080	0.7
	At4g26530	0.7
	At4g28030	0.7
	At4g30380	0.7
	At4g30530	0.7
	At4g36250	0.7
	At4g38840	0.7
	At4g39940	0.7
	At5g01750	0.7
	At5g02120	0.7
	At5g03720	0.7
	At5g07240	0.7
	At5g07310	0.7
	At5g07860	0.7
	At5g11070	0.7
	At5g14380	0.7
	At5g14650	0.7
	At5g15160	0.7
	At5g15230	0.7
	At5g15600	0.7
	At5g16030	0.7
	At5g17330	0.7
	At5g19140	0.7
	At5g20390	0.7
	At5g20400	0.7
	At5g25930	0.7
	At5g35630	0.7
	At5g41870	0.7
	At5g43320	0.7
	At5g44580	0.7
	At5g44720	0.7
	At5g49730	0.7
	At5g51990	0.7
	At5g53200	0.7
	At5g57520	0.7
	At5g57630	0.7
	At5g57980	0.7
	At5g62165	0.7
	At5g65670	0.7
	At1g01040	0.6
	At1g01040	0.6
	At1g01170	0.6
	At1g01300	0.6
	At1g01790	0.6
	At1g02205	0.6
	At1g03090	0.6
	At1g03170	0.6
	At1g07110	0.6
	At1g07650	0.6
	At1g08550	0.6
	At1g11860	0.6
	At1g13890	0.6
	At1g13930	0.6
	At1g15740	0.6
	At1g16060	0.6
	At1g17800	0.6
	At1g20010	0.6
	At1g20680	0.6
	At1g20680	0.6
	At1g21440	0.6
	At1g21500	0.6
	At1g21770	0.6
	At1g22490	0.6
	At1g26220	0.6
	At1g30520	0.6
	At1g31360	0.6
	At1g35180	0.6
	At1g35190	0.6
	At1g36320	0.6
	At1g44790	0.6
	At1g49430	0.6
	At1g52230	0.6
	At1g52290	0.6
	At1g52510	0.6
	At1g54410	0.6
	At1g54780	0.6
	At1g56610	0.6
	At1g59660	0.6
	At1g60230	0.6
	At1g61800	0.6
	At1g62300	0.6
	At1g62940	0.6
	At1g64460	0.6
	At1g64610	0.6
	At1g64740	0.6
	At1g65690	0.6
	At1g65950	0.6
	At1g66790	0.6
	At1g67740	0.6
	At1g69830	0.6
	At1g70410	0.6
	At1g72300	0.6
	At1g72450	0.6
	At1g73470	0.6
	At1g74940	0.6
	At1g75460	0.6
	At1g75900	0.6
	At1g76520	0.6
	At1g78040	0.6
	At1g78290	0.6
	At1g78970	0.6
	At2g04400	0.6
	At2g13350	0.6
	At2g15620	0.6
	At2g18080	0.6
	At2g19410	0.6
	At2g20260	0.6
	At2g20610	0.6
	At2g20670	0.6
	At2g21560	0.6
	At2g22170	0.6
	At2g23610	0.6
	At2g25830	0.6
	At2g25900	0.6
	At2g26750	0.6
	At2g27300	0.6
	At2g29340	0.6
	At2g29340	0.6
	At2g29340	0.6
	At2g30870	0.6
	At2g31790	0.6
	At2g32520	0.6
	At2g33530	0.6
	At2g33860	0.6
	At2g37670	0.6
	At2g39140	0.6
	At2g40150	0.6
	At2g44710	0.6
	At2g45070	0.6
	At2g45170	0.6
	At2g46930	0.6
	At2g47630	0.6
	At2g47930	0.6
	At2g48020	0.6
	At3g01480	0.6
	At3g02885	0.6
	At3g04890	0.6
	At3g06140	0.6
	At3g07670	0.6
	At3g08860	0.6
	At3g10520	0.6
	At3g11580	0.6
	At3g12490	0.6
	At3g13650	0.6
	At3g14520	0.6
	At3g15360	0.6
	At3g15440	0.6
	At3g16140	0.6
	At3g16180	0.6
	At3g16785	0.6
	At3g18830	0.6
	At3g18980	0.6
	At3g19520	0.6
	At3g19550	0.6
	At3g20080	0.6
	At3g23020	0.6
	At3g23060	0.6
	At3g23640	0.6
	At3g23820	0.6
	At3g24430	0.6
	At3g25920	0.6
	At3g26740	0.6
	At3g29320	0.6
	At3g44100	0.6
	At3g45530	0.6
	At3g45690	0.6
	At3g45780	0.6
	At3g48450	0.6
	At3g48590	0.6
	At3g49210	0.6
	At3g50660	0.6
	At3g50770	0.6
	At3g53590	0.6
	At3g54050	0.6
	At3g54360	0.6
	At3g55630	0.6
	At3g55800	0.6
	At3g56490	0.6
	At3g57090	0.6
	At3g60290	0.6
	At3g61880	0.6
	At3g62640	0.6
	At4g02500	0.6
	At4g03280	0.6
	At4g03290	0.6
	At4g05180	0.6
	At4g12480	0.6
	At4g14365	0.6
	At4g14500	0.6
	At4g14870	0.6
	At4g15130	0.6
	At4g16265	0.6
	At4g17000	0.6
	At4g19580	0.6
	At4g19985	0.6
	At4g20320	0.6
	At4g20790	0.6
	At4g20830	0.6
	At4g20830	0.6
	At4g21280	0.6
	At4g21450	0.6
	At4g21750	0.6
	At4g22570	0.6
	At4g25780	0.6
	At4g26430	0.6
	At4g26800	0.6
	At4g27110	0.6
	At4g28040	0.6
	At4g31830	0.6
	At4g35750	0.6
	At4g37930	0.6
	At4g38225	0.6
	At4g39110	0.6
	At5g01450	0.6
	At5g02790	0.6
	At5g02860	0.6
	At5g03455	0.6
	At5g04440	0.6
	At5g05670	0.6
	At5g05960	0.6
	At5g10180	0.6
	At5g13740	0.6
	At5g14740	0.6
	At5g14890	0.6
	At5g17220	0.6
	At5g18000	0.6
	At5g19220	0.6
	At5g19360	0.6
	At5g19550	0.6
	At5g20630	0.6
	At5g23680	0.6
	At5g24165	0.6
	At5g25500	0.6
	At5g27290	0.6
	At5g34940	0.6
	At5g38980	0.6
	At5g38990	0.6
	At5g39830	0.6
	At5g44210	0.6
	At5g45770	0.6
	At5g47640	0.6
	At5g47840	0.6
	At5g48140	0.6
	At5g50870	0.6
	At5g51750	0.6
	At5g52100	0.6
	At5g52970	0.6
	At5g54130	0.6
	At5g54160	0.6
	At5g54770	0.6
	At5g54940	0.6
	At5g56380	0.6
	At5g56640	0.6
	At5g60900	0.6
	At5g62200	0.6
	At5g64240	0.6
	At5g64690	0.6
	At5g65110	0.6
	At5g65760	0.6

## Sheet: Affymetrix fis1x2x down
Affymetrix	AtId	fis1x2pSLR
fis1X2x down (pSLR <= -0.6)	At1g48930	-5.9
	At1g68510	-5.9
	At1g34245	-5.6
	At4g13920	-5.5
	At5g05180	-5.5
	At1g12080	-5.3
	At1g01900	-5.1
	At4g21100	-5.1
	At2g42110	-4.7
	At3g08900	-4.7
	At4g05050	-4.6
	At4g31840	-4.5
	At1g75250	-4.4
	At5g03200	-4.4
	At1g08560	-4.2
	At2g02100	-4.2
	At4g25100	-4.2
	At4g03100	-4.1
	At4g13580	-4.1
	At4g28950	-4.1
	At2g25060	-4
	At1g66400	-3.9
	At3g51740	-3.9
	At3g14760	-3.8
	At5g14180	-3.8
	At5g14180	-3.8
	At1g67810	-3.7
	At2g25510	-3.7
	At2g40955	-3.7
	At4g03270	-3.7
	At4g15096	-3.7
	At1g04380	-3.6
	At1g63910	-3.6
	At4g01130	-3.6
	At4g19460	-3.6
	At4g28365	-3.6
	At5g54480	-3.6
	At1g21970	-3.5
	At2g32370	-3.5
	At4g16730	-3.4
	At5g55790	-3.4
	At5g66985	-3.4
	At2g44250	-3.3
	At5g57920	-3.3
	At2g05950	-3.2
	At2g21420	-3.2
	At3g09780	-3.2
	At3g21620	-3.2
	At4g26660	-3.2
	At5g01370	-3.2
	At5g50730	-3.2
	At1g03470	-3.1
	At2g43870	-3.1
	At1g05440	-3
	At2g32990	-3
	At3g27785	-3
	At5g05030	-3
	At5g07260	-3
	At5g45400	-3
	At1g04645	-2.9
	At1g35210	-2.9
	At1g56170	-2.9
	At1g72250	-2.9
	At3g50990	-2.9
	At5g15190	-2.9
	At5g40210	-2.9
	At1g60970	-2.8
	At1g77580	-2.8
	At2g24580	-2.8
	At3g54320	-2.8
	At3g58650	-2.8
	At4g30130	-2.8
	At5g11780	-2.8
	At5g51890	-2.8
	At1g64940	-2.7
	At2g25735	-2.7
	At2g29370	-2.7
	At2g32660	-2.7
	At2g35710	-2.7
	At3g48580	-2.7
	At4g28130	-2.7
	At4g33330	-2.7
	At5g15180	-2.7
	At5g52500	-2.7
	At1g02730	-2.6
	At1g32190	-2.6
	At1g66250	-2.6
	At1g70110	-2.6
	At1g76740	-2.6
	At2g32140	-2.6
	At3g02640	-2.6
	At3g19515	-2.6
	At4g31610	-2.6
	At5g53970	-2.6
	At1g28170	-2.5
	At2g32050	-2.5
	At2g45830	-2.5
	At3g11180	-2.5
	At3g22910	-2.5
	At3g25980	-2.5
	At4g01420	-2.5
	At5g01910	-2.5
	At5g07500	-2.5
	At5g52390	-2.5
	At5g61280	-2.5
	At1g02190	-2.4
	At1g08420	-2.4
	At1g28300	-2.4
	At2g34190	-2.4
	At4g14650	-2.4
	At4g33330	-2.4
	At4g37320	-2.4
	At5g43440	-2.4
	At5g43870	-2.4
	At5g57260	-2.4
	At5g61520	-2.4
	At5g62550	-2.4
	At1g47840	-2.3
	At2g16580	-2.3
	At2g26150	-2.3
	At2g28620	-2.3
	At3g04200	-2.3
	At3g23840	-2.3
	At3g27330	-2.3
	At3g43430	-2.3
	At3g50560	-2.3
	At3g56100	-2.3
	At3g61640	-2.3
	At4g00710	-2.3
	At4g23750	-2.3
	At5g01280	-2.3
	At5g06760	-2.3
	At5g28640	-2.3
	At5g37870	-2.3
	At5g38610	-2.3
	At5g41720	-2.3
	At1g17950	-2.2
	At1g63880	-2.2
	At1g67110	-2.2
	At1g72900	-2.2
	At2g16270	-2.2
	At2g17940	-2.2
	At2g37870	-2.2
	At2g45430	-2.2
	At3g05320	-2.2
	At3g11160	-2.2
	At3g12900	-2.2
	At3g50060	-2.2
	At3g52110	-2.2
	At3g56520	-2.2
	At5g05500	-2.2
	At5g17540	-2.2
	At5g56580	-2.2
	At1g24030	-2.1
	At1g35560	-2.1
	At2g15325	-2.1
	At2g35210	-2.1
	At3g10930	-2.1
	At3g12870	-2.1
	At3g48350	-2.1
	At4g02070	-2.1
	At4g27280	-2.1
	At4g28085	-2.1
	At5g43520	-2.1
	At5g50750	-2.1
	At5g60930	-2.1
	At5g64310	-2.1
	At1g16370	-2
	At1g30690	-2
	At1g44830	-2
	At1g75090	-2
	At2g18220	-2
	At2g27270	-2
	At2g27900	-2
	At2g37880	-2
	At3g43820	-2
	At3g60110	-2
	At4g01140	-2
	At4g16860	-2
	At4g27510	-2
	At4g27657	-2
	At4g38000	-2
	At5g02070	-2
	At5g12030	-2
	At5g14450	-2
	At5g25490	-2
	At5g42590	-2
	At5g55590	-2
	At5g57560	-2
	At5g66750	-2
	At1g04660	-1.9
	At1g15520	-1.9
	At1g16160	-1.9
	At1g20690	-1.9
	At1g26795	-1.9
	At1g33800	-1.9
	At1g64300	-1.9
	At1g70850	-1.9
	At2g27080	-1.9
	At2g33070	-1.9
	At2g34960	-1.9
	At2g35070	-1.9
	At2g38380	-1.9
	At2g38390	-1.9
	At2g46050	-1.9
	At3g14710	-1.9
	At3g54320	-1.9
	At3g54400	-1.9
	At3g55060	-1.9
	At3g59930	-1.9
	At4g11080	-1.9
	At4g11140	-1.9
	At4g15380	-1.9
	At4g28940	-1.9
	At4g29940	-1.9
	At5g37550	-1.9
	At5g42910	-1.9
	At5g43230	-1.9
	At5g51210	-1.9
	At5g61260	-1.9
	At5g66230	-1.9
	At1g03980	-1.8
	At1g05240	-1.8
	At1g05250	-1.8
	At1g10550	-1.8
	At1g14687	-1.8
	At1g18370	-1.8
	At1g24678	-1.8
	At1g28360	-1.8
	At1g33360	-1.8
	At1g49800	-1.8
	At1g60190	-1.8
	At1g65240	-1.8
	At1g66700	-1.8
	At1g69240	-1.8
	At1g78260	-1.8
	At2g02480	-1.8
	At2g26760	-1.8
	At2g37090	-1.8
	At2g39690	-1.8
	At2g42150	-1.8
	At2g42250	-1.8
	At2g44240	-1.8
	At3g12960	-1.8
	At3g20130	-1.8
	At3g21770	-1.8
	At3g23670	-1.8
	At3g46530	-1.8
	At4g02450	-1.8
	At4g02800	-1.8
	At4g03050	-1.8
	At4g16950	-1.8
	At4g23800	-1.8
	At4g32230	-1.8
	At4g32240	-1.8
	At5g05750	-1.8
	At5g10510	-1.8
	At5g13170	-1.8
	At5g16180	-1.8
	At5g26230	-1.8
	At5g33300	-1.8
	At5g37540	-1.8
	At5g37980	-1.8
	At5g44480	-1.8
	At5g46115	-1.8
	At5g48720	-1.8
	At5g49770	-1.8
	At5g63600	-1.8
	At1g06310	-1.7
	At1g11070	-1.7
	At1g23710	-1.7
	At1g35140	-1.7
	At1g44970	-1.7
	At1g62540	-1.7
	At1g74360	-1.7
	At1g80740	-1.7
	At2g23570	-1.7
	At2g34180	-1.7
	At2g39650	-1.7
	At2g46640	-1.7
	At2g47190	-1.7
	At3g11520	-1.7
	At3g16050	-1.7
	At3g18050	-1.7
	At3g21470	-1.7
	At3g24290	-1.7
	At3g24300	-1.7
	At3g25110	-1.7
	At3g28340	-1.7
	At3g44050	-1.7
	At3g46580	-1.7
	At3g54810	-1.7
	At3g57250	-1.7
	At4g16940	-1.7
	At4g35070	-1.7
	At4g35650	-1.7
	At4g37490	-1.7
	At5g02220	-1.7
	At5g07880	-1.7
	At5g13600	-1.7
	At5g24900	-1.7
	At5g25090	-1.7
	At5g26330	-1.7
	At5g39620	-1.7
	At5g57070	-1.7
	At5g57420	-1.7
	At5g66780	-1.7
	At1g06980	-1.6
	At1g11210	-1.6
	At1g24110	-1.6
	At1g26500	-1.6
	At1g52760	-1.6
	At1g53070	-1.6
	At1g59540	-1.6
	At1g62710	-1.6
	At1g64660	-1.6
	At1g70830	-1.6
	At1g72130	-1.6
	At1g78310	-1.6
	At1g79000	-1.6
	At1g80530	-1.6
	At2g16890	-1.6
	At2g18060	-1.6
	At2g20430	-1.6
	At2g22760	-1.6
	At2g42990	-1.6
	At2g45400	-1.6
	At3g06895	-1.6
	At3g10180	-1.6
	At3g17840	-1.6
	At3g19680	-1.6
	At3g26150	-1.6
	At3g43960	-1.6
	At3g48910	-1.6
	At3g49300	-1.6
	At3g51290	-1.6
	At3g55680	-1.6
	At3g56240	-1.6
	At3g60470	-1.6
	At3g61190	-1.6
	At4g00650	-1.6
	At4g08780	-1.6
	At4g13800	-1.6
	At4g17490	-1.6
	At4g21440	-1.6
	At4g21680	-1.6
	At4g37295	-1.6
	At5g02100	-1.6
	At5g11510	-1.6
	At5g17780	-1.6
	At5g37660	-1.6
	At5g38280	-1.6
	At5g39100	-1.6
	At5g40030	-1.6
	At5g44010	-1.6
	At5g46230	-1.6
	At5g48570	-1.6
	At5g49780	-1.6
	At5g51230	-1.6
	At5g56080	-1.6
	At5g62180	-1.6
	At5g65910	-1.6
	At5g67060	-1.6
	At1g02700	-1.5
	At1g05370	-1.5
	At1g08630	-1.5
	At1g12100	-1.5
	At1g23560	-1.5
	At1g27060	-1.5
	At1g28590	-1.5
	At1g48180	-1.5
	At1g52570	-1.5
	At1g66230	-1.5
	At1g68220	-1.5
	At1g70060	-1.5
	At1g71120	-1.5
	At1g71400	-1.5
	At1g72670	-1.5
	At1g78960	-1.5
	At2g02850	-1.5
	At2g07725	-1.5
	At2g20560	-1.5
	At2g22440	-1.5
	At2g26000	-1.5
	At2g26820	-1.5
	At2g34270	-1.5
	At2g34500	-1.5
	At2g35880	-1.5
	At2g38465	-1.5
	At2g38760	-1.5
	At2g39820	-1.5
	At2g40220	-1.5
	At2g41190	-1.5
	At2g45900	-1.5
	At2g46680	-1.5
	At3g06490	-1.5
	At3g18670	-1.5
	At3g26070	-1.5
	At3g28150	-1.5
	At3g42140	-1.5
	At3g50930	-1.5
	At3g51110	-1.5
	At3g55980	-1.5
	At3g62610	-1.5
	At4g02900	-1.5
	At4g11690	-1.5
	At4g15680	-1.5
	At4g21600	-1.5
	At4g22470	-1.5
	At4g25470	-1.5
	At4g29780	-1.5
	At4g30090	-1.5
	At4g32290	-1.5
	At4g33130	-1.5
	At4g35350	-1.5
	At4g36680	-1.5
	At5g06150	-1.5
	At5g07690	-1.5
	At5g09280	-1.5
	At5g11940	-1.5
	At5g13790	-1.5
	At5g13910	-1.5
	At5g15530	-1.5
	At5g16080	-1.5
	At5g23860	-1.5
	At5g26770	-1.5
	At5g36220	-1.5
	At5g40950	-1.5
	At5g41070	-1.5
	At5g45970	-1.5
	At5g46470	-1.5
	At5g47130	-1.5
	At5g47150	-1.5
	At5g50770	-1.5
	At5g55520	-1.5
	At5g59190	-1.5
	At5g60020	-1.5
	At5g66340	-1.5
	At1g07290	-1.4
	At1g14970	-1.4
	At1g22590	-1.4
	At1g22810	-1.4
	At1g25400	-1.4
	At1g27460	-1.4
	At1g30470	-1.4
	At1g31460	-1.4
	At1g44110	-1.4
	At1g50650	-1.4
	At1g56060	-1.4
	At1g56720	-1.4
	At1g57590	-1.4
	At1g60720	-1.4
	At1g62340	-1.4
	At1g62830	-1.4
	At1g64360	-1.4
	At1g67030	-1.4
	At1g67050	-1.4
	At1g76470	-1.4
	At1g76540	-1.4
	At1g77780	-1.4
	At1g79420	-1.4
	At1g80080	-1.4
	At2g22330	-1.4
	At2g22840	-1.4
	At2g29580	-1.4
	At2g30210	-1.4
	At2g33520	-1.4
	At2g33760	-1.4
	At2g34700	-1.4
	At2g34880	-1.4
	At2g38240	-1.4
	At2g38370	-1.4
	At2g44430	-1.4
	At2g45550	-1.4
	At2g46330	-1.4
	At3g06030	-1.4
	At3g10460	-1.4
	At3g13140	-1.4
	At3g19140	-1.4
	At3g28155	-1.4
	At3g45730	-1.4
	At3g50070	-1.4
	At3g50310	-1.4
	At3g51280	-1.4
	At3g53380	-1.4
	At3g57850	-1.4
	At4g01730	-1.4
	At4g02130	-1.4
	At4g11050	-1.4
	At4g14385	-1.4
	At4g18650	-1.4
	At4g18780	-1.4
	At4g22250	-1.4
	At4g26470	-1.4
	At4g27654	-1.4
	At4g29030	-1.4
	At4g35730	-1.4
	At4g40090	-1.4
	At5g07230	-1.4
	At5g10430	-1.4
	At5g10620	-1.4
	At5g19870	-1.4
	At5g23480	-1.4
	At5g28320	-1.4
	At5g40010	-1.4
	At5g49120	-1.4
	At5g53870	-1.4
	At5g59550	-1.4
	At5g61600	-1.4
	At5g67300	-1.4
	At5g67360	-1.4
	At1g03440	-1.3
	At1g14770	-1.3
	At1g17020	-1.3
	At1g18740	-1.3
	At1g19210	-1.3
	At1g20080	-1.3
	At1g23205	-1.3
	At1g27680	-1.3
	At1g27730	-1.3
	At1g28390	-1.3
	At1g31070	-1.3
	At1g34580	-1.3
	At1g43630	-1.3
	At1g44760	-1.3
	At1g49660	-1.3
	At1g53380	-1.3
	At1g62045	-1.3
	At1g64500	-1.3
	At1g65590	-1.3
	At1g66160	-1.3
	At1g68380	-1.3
	At1g69860	-1.3
	At1g72240	-1.3
	At1g75160	-1.3
	At1g76790	-1.3
	At2g01770	-1.3
	At2g07777	-1.3
	At2g15630	-1.3
	At2g15760	-1.3
	At2g18450	-1.3
	At2g23750	-1.3
	At2g24390	-1.3
	At2g24960	-1.3
	At2g26710	-1.3
	At2g30160	-1.3
	At2g30590	-1.3
	At2g37770	-1.3
	At2g39180	-1.3
	At2g41610	-1.3
	At2g47500	-1.3
	At2g47920	-1.3
	At3g11030	-1.3
	At3g12580	-1.3
	At3g20015	-1.3
	At3g22880	-1.3
	At3g26744	-1.3
	At3g28580	-1.3
	At3g45490	-1.3
	At3g54040	-1.3
	At3g60840	-1.3
	At3g61930	-1.3
	At4g12740	-1.3
	At4g22620	-1.3
	At4g25140	-1.3
	At4g27400	-1.3
	At4g33870	-1.3
	At4g34610	-1.3
	At4g34770	-1.3
	At5g07080	-1.3
	At5g07580	-1.3
	At5g10580	-1.3
	At5g10695	-1.3
	At5g15780	-1.3
	At5g18750	-1.3
	At5g35735	-1.3
	At5g37790	-1.3
	At5g40155	-1.3
	At5g44820	-1.3
	At5g48310	-1.3
	At5g50360	-1.3
	At5g51520	-1.3
	At5g59050	-1.3
	At5g60470	-1.3
	At5g60490	-1.3
	At1g03020	-1.2
	At1g03880	-1.2
	At1g06170	-1.2
	At1g10160	-1.2
	At1g12200	-1.2
	At1g23420	-1.2
	At1g26210	-1.2
	At1g33055	-1.2
	At1g46264	-1.2
	At1g50040	-1.2
	At1g52800	-1.2
	At1g55440	-1.2
	At1g58370	-1.2
	At1g59700	-1.2
	At1g61667	-1.2
	At1g62900	-1.2
	At1g63140	-1.2
	At1g63210	-1.2
	At1g66620	-1.2
	At1g67623	-1.2
	At1g68200	-1.2
	At1g70090	-1.2
	At2g01580	-1.2
	At2g18690	-1.2
	At2g20515	-1.2
	At2g21610	-1.2
	At2g28120	-1.2
	At2g28650	-1.2
	At2g32440	-1.2
	At2g32460	-1.2
	At2g33260	-1.2
	At2g33640	-1.2
	At2g36690	-1.2
	At2g40120	-1.2
	At2g42380	-1.2
	At2g45420	-1.2
	At2g46530	-1.2
	At3g02590	-1.2
	At3g04020	-1.2
	At3g04900	-1.2
	At3g05500	-1.2
	At3g15560	-1.2
	At3g20840	-1.2
	At3g22350	-1.2
	At3g25130	-1.2
	At3g26790	-1.2
	At3g29590	-1.2
	At3g45130	-1.2
	At3g46480	-1.2
	At3g51570	-1.2
	At3g52970	-1.2
	At3g55660	-1.2
	At4g01840	-1.2
	At4g02170	-1.2
	At4g03400	-1.2
	At4g12540	-1.2
	At4g15830	-1.2
	At4g21900	-1.2
	At4g21910	-1.2
	At4g23150	-1.2
	At4g24570	-1.2
	At4g25220	-1.2
	At4g28880	-1.2
	At4g32030	-1.2
	At4g39630	-1.2
	At5g03170	-1.2
	At5g07810	-1.2
	At5g10160	-1.2
	At5g20790	-1.2
	At5g24940	-1.2
	At5g24990	-1.2
	At5g25240	-1.2
	At5g26280	-1.2
	At5g43400	-1.2
	At5g43600	-1.2
	At5g44820	-1.2
	At5g45890	-1.2
	At5g50400	-1.2
	At5g51490	-1.2
	At5g54470	-1.2
	At5g56110	-1.2
	At5g56920	-1.2
	At5g59290	-1.2
	At5g62020	-1.2
	At5g65040	-1.2
	At5g66370	-1.2
	At1g01370	-1.1
	At1g02370	-1.1
	At1g03560	-1.1
	At1g09380	-1.1
	At1g09450	-1.1
	At1g11590	-1.1
	At1g13230	-1.1
	At1g16090	-1.1
	At1g17060	-1.1
	At1g20160	-1.1
	At1g20823	-1.1
	At1g21910	-1.1
	At1g26380	-1.1
	At1g27440	-1.1
	At1g28290	-1.1
	At1g28370	-1.1
	At1g30570	-1.1
	At1g31040	-1.1
	At1g32090	-1.1
	At1g47790	-1.1
	At1g49630	-1.1
	At1g49870	-1.1
	At1g52360	-1.1
	At1g59670	-1.1
	At1g59900	-1.1
	At1g62660	-1.1
	At1g63100	-1.1
	At1g64190	-1.1
	At1g69870	-1.1
	At1g71690	-1.1
	At1g72430	-1.1
	At1g72600	-1.1
	At1g73260	-1.1
	At1g73410	-1.1
	At1g75960	-1.1
	At1g77720	-1.1
	At2g03890	-1.1
	At2g04160	-1.1
	At2g17500	-1.1
	At2g23800	-1.1
	At2g27690	-1.1
	At2g28760	-1.1
	At2g28970	-1.1
	At2g29570	-1.1
	At2g38870	-1.1
	At2g41440	-1.1
	At2g41640	-1.1
	At2g44840	-1.1
	At2g45760	-1.1
	At2g46780	-1.1
	At3g01570	-1.1
	At3g04360	-1.1
	At3g05130	-1.1
	At3g05480	-1.1
	At3g09260	-1.1
	At3g12955	-1.1
	At3g15050	-1.1
	At3g24650	-1.1
	At3g25960	-1.1
	At3g28980	-1.1
	At3g43860	-1.1
	At3g46720	-1.1
	At3g48700	-1.1
	At3g49000	-1.1
	At3g49620	-1.1
	At3g57780	-1.1
	At3g58000	-1.1
	At3g59630	-1.1
	At3g61850	-1.1
	At3g62320	-1.1
	At3g62720	-1.1
	At3g62760	-1.1
	At4g00220	-1.1
	At4g00540	-1.1
	At4g03110	-1.1
	At4g03950	-1.1
	At4g04460	-1.1
	At4g05190	-1.1
	At4g14690	-1.1
	At4g15140	-1.1
	At4g15755	-1.1
	At4g16230	-1.1
	At4g17215	-1.1
	At4g18700	-1.1
	At4g19230	-1.1
	At4g21070	-1.1
	At4g21850	-1.1
	At4g22790	-1.1
	At4g24110	-1.1
	At4g28190	-1.1
	At4g29250	-1.1
	At4g31320	-1.1
	At4g34360	-1.1
	At4g36110	-1.1
	At5g01300	-1.1
	At5g02260	-1.1
	At5g03240	-1.1
	At5g03620	-1.1
	At5g04330	-1.1
	At5g04620	-1.1
	At5g10120	-1.1
	At5g14640	-1.1
	At5g17420	-1.1
	At5g23400	-1.1
	At5g23490	-1.1
	At5g23510	-1.1
	At5g23920	-1.1
	At5g24030	-1.1
	At5g24080	-1.1
	At5g26120	-1.1
	At5g28860	-1.1
	At5g39200	-1.1
	At5g39810	-1.1
	At5g40020	-1.1
	At5g44610	-1.1
	At5g44700	-1.1
	At5g47810	-1.1
	At5g49410	-1.1
	At5g51420	-1.1
	At5g54740	-1.1
	At5g56220	-1.1
	At5g56770	-1.1
	At5g57500	-1.1
	At5g58630	-1.1
	At5g60030	-1.1
	At5g62150	-1.1
	At5g62500	-1.1
	At5g62520	-1.1
	At5g62940	-1.1
	At5g64710	-1.1
	At5g65510	-1.1
	At5g65590	-1.1
	At1g06090	-1
	At1g09030	-1
	At1g14900	-1
	At1g15480	-1
	At1g16770	-1
	At1g18980	-1
	At1g20520	-1
	At1g27040	-1
	At1g34355	-1
	At1g48640	-1
	At1g50240	-1
	At1g51340	-1
	At1g52910	-1
	At1g54730	-1
	At1g68560	-1
	At1g74120	-1
	At1g74310	-1
	At1g74480	-1
	At1g76430	-1
	At1g77400	-1
	At1g78340	-1
	At2g01130	-1
	At2g06255	-1
	At2g18670	-1
	At2g18740	-1
	At2g28400	-1
	At2g28780	-1
	At2g28960	-1
	At2g30820	-1
	At2g31010	-1
	At2g34340	-1
	At2g35290	-1
	At2g35530	-1
	At2g40130	-1
	At2g45930	-1
	At3g08570	-1
	At3g11370	-1
	At3g11460	-1
	At3g15240	-1
	At3g17520	-1
	At3g19720	-1
	At3g21690	-1
	At3g22070	-1
	At3g23260	-1
	At3g24520	-1
	At3g25860	-1
	At3g26290	-1
	At3g26780	-1
	At3g44610	-1
	At3g46360	-1
	At3g46880	-1
	At3g49070	-1
	At3g49840	-1
	At3g52400	-1
	At3g54140	-1
	At3g57450	-1
	At3g57680	-1
	At3g57930	-1
	At3g59370	-1
	At3g61610	-1
	At3g62110	-1
	At3g63300	-1
	At4g03210	-1
	At4g08270	-1
	At4g10220	-1
	At4g11280	-1
	At4g13345	-1
	At4g16515	-1
	At4g18250	-1
	At4g18250	-1
	At4g18280	-1
	At4g18980	-1
	At4g21270	-1
	At4g21870	-1
	At4g22320	-1
	At4g24380	-1
	At4g25835	-1
	At4g30500	-1
	At4g30640	-1
	At4g30993	-1
	At4g32540	-1
	At4g32830	-1
	At4g34880	-1
	At4g39180	-1
	At4g39800	-1
	At5g01075	-1
	At5g05390	-1
	At5g07900	-1
	At5g11320	-1
	At5g15490	-1
	At5g17160	-1
	At5g18840	-1
	At5g19730	-1
	At5g22840	-1
	At5g22860	-1
	At5g24860	-1
	At5g25120	-1
	At5g37770	-1
	At5g40610	-1
	At5g42580	-1
	At5g45420	-1
	At5g46290	-1
	At5g46670	-1
	At5g48340	-1
	At5g52920	-1
	At5g54250	-1
	At5g54260	-1
	At5g54490	-1
	At5g55370	-1
	At5g55950	-1
	At5g57000	-1
	At5g57670	-1
	At5g59740	-1
	At5g60720	-1
	At5g63700	-1
	At5g64870	-1
	At1g01320	-0.9
	At1g07400	-0.9
	At1g08340	-0.9
	At1g09610	-0.9
	At1g09820	-0.9
	At1g11950	-0.9
	At1g13670	-0.9
	At1g14060	-0.9
	At1g14260	-0.9
	At1g14580	-0.9
	At1g16330	-0.9
	At1g17380	-0.9
	At1g17720	-0.9
	At1g17920	-0.9
	At1g24600	-0.9
	At1g26330	-0.9
	At1g30020	-0.9
	At1g33940	-0.9
	At1g34770	-0.9
	At1g35610	-0.9
	At1g44740	-0.9
	At1g50010	-0.9
	At1g50470	-0.9
	At1g50490	-0.9
	At1g50960	-0.9
	At1g51090	-0.9
	At1g51260	-0.9
	At1g52540	-0.9
	At1g53520	-0.9
	At1g55760	-0.9
	At1g58070	-0.9
	At1g59860	-0.9
	At1g61890	-0.9
	At1g64810	-0.9
	At1g66760	-0.9
	At1g67100	-0.9
	At1g67590	-0.9
	At1g67820	-0.9
	At1g67880	-0.9
	At1g69770	-0.9
	At1g69800	-0.9
	At1g71200	-0.9
	At1g74450	-0.9
	At1g77590	-0.9
	At1g79360	-0.9
	At2g03200	-0.9
	At2g03720	-0.9
	At2g09910	-0.9
	At2g12400	-0.9
	At2g14095	-0.9
	At2g16440	-0.9
	At2g16660	-0.9
	At2g17430	-0.9
	At2g17830	-0.9
	At2g22500	-0.9
	At2g22610	-0.9
	At2g22810	-0.9
	At2g24320	-0.9
	At2g25450	-0.9
	At2g26180	-0.9
	At2g28380	-0.9
	At2g31160	-0.9
	At2g32930	-0.9
	At2g35870	-0.9
	At2g36220	-0.9
	At2g38480	-0.9
	At2g38490	-0.9
	At2g40140	-0.9
	At2g42870	-0.9
	At2g47150	-0.9
	At2g47540	-0.9
	At3g03130	-0.9
	At3g03840	-0.9
	At3g05140	-0.9
	At3g05900	-0.9
	At3g06100	-0.9
	At3g07950	-0.9
	At3g08670	-0.9
	At3g09440	-0.9
	At3g14360	-0.9
	At3g14740	-0.9
	At3g15040	-0.9
	At3g18190	-0.9
	At3g19430	-0.9
	At3g19590	-0.9
	At3g19820	-0.9
	At3g21440	-0.9
	At3g23560	-0.9
	At3g27520	-0.9
	At3g27540	-0.9
	At3g44250	-0.9
	At3g45650	-0.9
	At3g45660	-0.9
	At3g45860	-0.9
	At3g45870	-0.9
	At3g47380	-0.9
	At3g50570	-0.9
	At3g50620	-0.9
	At3g53620	-0.9
	At3g54180	-0.9
	At3g54570	-0.9
	At3g54820	-0.9
	At3g55560	-0.9
	At3g57010	-0.9
	At3g58020	-0.9
	At3g59690	-0.9
	At3g61300	-0.9
	At4g00390	-0.9
	At4g00950	-0.9
	At4g01890	-0.9
	At4g04970	-0.9
	At4g05460	-0.9
	At4g11660	-0.9
	At4g12980	-0.9
	At4g16780	-0.9
	At4g16790	-0.9
	At4g17500	-0.9
	At4g19900	-0.9
	At4g21430	-0.9
	At4g21610	-0.9
	At4g25270	-0.9
	At4g26000	-0.9
	At4g27435	-0.9
	At4g27590	-0.9
	At4g28650	-0.9
	At4g29230	-0.9
	At4g29980	-0.9
	At4g32070	-0.9
	At4g33730	-0.9
	At4g37260	-0.9
	At4g37430	-0.9
	At5g01340	-0.9
	At5g03190	-0.9
	At5g04500	-0.9
	At5g04660	-0.9
	At5g10030	-0.9
	At5g10310	-0.9
	At5g11240	-0.9
	At5g13530	-0.9
	At5g14900	-0.9
	At5g15630	-0.9
	At5g16900	-0.9
	At5g17760	-0.9
	At5g18700	-0.9
	At5g19880	-0.9
	At5g23020	-0.9
	At5g25110	-0.9
	At5g27670	-0.9
	At5g35740	-0.9
	At5g37170	-0.9
	At5g37600	-0.9
	At5g37900	-0.9
	At5g39440	-0.9
	At5g40460	-0.9
	At5g41090	-0.9
	At5g41650	-0.9
	At5g42780	-0.9
	At5g43170	-0.9
	At5g43450	-0.9
	At5g45480	-0.9
	At5g47550	-0.9
	At5g49460	-0.9
	At5g52310	-0.9
	At5g53070	-0.9
	At5g53130	-0.9
	At5g56340	-0.9
	At5g57530	-0.9
	At5g59845	-0.9
	At5g60150	-0.9
	At5g61990	-0.9
	At5g62580	-0.9
	At5g65580	-0.9
	At5g66150	-0.9
	At5g66300	-0.9
	At5g66650	-0.9
	At5g66980	-0.9
	At5g67260	-0.9
	At1g02110	-0.8
	At1g02850	-0.8
	At1g05750	-0.8
	At1g06320	-0.8
	At1g10030	-0.8
	At1g13730	-0.8
	At1g14480	-0.8
	At1g17650	-0.8
	At1g18970	-0.8
	At1g19300	-0.8
	At1g21890	-0.8
	At1g22530	-0.8
	At1g24140	-0.8
	At1g25510	-0.8
	At1g27850	-0.8
	At1g28600	-0.8
	At1g30900	-0.8
	At1g30990	-0.8
	At1g31130	-0.8
	At1g32350	-0.8
	At1g32770	-0.8
	At1g33720	-0.8
	At1g33730	-0.8
	At1g33840	-0.8
	At1g35550	-0.8
	At1g47485	-0.8
	At1g48580	-0.8
	At1g49390	-0.8
	At1g50420	-0.8
	At1g51440	-0.8
	At1g51890	-0.8
	At1g54160	-0.8
	At1g55740	-0.8
	At1g56540	-0.8
	At1g59710	-0.8
	At1g61260	-0.8
	At1g62640	-0.8
	At1g64030	-0.8
	At1g67360	-0.8
	At1g72580	-0.8
	At1g72660	-0.8
	At1g75080	-0.8
	At1g75240	-0.8
	At1g75760	-0.8
	At1g77300	-0.8
	At2g01360	-0.8
	At2g01390	-0.8
	At2g02880	-0.8
	At2g03450	-0.8
	At2g04850	-0.8
	At2g05720	-0.8
	At2g05990	-0.8
	At2g07690	-0.8
	At2g07760	-0.8
	At2g19050	-0.8
	At2g20880	-0.8
	At2g20950	-0.8
	At2g22240	-0.8
	At2g22560	-0.8
	At2g22660	-0.8
	At2g23270	-0.8
	At2g23620	-0.8
	At2g24210	-0.8
	At2g24280	-0.8
	At2g28270	-0.8
	At2g29050	-0.8
	At2g29920	-0.8
	At2g30550	-0.8
	At2g31460	-0.8
	At2g33500	-0.8
	At2g34390	-0.8
	At2g36650	-0.8
	At2g37480	-0.8
	At2g41930	-0.8
	At2g42540	-0.8
	At2g44120	-0.8
	At2g47650	-0.8
	At2g48140	-0.8
	At3g01390	-0.8
	At3g01720	-0.8
	At3g02930	-0.8
	At3g04640	-0.8
	At3g06010	-0.8
	At3g07050	-0.8
	At3g07150	-0.8
	At3g12110	-0.8
	At3g13065	-0.8
	At3g15650	-0.8
	At3g16150	-0.8
	At3g16360	-0.8
	At3g19330	-0.8
	At3g20030	-0.8
	At3g20440	-0.8
	At3g21190	-0.8
	At3g23940	-0.8
	At3g24320	-0.8
	At3g24850	-0.8
	At3g27010	-0.8
	At3g27070	-0.8
	At3g29575	-0.8
	At3g29770	-0.8
	At3g43790	-0.8
	At3g44630	-0.8
	At3g45320	-0.8
	At3g49630	-0.8
	At3g50440	-0.8
	At3g50440	-0.8
	At3g52920	-0.8
	At3g53190	-0.8
	At3g54630	-0.8
	At3g55420	-0.8
	At3g56230	-0.8
	At3g56330	-0.8
	At3g57530	-0.8
	At3g60530	-0.8
	At3g60700	-0.8
	At4g08160	-0.8
	At4g10640	-0.8
	At4g12010	-0.8
	At4g12700	-0.8
	At4g13480	-0.8
	At4g14770	-0.8
	At4g15020	-0.8
	At4g15210	-0.8
	At4g15500	-0.8
	At4g16260	-0.8
	At4g16563	-0.8
	At4g17550	-0.8
	At4g18580	-0.8
	At4g19440	-0.8
	At4g19940	-0.8
	At4g20260	-0.8
	At4g20480	-0.8
	At4g21230	-0.8
	At4g22130	-0.8
	At4g22770	-0.8
	At4g24430	-0.8
	At4g24760	-0.8
	At4g27640	-0.8
	At4g27970	-0.8
	At4g29140	-0.8
	At4g30040	-0.8
	At4g30460	-0.8
	At4g30670	-0.8
	At4g31010	-0.8
	At4g31740	-0.8
	At4g31800	-0.8
	At4g32730	-0.8
	At4g32970	-0.8
	At4g34160	-0.8
	At4g34950	-0.8
	At4g35240	-0.8
	At4g35560	-0.8
	At4g35590	-0.8
	At4g36010	-0.8
	At4g36620	-0.8
	At4g36640	-0.8
	At4g37530	-0.8
	At4g38530	-0.8
	At4g39500	-0.8
	At4g39780	-0.8
	At4g40080	-0.8
	At5g03120	-0.8
	At5g06670	-0.8
	At5g07280	-0.8
	At5g07800	-0.8
	At5g08450	-0.8
	At5g11120	-0.8
	At5g16380	-0.8
	At5g22310	-0.8
	At5g24090	-0.8
	At5g24890	-0.8
	At5g25860	-0.8
	At5g26130	-0.8
	At5g27510	-0.8
	At5g28510	-0.8
	At5g33290	-0.8
	At5g35390	-0.8
	At5g38950	-0.8
	At5g39320	-0.8
	At5g42200	-0.8
	At5g44620	-0.8
	At5g46070	-0.8
	At5g46340	-0.8
	At5g47020	-0.8
	At5g47530	-0.8
	At5g49070	-0.8
	At5g51190	-0.8
	At5g55570	-0.8
	At5g55780	-0.8
	At5g56310	-0.8
	At5g59170	-0.8
	At5g60690	-0.8
	At5g61030	-0.8
	At5g61940	-0.8
	At5g65560	-0.8
	At5g65830	-0.8
	At5g67250	-0.8
	At1g02670	-0.7
	At1g03055	-0.7
	At1g03457	-0.7
	At1g07150	-0.7
	At1g08730	-0.7
	At1g09020	-0.7
	At1g09660	-0.7
	At1g09810	-0.7
	At1g13330	-0.7
	At1g16040	-0.7
	At1g17620	-0.7
	At1g17870	-0.7
	At1g18250	-0.7
	At1g18520	-0.7
	At1g20310	-0.7
	At1g20930	-0.7
	At1g21460	-0.7
	At1g22360	-0.7
	At1g22730	-0.7
	At1g23670	-0.7
	At1g23850	-0.7
	At1g25250	-0.7
	At1g27090	-0.7
	At1g27200	-0.7
	At1g27380	-0.7
	At1g29200	-0.7
	At1g29330	-0.7
	At1g31370	-0.7
	At1g31720	-0.7
	At1g32730	-0.7
	At1g33440	-0.7
	At1g33560	-0.7
	At1g33700	-0.7
	At1g34430	-0.7
	At1g36370	-0.7
	At1g47250	-0.7
	At1g47655	-0.7
	At1g48280	-0.7
	At1g48950	-0.7
	At1g49830	-0.7
	At1g49950	-0.7
	At1g50460	-0.7
	At1g50630	-0.7
	At1g52670	-0.7
	At1g52810	-0.7
	At1g53860	-0.7
	At1g53870	-0.7
	At1g53890	-0.7
	At1g54050	-0.7
	At1g54840	-0.7
	At1g55500	-0.7
	At1g55910	-0.7
	At1g56260	-0.7
	At1g57820	-0.7
	At1g58440	-0.7
	At1g60390	-0.7
	At1g61110	-0.7
	At1g61730	-0.7
	At1g61840	-0.7
	At1g63840	-0.7
	At1g63900	-0.7
	At1g64070	-0.7
	At1g64430	-0.7
	At1g65390	-0.7
	At1g67020	-0.7
	At1g67060	-0.7
	At1g68630	-0.7
	At1g69440	-0.7
	At1g69610	-0.7
	At1g69810	-0.7
	At1g69910	-0.7
	At1g70690	-0.7
	At1g70950	-0.7
	At1g72590	-0.7
	At1g73390	-0.7
	At1g74500	-0.7
	At1g74750	-0.7
	At1g75640	-0.7
	At1g76180	-0.7
	At1g76360	-0.7
	At1g76620	-0.7
	At1g76880	-0.7
	At1g77330	-0.7
	At1g77960	-0.7
	At1g78700	-0.7
	At1g79620	-0.7
	At1g80130	-0.7
	At2g01300	-0.7
	At2g04800	-0.7
	At2g07698	-0.7
	At2g10970	-0.7
	At2g16530	-0.7
	At2g17330	-0.7
	At2g17370	-0.7
	At2g17530	-0.7
	At2g18940	-0.7
	At2g19200	-0.7
	At2g19450	-0.7
	At2g19640	-0.7
	At2g20190	-0.7
	At2g20790	-0.7
	At2g22000	-0.7
	At2g23360	-0.7
	At2g23380	-0.7
	At2g24600	-0.7
	At2g25680	-0.7
	At2g25980	-0.7
	At2g27240	-0.7
	At2g27500	-0.7
	At2g28840	-0.7
	At2g30360	-0.7
	At2g32800	-0.7
	At2g33570	-0.7
	At2g33590	-0.7
	At2g34230	-0.7
	At2g35170	-0.7
	At2g36630	-0.7
	At2g39020	-0.7
	At2g39850	-0.7
	At2g41040	-0.7
	At2g42430	-0.7
	At2g42710	-0.7
	At2g42840	-0.7
	At2g43160	-0.7
	At2g44210	-0.7
	At2g44990	-0.7
	At2g45190	-0.7
	At2g47770	-0.7
	At2g47950	-0.7
	At3g01380	-0.7
	At3g03110	-0.7
	At3g05020	-0.7
	At3g05060	-0.7
	At3g05740	-0.7
	At3g10660	-0.7
	At3g10910	-0.7
	At3g14205	-0.7
	At3g14395	-0.7
	At3g16490	-0.7
	At3g17160	-0.7
	At3g17790	-0.7
	At3g18360	-0.7
	At3g19100	-0.7
	At3g19130	-0.7
	At3g20200	-0.7
	At3g20270	-0.7
	At3g21510	-0.7
	At3g21670	-0.7
	At3g21790	-0.7
	At3g23240	-0.7
	At3g23590	-0.7
	At3g23590	-0.7
	At3g23950	-0.7
	At3g23960	-0.7
	At3g24360	-0.7
	At3g26590	-0.7
	At3g26770	-0.7
	At3g27120	-0.7
	At3g27325	-0.7
	At3g28430	-0.7
	At3g29410	-0.7
	At3g42670	-0.7
	At3g42725	-0.7
	At3g44530	-0.7
	At3g45230	-0.7
	At3g45740	-0.7
	At3g45900	-0.7
	At3g45930	-0.7
	At3g46320	-0.7
	At3g46620	-0.7
	At3g47110	-0.7
	At3g47620	-0.7
	At3g49160	-0.7
	At3g50780	-0.7
	At3g51720	-0.7
	At3g51770	-0.7
	At3g51910	-0.7
	At3g52900	-0.7
	At3g53900	-0.7
	At3g55350	-0.7
	At3g58800	-0.7
	At3g59910	-0.7
	At4g00730	-0.7
	At4g01430	-0.7
	At4g11130	-0.7
	At4g11890	-0.7
	At4g12110	-0.7
	At4g13650	-0.7
	At4g13890	-0.7
	At4g13930	-0.7
	At4g14695	-0.7
	At4g14790	-0.7
	At4g15770	-0.7
	At4g16850	-0.7
	At4g17610	-0.7
	At4g17720	-0.7
	At4g17810	-0.7
	At4g18740	-0.7
	At4g20310	-0.7
	At4g20820	-0.7
	At4g22490	-0.7
	At4g23050	-0.7
	At4g25640	-0.7
	At4g27250	-0.7
	At4g27760	-0.7
	At4g28370	-0.7
	At4g28500	-0.7
	At4g29360	-0.7
	At4g30200	-0.7
	At4g30220	-0.7
	At4g30770	-0.7
	At4g31710	-0.7
	At4g32730	-0.7
	At4g33400	-0.7
	At4g33980	-0.7
	At4g34520	-0.7
	At4g37310	-0.7
	At4g37950	-0.7
	At4g38620	-0.7
	At4g38660	-0.7
	At4g38680	-0.7
	At4g39070	-0.7
	At4g39390	-0.7
	At4g39660	-0.7
	At5g01790	-0.7
	At5g02370	-0.7
	At5g02720	-0.7
	At5g03230	-0.7
	At5g03870	-0.7
	At5g04220	-0.7
	At5g04840	-0.7
	At5g06440	-0.7
	At5g07180	-0.7
	At5g13100	-0.7
	At5g14230	-0.7
	At5g15290	-0.7
	At5g16590	-0.7
	At5g17030	-0.7
	At5g17060	-0.7
	At5g17970	-0.7
	At5g22300	-0.7
	At5g23240	-0.7
	At5g23710	-0.7
	At5g23750	-0.7
	At5g24150	-0.7
	At5g25170	-0.7
	At5g27120	-0.7
	At5g27980	-0.7
	At5g35960	-0.7
	At5g36110	-0.7
	At5g36130	-0.7
	At5g37580	-0.7
	At5g41150	-0.7
	At5g41370	-0.7
	At5g41660	-0.7
	At5g41770	-0.7
	At5g42390	-0.7
	At5g42940	-0.7
	At5g43670	-0.7
	At5g44300	-0.7
	At5g44350	-0.7
	At5g46180	-0.7
	At5g46690	-0.7
	At5g48460	-0.7
	At5g49900	-0.7
	At5g52330	-0.7
	At5g52830	-0.7
	At5g52910	-0.7
	At5g54400	-0.7
	At5g54690	-0.7
	At5g55860	-0.7
	At5g55970	-0.7
	At5g56100	-0.7
	At5g56370	-0.7
	At5g58390	-0.7
	At5g59480	-0.7
	At5g59510	-0.7
	At5g61020	-0.7
	At5g61130	-0.7
	At5g62480	-0.7
	At5g62800	-0.7
	At5g64800	-0.7
	At5g64900	-0.7
	At5g66610	-0.7
	At5g67190	-0.7
	At5g67230	-0.7
	At5g67280	-0.7
	At1g01750	-0.6
	At1g02810	-0.6
	At1g03380	-0.6
	At1g04110	-0.6
	At1g04240	-0.6
	At1g05460	-0.6
	At1g05490	-0.6
	At1g05860	-0.6
	At1g06270	-0.6
	At1g07370	-0.6
	At1g08650	-0.6
	At1g09220	-0.6
	At1g09660	-0.6
	At1g10060	-0.6
	At1g10800	-0.6
	At1g10910	-0.6
	At1g12010	-0.6
	At1g13170	-0.6
	At1g13650	-0.6
	At1g14685	-0.6
	At1g14710	-0.6
	At1g15700	-0.6
	At1g16500	-0.6
	At1g16520	-0.6
	At1g17310	-0.6
	At1g18530	-0.6
	At1g18560	-0.6
	At1g18840	-0.6
	At1g19700	-0.6
	At1g19880	-0.6
	At1g19930	-0.6
	At1g20780	-0.6
	At1g20970	-0.6
	At1g21980	-0.6
	At1g22990	-0.6
	At1g23580	-0.6
	At1g24530	-0.6
	At1g27600	-0.6
	At1g27770	-0.6
	At1g30370	-0.6
	At1g30810	-0.6
	At1g31220	-0.6
	At1g31440	-0.6
	At1g31820	-0.6
	At1g32540	-0.6
	At1g32860	-0.6
	At1g33350	-0.6
	At1g33760	-0.6
	At1g34150	-0.6
	At1g34670	-0.6
	At1g43000	-0.6
	At1g43790	-0.6
	At1g44170	-0.6
	At1g46696	-0.6
	At1g47310	-0.6
	At1g47340	-0.6
	At1g48850	-0.6
	At1g52640	-0.6
	At1g54100	-0.6
	At1g55280	-0.6
	At1g55330	-0.6
	At1g55620	-0.6
	At1g55915	-0.6
	At1g56580	-0.6
	At1g59780	-0.6
	At1g61870	-0.6
	At1g62570	-0.6
	At1g62720	-0.6
	At1g63000	-0.6
	At1g64450	-0.6
	At1g64490	-0.6
	At1g67300	-0.6
	At1g68050	-0.6
	At1g69480	-0.6
	At1g69760	-0.6
	At1g72040	-0.6
	At1g72870	-0.6
	At1g73220	-0.6
	At1g75200	-0.6
	At1g76010	-0.6
	At1g76130	-0.6
	At1g77640	-0.6
	At1g78930	-0.6
	At1g79410	-0.6
	At1g79930	-0.6
	At1g80000	-0.6
	At1g80510	-0.6
	At1g80670	-0.6
	At2g01070	-0.6
	At2g01690	-0.6
	At2g01710	-0.6
	At2g01860	-0.6
	At2g04780	-0.6
	At2g05170	-0.6
	At2g06850	-0.6
	At2g07734	-0.6
	At2g13810	-0.6
	At2g14800	-0.6
	At2g15820	-0.6
	At2g17660	-0.6
	At2g18500	-0.6
	At2g18630	-0.6
	At2g18640	-0.6
	At2g18790	-0.6
	At2g19810	-0.6
	At2g21450	-0.6
	At2g21470	-0.6
	At2g22230	-0.6
	At2g22270	-0.6
	At2g23140	-0.6
	At2g23560	-0.6
	At2g24610	-0.6
	At2g26730	-0.6
	At2g27370	-0.6
	At2g28350	-0.6
	At2g28720	-0.6
	At2g29550	-0.6
	At2g30200	-0.6
	At2g30470	-0.6
	At2g33110	-0.6
	At2g33110	-0.6
	At2g33120	-0.6
	At2g34590	-0.6
	At2g35380	-0.6
	At2g35620	-0.6
	At2g36870	-0.6
	At2g37510	-0.6
	At2g37550	-0.6
	At2g37760	-0.6
	At2g37900	-0.6
	At2g38770	-0.6
	At2g39040	-0.6
	At2g40900	-0.6
	At2g41770	-0.6
	At2g41810	-0.6
	At2g41880	-0.6
	At2g43360	-0.6
	At2g45440	-0.6
	At2g46920	-0.6
	At2g47440	-0.6
	At2g47570	-0.6
	At2g47810	-0.6
	At3g01040	-0.6
	At3g03750	-0.6
	At3g05180	-0.6
	At3g05390	-0.6
	At3g06190	-0.6
	At3g06810	-0.6
	At3g06890	-0.6
	At3g11060	-0.6
	At3g11690	-0.6
	At3g12910	-0.6
	At3g13235	-0.6
	At3g13540	-0.6
	At3g13980	-0.6
	At3g14280	-0.6
	At3g14680	-0.6
	At3g15370	-0.6
	At3g15910	-0.6
	At3g16280	-0.6
	At3g16540	-0.6
	At3g16920	-0.6
	At3g17110	-0.6
	At3g17180	-0.6
	At3g17650	-0.6
	At3g18270	-0.6
	At3g19230	-0.6
	At3g20300	-0.6
	At3g20740	-0.6
	At3g21520	-0.6
	At3g23930	-0.6
	At3g24250	-0.6
	At3g24490	-0.6
	At3g24500	-0.6
	At3g24506	-0.6
	At3g24720	-0.6
	At3g26190	-0.6
	At3g27050	-0.6
	At3g28270	-0.6
	At3g29160	-0.6
	At3g29370	-0.6
	At3g33073	-0.6
	At3g44450	-0.6
	At3g44830	-0.6
	At3g45420	-0.6
	At3g46280	-0.6
	At3g46290	-0.6
	At3g46500	-0.6
	At3g47520	-0.6
	At3g48460	-0.6
	At3g49260	-0.6
	At3g50980	-0.6
	At3g52910	-0.6
	At3g52910	-0.6
	At3g52960	-0.6
	At3g54200	-0.6
	At3g54500	-0.6
	At3g56080	-0.6
	At3g56730	-0.6
	At3g58600	-0.6
	At3g59220	-0.6
	At3g59710	-0.6
	At3g60080	-0.6
	At3g60410	-0.6
	At3g61220	-0.6
	At3g62930	-0.6
	At4g02075	-0.6
	At4g04630	-0.6
	At4g07410	-0.6
	At4g08290	-0.6
	At4g11820	-0.6
	At4g14600	-0.6
	At4g15240	-0.6
	At4g15280	-0.6
	At4g16710	-0.6
	At4g17060	-0.6
	At4g17190	-0.6
	At4g17580	-0.6
	At4g19050	-0.6
	At4g19095	-0.6
	At4g20030	-0.6
	At4g20070	-0.6
	At4g22020	-0.6
	At4g22860	-0.6
	At4g23010	-0.6
	At4g24220	-0.6
	At4g24510	-0.6
	At4g24630	-0.6
	At4g25420	-0.6
	At4g25480	-0.6
	At4g26110	-0.6
	At4g26180	-0.6
	At4g26690	-0.6
	At4g26870	-0.6
	At4g28100	-0.6
	At4g29020	-0.6
	At4g30420	-0.6
	At4g30920	-0.6
	At4g31550	-0.6
	At4g31790	-0.6
	At4g31980	-0.6
	At4g32020	-0.6
	At4g32890	-0.6
	At4g33360	-0.6
	At4g34500	-0.6
	At4g36420	-0.6
	At4g37110	-0.6
	At4g37330	-0.6
	At4g37950	-0.6
	At4g39770	-0.6
	At5g01110	-0.6
	At5g01310	-0.6
	At5g01360	-0.6
	At5g02440	-0.6
	At5g02580	-0.6
	At5g02820	-0.6
	At5g03160	-0.6
	At5g03210	-0.6
	At5g04670	-0.6
	At5g05410	-0.6
	At5g05860	-0.6
	At5g06570	-0.6
	At5g07010	-0.6
	At5g08420	-0.6
	At5g08440	-0.6
	At5g09400	-0.6
	At5g09510	-0.6
	At5g10920	-0.6
	At5g10960	-0.6
	At5g11230	-0.6
	At5g11640	-0.6
	At5g11700	-0.6
	At5g12020	-0.6
	At5g12880	-0.6
	At5g13820	-0.6
	At5g15010	-0.6
	At5g16750	-0.6
	At5g17630	-0.6
	At5g19740	-0.6
	At5g20300	-0.6
	At5g20810	-0.6
	At5g20980	-0.6
	At5g22510	-0.6
	At5g22810	-0.6
	At5g22880	-0.6
	At5g24120	-0.6
	At5g24260	-0.6
	At5g24630	-0.6
	At5g24690	-0.6
	At5g26360	-0.6
	At5g27680	-0.6
	At5g35760	-0.6
	At5g36710	-0.6
	At5g36800	-0.6
	At5g37190	-0.6
	At5g37570	-0.6
	At5g37630	-0.6
	At5g38690	-0.6
	At5g38970	-0.6
	At5g39520	-0.6
	At5g39850	-0.6
	At5g40340	-0.6
	At5g40340	-0.6
	At5g42130	-0.6
	At5g42240	-0.6
	At5g42570	-0.6
	At5g44110	-0.6
	At5g44410	-0.6
	At5g45280	-0.6
	At5g46570	-0.6
	At5g46790	-0.6
	At5g48100	-0.6
	At5g48230	-0.6
	At5g49240	-0.6
	At5g50450	-0.6
	At5g51460	-0.6
	At5g52900	-0.6
	At5g53290	-0.6
	At5g55050	-0.6
	At5g55250	-0.6
	At5g56450	-0.6
	At5g56880	-0.6
	At5g56970	-0.6
	At5g59040	-0.6
	At5g59220	-0.6
	At5g60510	-0.6
	At5g60790	-0.6
	At5g61340	-0.6
	At5g62250	-0.6
	At5g65550	-0.6
	At5g65710	-0.6
	At5g66280	-0.6
	At5g66400	-0.6
	At5g66540	-0.6
	At5g66690	-0.6
	At5g66700	-0.6

[truncated: 12 more sheets: Agilent fis1X2x up, Agilent fis1X2x down, Affymetrix 4xX2x up, Affymetrix 4xX2x down, Agilent 4xX2x up, Agilent 4xX2x down, Affymetrix 6xX2x up, Affymetrix 6xX2x down, Agilent 6xX2x up, Agilent 6xX2x down, Affymetrix msi1 up, Affymetrix msi1 down]
