# Supplementary material for: Transcriptional profiles underlying parent-of-origin effects in seeds of Arabidopsis thaliana
Source: BMC Plant Biol. 2010 Apr 20;10:72. doi: 10.1186/1471-2229-10-72 (PMC3095346; doi:10.1186/1471-2229-10-72)
Supplement: Additional file 3 — Upregulated and downregulated genes common in both platforms. S3. List of genes that are upregulated or downregulated in both the platforms. [file 1471-2229-10-72-S3.XLS]

## Sheet: Sheet1
2x4 up		2x4 down		2x6 up		2x6 down		fis1x2 up		fis1x2 down		4x2 up		4x2 down		6x2 up		6x2 down
At1g02980		At1g02810		At1g01200		At1g01090		At1g01300		At1g01900		At1g01900		At1g01480		At1g18730		At1g01370
At1g03445		At1g02820		At1g01530		At1g01900		At1g01530		At1g02110		At1g02000		At1g01530		At1g20180		At1g02280
At1g04040		At1g04240		At1g01600		At1g02110		At1g01570		At1g02190		At1g02060		At1g01600		At1g79430		At1g02670
At1g06720		At1g07400		At1g02790		At1g02730		At1g02205		At1g02700		At1g02590		At1g02050		At4g33050		At1g02690
At1g09360		At1g14280		At1g03170		At1g02800		At1g02450		At1g02810		At1g03950		At1g02070		At5g66350		At1g02730
At1g13680		At1g14480		At1g03445		At1g03440		At1g03170		At1g02850		At1g05010		At1g02820		At2g25510		At1g02800
At1g17020		At1g18740		At1g04680		At1g03457		At1g03445		At1g03055		At1g05610		At1g02980		At5g38980		At1g02870
At1g17770		At1g20823		At1g06020		At1g03470		At1g04040		At1g03380		At1g07050		At1g03430		At2g45210		At1g02980
At1g19900		At1g27200		At1g11850		At1g04110		At1g04680		At1g03440		At1g08900		At1g03550		At5g54980		At1g03440
At1g19950		At1g27730		At1g13680		At1g04380		At1g05770		At1g03457		At1g08980		At1g04020		At5g52320		At1g03445
At1g21670		At1g27770		At1g13950		At1g04645		At1g06020		At1g03470		At1g09155		At1g04250		At1g80440		At1g03457
At1g22090		At1g32170		At1g15380		At1g04660		At1g07050		At1g03880		At1g09900		At1g04380		At1g17950		At1g03470
At1g23410		At1g32900		At1g15430		At1g05370		At1g08410		At1g04110		At1g10050		At1g04645		At3g14560		At1g03860
At1g26770		At1g33760		At1g16290		At1g05440		At1g09360		At1g04380		At1g11190		At1g06640		At5g36220		At1g03870
At1g29080		At1g35140		At1g16980		At1g06170		At1g09390		At1g04660		At1g11210		At1g06690		At2g38750		At1g04020
At1g30710		At1g35210		At1g17770		At1g07370		At1g11330		At1g05370		At1g11450		At1g09200		At3g63210		At1g04110
At1g43000		At1g43040		At1g17800		At1g08560		At1g11850		At1g05440		At1g11530		At1g10110		At1g66240		At1g04380
At1g44090		At1g50040		At1g21910		At1g08630		At1g11860		At1g06170		At1g12010		At1g10380		At5g59750		At1g04645
At1g44130		At1g54050		At1g22015		At1g09380		At1g13280		At1g08560		At1g13080		At1g11590		At4g28085		At1g04660
At1g48010		At1g56540		At1g22090		At1g10030		At1g13420		At1g08650		At1g13700		At1g11850		At1g71040		At1g05210
At1g51990		At1g57590		At1g23080		At1g11070		At1g13680		At1g09380		At1g14360		At1g12320		At1g35340		At1g05620
At1g59670		At1g66400		At1g26610		At1g12080		At1g13920		At1g10060		At1g14890		At1g12330		At5g52780		At1g06150
At1g60985		At1g72240		At1g28400		At1g12200		At1g13930		At1g11210		At1g15100		At1g12350		At3g27890		At1g07370
At1g65300		At1g72430		At1g30040		At1g13730		At1g14150		At1g12010		At1g15380		At1g12710		At1g28100		At1g07750
At1g65330		At1g80130		At1g35720		At1g14580		At1g14880		At1g12080		At1g19850		At1g13600		At2g35960		At1g07790
At1g65890		At2g02850		At1g41830		At1g14687		At1g16980		At1g14260		At1g19900		At1g13650		At3g16500		At1g07920
At1g67820		At2g05940		At1g44090		At1g14900		At1g17260		At1g14687		At1g20490		At1g14280		At5g27950		At1g08420
At1g67830		At2g22500		At1g44130		At1g16070		At1g17770		At1g14970		At1g21920		At1g14580		At5g48930		At1g08560
At1g69190		At2g23810		At1g47480		At1g16330		At1g17800		At1g16090		At1g22180		At1g14770		At5g65280		At1g08650
At1g69530		At2g25060		At1g48010		At1g16500		At1g17960		At1g16770		At1g23010		At1g15550		At3g49260		At1g08860
At1g70170		At2g27080		At1g48910		At1g17050		At1g19050		At1g17020		At1g23120		At1g16080		At1g72890		At1g09155
At1g71770		At2g32140		At1g50040		At1g18370		At1g19570		At1g17060		At1g23205		At1g17170		At1g72900		At1g09200
At1g72580		At2g33380		At1g52030		At1g18520		At1g19670		At1g17310		At1g25230		At1g17180		At5g67370		At1g09210
At1g73360		At2g39650		At1g52040		At1g20070		At1g19960		At1g18370		At1g26800		At1g17260		At1g79660		At1g09250
At1g73560		At2g41010		At1g52400		At1g20690		At1g20010		At1g18520		At1g26820		At1g18060		At2g43550		At1g09420
At1g73610		At2g41640		At1g54020		At1g21970		At1g20680		At1g19210		At1g28130		At1g19830		At4g22570		At1g09660
At1g74670		At2g43290		At1g55020		At1g22590		At1g22015		At1g19930		At1g28170		At1g22590		At5g53200		At1g10030
At1g77510		At2g47440		At1g55560		At1g23205		At1g22090		At1g20080		At1g33590		At1g23410		At3g04030		At1g10060
At1g78000		At3g04640		At1g55600		At1g25510		At1g22740		At1g20310		At1g36060		At1g26840		At3g61060		At1g10110
At1g78390		At3g10930		At1g56620		At1g26210		At1g23080		At1g20780		At1g36180		At1g29450		At4g32340		At1g10550
At1g80110		At3g12580		At1g60570		At1g28170		At1g23480		At1g20823		At1g46768		At1g30690		At3g43960		At1g10780
At1g80330		At3g14200		At1g60590		At1g28600		At1g27540		At1g20970		At1g47610		At1g32170		At5g16010		At1g11070
At2g02000		At3g19680		At1g60985		At1g30690		At1g28110		At1g21460		At1g47960		At1g34245		At1g52400		At1g11950
At2g02010		At3g23170		At1g62360		At1g31460		At1g28680		At1g21970		At1g48260		At1g35140		At1g31750		At1g12000
At2g02490		At3g23840		At1g63220		At1g32190		At1g29080		At1g22810		At1g52700		At1g35310		At1g21000		At1g12080
At2g02515		At3g28340		At1g64220		At1g33055		At1g29450		At1g22990		At1g52800		At1g44900		At1g64720		At1g12320
At2g03190		At3g43430		At1g64670		At1g33940		At1g29660		At1g23560		At1g52810		At1g47210		At5g46780		At1g12330
At2g05380		At3g44630		At1g65300		At1g34245		At1g29670		At1g23580		At1g52890		At1g48010		At2g47030		At1g12350
At2g05910		At3g45320		At1g65330		At1g34355		At1g30040		At1g23710		At1g54040		At1g50040		At4g19500		At1g13170
At2g15260		At3g45640		At1g65450		At1g43640		At1g30250		At1g24110		At1g55760		At1g50630		At3g61220		At1g13330
At2g15740		At3g46530		At1g65900		At1g44110		At1g30520		At1g24600		At1g56280		At1g52400		At5g17450		At1g13730
At2g18210		At3g50060		At1g67750		At1g44830		At1g30760		At1g27040		At1g58110		At1g52470		At5g57785		At1g14060
At2g18490		At3g50930		At1g67830		At1g48930		At1g31290		At1g27200		At1g59660		At1g52830		At1g55910		At1g14580
At2g20170		At3g54810		At1g69190		At1g50240		At1g32220		At1g27680		At1g64130		At1g54050		At5g26340		At1g14687
At2g21420		At3g55980		At1g69490		At1g50420		At1g32470		At1g27730		At1g65500		At1g54740		At1g76080		At1g14810
At2g23170		At3g56710		At1g71770		At1g50490		At1g35310		At1g28590		At1g69490		At1g56540		At5g50800		At1g14970
At2g24740		At3g57070		At1g72080		At1g50650		At1g35720		At1g28600		At1g69600		At1g61667		At3g10930		At1g15200
At2g25330		At3g57530		At1g72110		At1g51960		At1g35910		At1g30020		At1g69870		At1g62480		At2g47910		At1g15660
At2g25700		At3g61190		At1g72970		At1g52670		At1g44090		At1g30370		At1g70670		At1g62660		At2g21185		At1g15870
At2g26050		At3g62720		At1g73560		At1g52810		At1g44130		At1g30900		At1g70680		At1g64220		At2g36970		At1g15910
At2g30730		At4g03400		At1g73610		At1g53070		At1g47480		At1g31040		At1g71691		At1g64670		At1g55960		At1g16300
At2g30810		At4g11280		At1g74000		At1g53380		At1g48010		At1g31440		At1g71910		At1g65390		At3g48185		At1g16330
At2g32340		At4g11780		At1g74010		At1g53390		At1g48100		At1g31460		At1g72910		At1g65450		At4g17500		At1g16410
At2g34840		At4g13800		At1g74990		At1g53520		At1g48750		At1g31820		At1g73220		At1g65470		At4g11410		At1g16500
At2g36560		At4g17490		At1g75270		At1g56170		At1g49430		At1g32090		At1g75620		At1g66180		At2g43510		At1g16780
At2g39640		At4g17500		At1g75880		At1g59540		At1g49750		At1g32190		At1g75880		At1g67330		At3g18830		At1g17060
At2g39980		At4g24380		At1g75900		At1g64450		At1g52030		At1g32540		At1g78390		At1g67870		At5g36930		At1g17560
At2g40610		At4g24570		At1g76880		At1g64660		At1g52040		At1g32860		At1g78450		At1g70950		At3g53620		At1g18370
At2g43670		At4g27280		At1g77210		At1g65090		At1g52290		At1g33055		At1g78460		At1g72240		At5g13740		At1g18520
At2g43820		At4g27654		At1g77510		At1g65240		At1g52470		At1g33440		At1g78995		At1g72250		At3g43190		At1g18560
At2g45110		At4g29780		At1g77690		At1g66250		At1g52590		At1g33700		At1g80160		At1g72260		At1g62810		At1g18850
At2g46690		At4g30440		At1g77870		At1g67810		At1g54410		At1g33720		At1g80170		At1g72970		At3g25760		At1g19520
At3g02670		At4g34150		At1g77990		At1g68510		At1g54430		At1g34245		At1g80180		At1g73010		At5g58260		At1g19525
At3g03410		At4g37260		At1g78000		At1g68560		At1g55600		At1g35210		At1g80440		At1g75250		At5g47610		At1g19640
At3g05460		At5g04530		At1g78460		At1g69910		At1g56160		At1g35560		At2g01060		At1g75590		At1g23010		At1g19950
At3g05860		At5g06320		At1g78815		At1g70780		At1g56620		At1g44110		At2g01090		At1g75960		At1g70810		At1g20550
At3g10780		At5g19240		At1g79370		At1g70830		At1g57750		At1g44170		At2g01660		At1g77080		At4g19510		At1g20690
At3g11920		At5g20740		At1g79960		At1g70840		At1g58807		At1g44830		At2g01670		At1g77640		At1g23205		At1g20750
At3g15490		At5g24150		At1g80330		At1g71030		At1g59124		At1g47840		At2g02580		At2g01300		At5g53120		At1g20930
At3g17150		At5g25240		At2g02000		At1g71120		At1g59660		At1g48180		At2g03980		At2g01400		At3g56620		At1g21120
At3g18830		At5g37770		At2g02010		At1g71690		At1g60570		At1g48580		At2g05380		At2g01420		At1g10910		At1g21230
At3g20030		At5g44350		At2g02230		At1g72250		At1g60590		At1g48850		At2g05540		At2g02000		At5g65870		At1g21670
At3g21410		At5g46470		At2g02490		At1g72580		At1g60985		At1g48930		At2g05910		At2g02010		At1g77020		At1g21750
At3g24220		At5g47230		At2g02515		At1g72670		At1g61680		At1g49390		At2g18050		At2g02400		At2g31945		At1g21900
At3g24510		At5g48570		At2g05540		At1g73220		At1g61800		At1g49660		At2g19590		At2g02850		At2g34490		At1g21970
At3g25280		At5g51190		At2g12940		At1g74960		At1g62800		At1g49830		At2g21560		At2g03190		At5g03610		At1g22090
At3g25990		At5g54470		At2g13680		At1g75240		At1g63220		At1g49870		At2g21820		At2g03280		At1g72450		At1g22110
At3g26210		At5g54490		At2g15340		At1g75250		At1g63710		At1g50420		At2g22980		At2g03350		At1g65980		At1g22590
At3g26270		At5g57070		At2g15740		At1g75750		At1g64640		At1g50460		At2g24260		At2g04039		At4g10770		At1g22990
At3g47800		At5g57560		At2g17090		At1g76540		At1g65060		At1g50650		At2g26170		At2g04790		At3g25180		At1g23280
At3g48950		At5g58770		At2g18490		At1g76740		At1g65300		At1g51340		At2g29350		At2g05920		At2g23120		At1g23410
At3g49770		At5g61600		At2g19500		At1g77580		At1g65330		At1g51440		At2g32790		At2g07727		At4g20110		At1g24540
At3g52480		At5g67300		At2g20595		At1g77590		At1g65445		At1g52570		At2g34840		At2g13810		At1g56280		At1g26210
At3g56520				At2g22470		At1g77780		At1g65450		At1g52760		At2g35820		At2g16440		At1g68670		At1g26770
At3g57160				At2g23170		At1g80530		At1g66350		At1g52800		At2g36710		At2g17230		At4g19410		At1g26840
At3g57270				At2g24762		At2g02070		At1g67350		At1g52810		At2g36970		At2g17720		At2g47710		At1g26910
At3g59790				At2g25330		At2g02100		At1g67750		At1g53380		At2g37130		At2g19880		At3g25070		At1g27090
At3g60700				At2g25700		At2g02850		At1g67830		At1g53520		At2g37710		At2g21420		At3g46130		At1g27400
At3g60730				At2g25790		At2g06255		At1g69190		At1g53870		At2g37750		At2g21590		At4g14930		At1g27460
At3g62350				At2g26050		At2g07180		At1g69720		At1g53890		At2g38120		At2g23120		At2g46690		At1g28170
At4g02380				At2g27080		At2g16270		At1g69830		At1g54100		At2g39140		At2g23130		At5g58770		At1g30690
At4g02710				At2g28880		At2g16580		At1g70985		At1g54840		At2g39210		At2g23170		At5g53450		At1g30710
At4g10270				At2g28900		At2g17750		At1g71030		At1g55280		At2g39400		At2g23290		At5g67180		At1g30840
At4g16160				At2g29330		At2g21420		At1g71720		At1g55740		At2g39710		At2g23810		At4g14410		At1g30960
At4g16500				At2g29340		At2g22610		At1g71770		At1g55760		At2g39980		At2g25060		At2g24550		At1g31180
At4g17215				At2g30810		At2g22660		At1g72260		At1g56170		At2g40370		At2g26150		At3g28740		At1g31320
At4g18870				At2g31780		At2g22840		At1g72610		At1g58070		At2g41340		At2g28780		At3g47340		At1g32190
At4g19430				At2g32690		At2g23190		At1g72970		At1g58370		At2g42270		At2g28900		At4g08950		At1g33800
At4g21480				At2g33620		At2g23570		At1g73560		At1g59700		At2g42890		At2g30810		At4g08870		At1g33940
At4g24780				At2g34440		At2g23750		At1g73610		At1g59710		At2g43510		At2g32140		At1g12845		At1g34130
At4g25530				At2g34840		At2g24580		At1g74000		At1g59900		At2g43820		At2g32370		At2g03200		At1g34245
At4g26470				At2g36270		At2g25060		At1g74010		At1g60190		At2g45210		At2g32800		At2g20500		At1g34355
At4g27890				At2g36560		At2g25735		At1g74670		At1g60970		At2g46070		At2g33570		At2g38470		At1g34430
At4g29285				At2g37540		At2g26760		At1g75040		At1g61110		At2g46690		At2g33590		At3g01670		At1g34770
At4g31500				At2g39210		At2g27040		At1g75580		At1g61840		At2g47670		At2g33850		At5g06320		At1g42470
At4g31900				At2g39640		At2g28380		At1g75900		At1g62340		At2g48020		At2g34190		At1g73410		At1g43000
At4g32105				At2g39980		At2g28620		At1g76080		At1g62540		At3g01210		At2g34210		At2g20630		At1g44900
At4g35725				At2g41290		At2g28720		At1g77510		At1g62570		At3g01420		At2g36870		At1g28570		At1g45110
At4g36590				At2g42270		At2g29550		At1g77870		At1g62710		At3g01570		At2g37050		At5g50550		At1g47210
At4g36740				At2g42490		At2g30200		At1g78040		At1g62830		At3g01970		At2g37060		At1g65490		At1g47290
At4g37360				At2g43570		At2g30590		At1g78090		At1g62900		At3g03470		At2g37540		At5g24660		At1g47840
At4g37950				At2g43670		At2g31010		At1g78170		At1g63100		At3g03870		At2g37560		At4g14020		At1g47870
At4g39650				At2g44130		At2g32370		At1g78780		At1g63140		At3g04520		At2g38540		At1g31940		At1g48580
At5g01210				At2g44460		At2g32440		At1g79960		At1g63210		At3g04720		At2g39640		At5g45380		At1g48630
At5g05030				At2g44470		At2g32460		At1g80050		At1g63840		At3g04910		At2g39650		At1g07440		At1g48910
At5g05260				At2g45110		At2g32990		At1g80110		At1g63880		At3g08670		At2g39690		At5g28020		At1g48920
At5g09370				At2g46375		At2g33560		At1g80330		At1g64360		At3g10450		At2g39850		At1g66920		At1g48930
At5g09480				At2g47030		At2g33880		At2g02000		At1g64500		At3g10740		At2g40540		At1g35420		At1g49760
At5g09730				At2g47040		At2g33990		At2g02010		At1g64660		At3g10910		At2g40760		At5g58350		At1g49800
At5g10440				At2g47050		At2g34190		At2g02490		At1g64810		At3g11180		At2g40955		At1g80920		At1g49870
At5g12070				At3g01240		At2g34700		At2g02515		At1g65390		At3g11340		At2g41640		At1g67870		At1g50110
At5g14960				At3g02670		At2g34960		At2g03190		At1g66160		At3g11660		At2g41650		At1g10585		At1g50240
At5g20430				At3g03450		At2g35880		At2g10940		At1g66250		At3g11930		At2g42200		At1g28580		At1g50290
At5g20710				At3g04100		At2g36200		At2g14900		At1g66400		At3g13672		At2g42530		At5g40170		At1g51060
At5g27330				At3g04280		At2g37380		At2g15740		At1g66760		At3g14210		At2g42540		At5g62140		At1g51090
At5g34883				At3g04290		At2g38760		At2g19500		At1g67100		At3g14280		At2g43530		At5g03200		At1g51190
At5g34885				At3g05460		At2g38870		At2g20595		At1g67360		At3g14520		At2g43535		At4g27800		At1g51380
At5g39560				At3g05860		At2g39690		At2g21560		At1g67623		At3g14750		At2g44190		At2g20550		At1g51510
At5g40040				At3g07820		At2g40220		At2g24740		At1g67810		At3g14760		At2g44840		At1g72930		At1g51960
At5g40155				At3g10240		At2g40540		At2g25700		At1g67880		At3g14780		At2g45900		At3g21420		At1g52360
At5g40710				At3g10780		At2g41190		At2g26050		At1g68220		At3g15110		At2g47440		At4g16480		At1g52570
At5g40730				At3g11150		At2g42110		At2g27190		At1g68380		At3g15510		At2g47520		At5g19580		At1g52600
At5g42910				At3g11920		At2g43870		At2g28700		At1g68510		At3g15720		At3g01550		At5g20050		At1g53070
At5g43580				At3g12520		At2g44240		At2g28880		At1g69480		At3g16520		At3g03480		At5g58580		At1g53100
At5g44020				At3g12700		At2g44250		At2g28900		At1g69610		At3g17510		At3g04280		At1g76960		At1g53520
At5g44820				At3g13730		At2g45400		At2g28950		At1g69860		At3g17790		At3g05310		At5g22500		At1g53645
At5g45690				At3g14530		At2g45420		At2g30810		At1g69870		At3g18830		At3g05460		At1g09970		At1g53840
At5g46950				At3g14550		At2g45430		At2g33810		At1g70830		At3g19660		At3g05740		At1g79410		At1g56080
At5g48850				At3g14850		At2g45600		At2g34440		At1g71120		At3g20810		At3g06070		At1g23350		At1g56110
At5g50260				At3g14940		At2g45830		At2g35150		At1g72430		At3g21420		At3g06100		At1g01360		At1g56170
At5g50480				At3g15357		At2g47920		At2g35370		At1g72600		At3g21550		At3g07040		At2g03980		At1g59540
At5g54220				At3g16110		At3g02120		At2g36190		At1g72660		At3g21690		At3g07390		At1g77120		At1g59670
At5g57780				At3g16520		At3g02590		At2g36270		At1g72670		At3g22940		At3g07950		At1g15210		At1g60985
At5g57785				At3g17150		At3g02640		At2g37540		At1g73220		At3g26210		At3g08770		At1g74880		At1g61170
At5g58860				At3g17600		At3g03130		At2g39470		At1g73260		At3g26220		At3g09380		At2g29340		At1g61570
At5g64710				At3g17710		At3g05500		At2g39640		At1g74360		At3g26790		At3g09390		At1g01070		At1g61800
At5g65370				At3g18560		At3g06030		At2g40150		At1g74450		At3g30720		At3g11120		At1g12850		At1g62480
				At3g19350		At3g07920		At2g40610		At1g75080		At3g50440		At3g12110		At3g12750		At1g62640
				At3g19390		At3g08900		At2g40750		At1g75240		At3g50620		At3g12170		At1g11530		At1g62900
				At3g21410		At3g10320		At2g42490		At1g75250		At3g50980		At3g12955		At1g13080		At1g62950
				At3g21500		At3g10880		At2g43530		At1g76130		At3g50990		At3g13520		At3g47295		At1g63000
				At3g22120		At3g10910		At2g43550		At1g76180		At3g51300		At3g13730		At5g62680		At1g63050
				At3g23050		At3g11160		At2g43570		At1g76470		At3g52480		At3g15540		At3g44630		At1g63100
				At3g24210		At3g11180		At2g43670		At1g76740		At3g52540		At3g15990		At5g64700		At1g63140
				At3g24510		At3g11340		At2g44460		At1g77580		At3g52970		At3g16150		At1g52040		At1g63210
				At3g25160		At3g11520		At2g45110		At1g78260		At3g61060		At3g16220		At5g38510		At1g63220
				At3g25170		At3g11740		At2g46140		At1g78700		At3g61490		At3g17600		At2g39770		At1g63600
				At3g26110		At3g12110		At2g46375		At1g78960		At3g62040		At3g18610		At2g46340		At1g64130
				At3g26940		At3g12870		At3g01550		At1g79000		At3g62650		At3g18880		At5g17870		At1g64220
				At3g28210		At3g13450		At3g02570		At1g79410		At3g63210		At3g19680		At4g10120		At1g65240
				At3g28750		At3g13510		At3g02670		At1g80080		At4g00670		At3g20280		At1g67080		At1g65300
				At3g28830		At3g13960		At3g02885		At1g80510		At4g01610		At3g20520		At4g33040		At1g65330
				At3g28850		At3g14190		At3g04100		At1g80530		At4g01680		At3g21250		At5g03720		At1g65470
				At3g29570		At3g14205		At3g04280		At2g01580		At4g04180		At3g22840		At3g02690		At1g66460
				At3g44990		At3g14360		At3g04290		At2g01710		At4g04460		At3g24510		At2g31110		At1g66620
				At3g46840		At3g14760		At3g05460		At2g01770		At4g08580		At3g28980		At3g11930		At1g67100
				At3g46860		At3g15560		At3g05800		At2g02100		At4g10955		At3g29370		At5g45500		At1g67430
				At3g47800		At3g15690		At3g05860		At2g03890		At4g10960		At3g42660		At5g39880		At1g67680
				At3g49270		At3g17360		At3g06140		At2g04160		At4g11410		At3g43430		At2g22470		At1g67810
				At3g49770		At3g17840		At3g09270		At2g06255		At4g11830		At3g44735		At2g45170		At1g67820
				At3g52780		At3g18035		At3g09540		At2g07777		At4g12280		At3g48360		At5g54940		At1g68290
				At3g54260		At3g19590		At3g10780		At2g10970		At4g12290		At3g48490		At3g16400		At1g68380
				At3g54700		At3g19660		At3g11210		At2g14095		At4g12300		At3g48580		At4g33790		At1g68510
				At3g57160		At3g19820		At3g11920		At2g16530		At4g13345		At3g49270		At3g22970		At1g69250
				At3g57270		At3g20150		At3g14520		At2g16580		At4g14270		At3g50060		At5g01180		At1g69770
				At3g58540		At3g20270		At3g14530		At2g16660		At4g15380		At3g50660		At3g56710		At1g69860
				At3g59480		At3g20340		At3g14550		At2g17330		At4g15420		At3g54340		At4g19840		At1g70430
				At3g60140		At3g20950		At3g14850		At2g17430		At4g16740		At3g54560		At2g23460		At1g70830
				At3g62170		At3g21620		At3g15490		At2g17500		At4g17220		At3g56290		At5g06860		At1g71690
				At3g63200		At3g22880		At3g16110		At2g17660		At4g17695		At3g57160		At4g25390		At1g71695
				At4g02300		At3g23670		At3g16180		At2g18630		At4g18550		At3g57270		At4g11570		At1g71770
				At4g02780		At3g24650		At3g17150		At2g18640		At4g18980		At3g57680		At5g22630		At1g71850
				At4g08950		At3g25110		At3g17600		At2g18690		At4g19120		At3g59790		At2g41260		At1g72250
				At4g16480		At3g25860		At3g18080		At2g19050		At4g19430		At3g59845		At3g17790		At1g72440
				At4g16500		At3g25980		At3g18560		At2g19450		At4g20270		At3g62460		At1g01490		At1g72580
				At4g17500		At3g26300		At3g18980		At2g20515		At4g21590		At3g62790		At5g54095		At1g72670
				At4g18910		At3g26590		At3g19350		At2g20880		At4g22200		At4g03070		At2g05830		At1g73360
				At4g18970		At3g26744		At3g19930		At2g21420		At4g22690		At4g03400		At1g32160		At1g73560
				At4g20200		At3g26790		At3g20230		At2g22000		At4g22710		At4g04190		At5g25840		At1g74270
				At4g20830		At3g27330		At3g21410		At2g22500		At4g22790		At4g08040		At5g56370		At1g74870
				At4g20840		At3g27785		At3g21500		At2g22560		At4g23050		At4g08685		At5g48790		At1g74960
				At4g21390		At3g28150		At3g22060		At2g22660		At4g23400		At4g08870		At1g02790		At1g75150
				At4g21480		At3g28155		At3g22120		At2g22810		At4g23670		At4g09420		At2g31930		At1g75250
				At4g22730		At3g29770		At3g22231		At2g22840		At4g23680		At4g11050		At1g01720		At1g75640
				At4g23496		At3g42725		At3g23050		At2g23560		At4g26220		At4g11130		At5g23660		At1g76160
				At4g23520		At3g44050		At3g23060		At2g23570		At4g27250		At4g11280		At1g68660		At1g76540
				At4g25530		At3g44830		At3g24510		At2g23620		At4g27450		At4g11780		At2g40470		At1g76550
				At4g25900		At3g45000		At3g25160		At2g23800		At4g28030		At4g11900		At1g78670		At1g76720
				At4g28040		At3g45690		At3g25180		At2g24580		At4g28040		At4g12010		At4g01026		At1g76790
				At4g28680		At3g46500		At3g26932		At2g24600		At4g28240		At4g13580		At2g40460		At1g76825
				At4g29285		At3g48350		At3g26960		At2g24610		At4g29720		At4g13950		At1g01725		At1g76880
				At4g29550		At3g48360		At3g28960		At2g25060		At4g29735		At4g14060		At1g21730		At1g76890
				At4g29700		At3g48580		At3g29320		At2g25450		At4g30960		At4g14385		At4g24450		At1g77510
				At4g30070		At3g50070		At3g30420		At2g25510		At4g31500		At4g14615		At1g69440		At1g77580
				At4g30380		At3g50990		At3g43670		At2g25680		At4g32180		At4g14660		At2g27830		At1g77590
				At4g30430		At3g51280		At3g44100		At2g26180		At4g32340		At4g14700		At4g04630		At1g77660
				At4g30650		At3g51290		At3g44990		At2g26760		At4g32650		At4g15096		At3g45730		At1g77720
				At4g31900		At3g51740		At3g45690		At2g27080		At4g32980		At4g15190		At1g26800		At1g77750
				At4g32105		At3g51890		At3g46540		At2g27500		At4g33810		At4g15680		At1g44350		At1g77780
				At4g33830		At3g52110		At3g46860		At2g28120		At4g34520		At4g16730		At4g31850		At1g77960
				At4g33840		At3g52970		At3g47295		At2g28270		At4g34630		At4g16845		At1g60190		At1g78060
				At4g35725		At3g53380		At3g49270		At2g28350		At4g35770		At4g16850		At3g61210		At1g78770
				At4g36590		At3g53540		At3g49770		At2g28400		At4g36520		At4g16990		At1g28670		At1g78780
				At4g36740		At3g53900		At3g50400		At2g28620		At4g36740		At4g18250		At5g21170		At1g79140
				At4g37360		At3g54140		At3g50660		At2g28720		At4g37010		At4g18280		At3g26320		At1g79440
				At4g39320		At3g54320		At3g51030		At2g28840		At4g37150		At4g20480		At5g09530		At1g79460
				At4g39650		At3g54770		At3g51150		At2g28960		At4g38550		At4g22330		At3g15270		At1g79840
				At5g01180		At3g55060		At3g51600		At2g29370		At5g01870		At4g24130		At4g16670		At1g79930
				At5g01870		At3g55560		At3g52500		At2g30210		At5g03200		At4g24340		At5g42760		At1g79950
				At5g02580		At3g55660		At3g53130		At2g30470		At5g03670		At4g24350		At3g46530		At1g80530
				At5g03510		At3g56100		At3g53140		At2g30590		At5g05110		At4g24380		At3g07420		At1g80720
				At5g05260		At3g58650		At3g55630		At2g32140		At5g05250		At4g25830		At5g53580		At2g01300
				At5g06720		At3g61610		At3g55740		At2g32460		At5g05340		At4g26830		At4g00440		At2g01880
				At5g07030		At3g62110		At3g55800		At2g32990		At5g07500		At4g27280		At1g66230		At2g02000
				At5g07110		At3g63300		At3g55970		At2g33070		At5g09440		At4g27654		At1g76930		At2g02010
				At5g07410		At4g00180		At3g56400		At2g34190		At5g09530		At4g27890		At1g79520		At2g02100
				At5g07430		At4g00220		At3g56490		At2g34340		At5g10770		At4g27980		At3g01270		At2g02350
				At5g09360		At4g00370		At3g57160		At2g34500		At5g10800		At4g28310		At4g28400		At2g02515
				At5g09370		At4g00710		At3g57270		At2g34700		At5g13840		At4g29700		At1g28400		At2g02810
				At5g09730		At4g01140		At3g58550		At2g34960		At5g15180		At4g30020		At3g12090		At2g03190
				At5g10170		At4g01730		At3g58780		At2g35290		At5g17700		At4g30750		At5g01880		At2g05920
				At5g10440		At4g02800		At3g59030		At2g36220		At5g17760		At4g32170		At1g77080		At2g06200
				At5g11540		At4g03100		At3g59480		At2g37090		At5g17870		At4g32230		At4g18130		At2g07690
				At5g12070		At4g03110		At3g60140		At2g37760		At5g18120		At4g32240		At1g27380		At2g07750
				At5g13620		At4g03210		At3g60290		At2g37770		At5g20580		At4g34760		At1g04350		At2g10940
				At5g14130		At4g03270		At3g61250		At2g37870		At5g20790		At4g35725		At2g41610		At2g15325
				At5g14470		At4g04460		At3g63140		At2g38370		At5g22310		At4g35985		At3g16520		At2g15430
				At5g14920		At4g05190		At3g63200		At2g38380		At5g23660		At4g37310		At5g43810		At2g15740
				At5g14960		At4g08780		At4g00890		At2g38390		At5g24530		At4g37320		At3g03870		At2g15790
				At5g15140		At4g11080		At4g01080		At2g38465		At5g25840		At4g37410		At1g24735		At2g16270
				At5g15160		At4g11140		At4g01680		At2g38870		At5g27010		At4g39510		At2g40970		At2g16440
				At5g18170		At4g14770		At4g02300		At2g39690		At5g27410		At4g39650		At1g76520		At2g16780
				At5g19290		At4g15140		At4g02780		At2g40140		At5g28020		At5g02190		At2g05910		At2g16890
				At5g19580		At4g15680		At4g04330		At2g40955		At5g28030		At5g02220		At1g13090		At2g17230
				At5g19600		At4g16563		At4g04890		At2g41040		At5g36220		At5g03390		At2g47260		At2g17360
				At5g19700		At4g16780		At4g08950		At2g41640		At5g36910		At5g04610		At2g48020		At2g17370
				At5g20430		At4g16980		At4g09020		At2g42110		At5g37290		At5g05030		At1g78000		At2g17750
				At5g20710		At4g17695		At4g10950		At2g42150		At5g37730		At5g05580		At1g17170		At2g18220
				At5g20740		At4g17720		At4g12550		At2g42250		At5g37850		At5g06720		At2g27190		At2g18450
				At5g22270		At4g19460		At4g12970		At2g42430		At5g39100		At5g07990		At3g25170		At2g18490
				At5g24316		At4g21430		At4g14910		At2g42840		At5g39520		At5g09370		At3g50270		At2g18740
				At5g25620		At4g21690		At4g15040		At2g43870		At5g39890		At5g12930		At2g05310		At2g19385
				At5g26220		At4g22250		At4g16447		At2g44430		At5g41400		At5g15020		At4g00895		At2g19760
				At5g26630		At4g23750		At4g16480		At2g45190		At5g41660		At5g16030		At5g19530		At2g21420
				At5g34883		At4g23800		At4g16590		At2g45400		At5g43810		At5g18840		At1g27370		At2g21590
				At5g34885		At4g26660		At4g17090		At2g45420		At5g43830		At5g19700		At4g17840		At2g22660
				At5g34940		At4g27250		At4g18390		At2g45430		At5g44380		At5g20250		At1g05010		At2g22840
				At5g35550		At4g27450		At4g18910		At2g45550		At5g45040		At5g21070		At1g23760		At2g23130
				At5g37300		At4g27550		At4g18970		At2g45760		At5g45160		At5g23530		At1g23220		At2g23170
				At5g39880		At4g28100		At4g19120		At2g45830		At5g45840		At5g24660		At1g26560		At2g23350
				At5g40040		At4g28130		At4g19240		At2g45930		At5g46300		At5g25620		At1g63880		At2g23550
				At5g40260		At4g28180		At4g20050		At2g46530		At5g46780		At5g27380		At1g67865		At2g23570
				At5g41610		At4g28190		At4g20200		At2g46680		At5g47160		At5g28750		At1g62070		At2g23750
				At5g46950		At4g28365		At4g20270		At2g47650		At5g47670		At5g33300		At2g16740		At2g24580
				At5g47350		At4g28950		At4g21280		At2g47810		At5g48290		At5g34940		At1g78290		At2g24590
				At5g50160		At4g29140		At4g21450		At2g47920		At5g48950		At5g35550		At5g63020		At2g24740
				At5g50480		At4g29230		At4g21480		At2g48140		At5g49190		At5g35960		At4g14010		At2g25060
				At5g54220		At4g30090		At4g21760		At3g01570		At5g49630		At5g37540		At3g26070		At2g25700
				At5g58080		At4g30130		At4g23370		At3g02590		At5g50750		At5g38130		At3g14550		At2g26050
				At5g58660		At4g31610		At4g23496		At3g02640		At5g55620		At5g38280		At4g23670		At2g26760
				At5g59810		At4g31840		At4g23520		At3g03840		At5g56370		At5g40150		At1g75190		At2g27120
				At5g60440		At4g32830		At4g23670		At3g04200		At5g56380		At5g40155		At4g20820		At2g27690
				At5g60780		At4g32870		At4g24130		At3g04360		At5g57520		At5g41950		At3g55970		At2g27710
				At5g63070		At4g33330		At4g24350		At3g04640		At5g57530		At5g42240		At5g42680		At2g28620
				At5g63990		At4g34950		At4g24780		At3g05020		At5g57660		At5g42250		At4g09760		At2g28650
				At5g64080		At4g35070		At4g25530		At3g05140		At5g57785		At5g42910		At2g23450		At2g28740
				At5g64890		At4g35560		At4g26430		At3g05180		At5g58570		At5g43700		At2g37040		At2g29370
				At5g65420		At4g35730		At4g26530		At3g05390		At5g59305		At5g44780		At1g26820		At2g29550
						At4g37750		At4g29285		At3g05500		At5g59845		At5g44820		At5g67030		At2g30050
						At4g37760		At4g30070		At3g06100		At5g60660		At5g45280		At5g02290		At2g30200
						At4g38000		At4g30650		At3g06810		At5g61370		At5g45670		At3g19010		At2g30470
						At4g38660		At4g31900		At3g06890		At5g62150		At5g45970		At4g01700		At2g30730
						At4g39670		At4g32105		At3g06895		At5g62360		At5g46950		At1g30500		At2g30810
						At4g39780		At4g32170		At3g08900		At5g63180		At5g48570		At2g46270		At2g31010
						At4g39800		At4g32800		At3g09260		At5g63590		At5g50400		At2g40270		At2g31410
						At5g01280		At4g33830		At3g10460		At5g63970		At5g51490		At2g37750		At2g31780
						At5g01370		At4g33840		At3g10930		At5g64050		At5g51750		At5g06720		At2g32370
						At5g02100		At4g34760		At3g11160		At5g64330		At5g52070		At3g57690		At2g32590
						At5g02220		At4g34940		At3g11180		At5g66040		At5g52250		At3g15650		At2g32990
						At5g05030		At4g35725		At3g11520		At5g66170		At5g52310		At3g55040		At2g34190
						At5g05180		At4g36250		At3g12580				At5g52680		At2g29350		At2g34210
						At5g06150		At4g36590		At3g13065				At5g52810		At1g15100		At2g34700
						At5g06530		At4g37360		At3g13980				At5g52900		At1g68620		At2g34880
						At5g07180		At4g37610		At3g14280				At5g52910		At5g42250		At2g35880
						At5g07210		At4g37800		At3g14360				At5g54190		At4g21590		At2g36870
						At5g07260		At4g38770		At3g14680				At5g54290		At1g12400		At2g37070
						At5g07280		At4g39590		At3g14760				At5g54380		At5g44440		At2g37620
						At5g07500		At4g39650		At3g15560				At5g54490		At5g56380		At2g37880
						At5g07510		At5g01015		At3g16280				At5g54970		At4g10960		At2g38185
						At5g07810		At5g01180		At3g17520				At5g55570		At4g10955		At2g38490
						At5g07880		At5g01210		At3g17790				At5g55590		At2g15230		At2g38700
						At5g08450		At5g01870		At3g18270				At5g56920		At1g72510		At2g38720
						At5g09510		At5g02160		At3g19140				At5g57560		At2g31200		At2g38810
						At5g10160		At5g02540		At3g19230				At5g58660		At4g37610		At2g39640
						At5g10300		At5g05690		At3g19515				At5g59690		At2g41800		At2g39690
						At5g10510		At5g05960		At3g20015				At5g60350		At1g53885		At2g39820
						At5g11230		At5g06510		At3g20270				At5g60490		At1g27130		At2g40040
						At5g11460		At5g07030		At3g20300				At5g61600		At3g02730		At2g40290
						At5g11510		At5g07240		At3g21510				At5g62165		At4g20270		At2g40540
						At5g11780		At5g09370		At3g21520				At5g63600		At3g20250		At2g40955
						At5g13170		At5g09730		At3g21620				At5g63810		At4g00670		At2g41190
						At5g13600		At5g10170		At3g21670				At5g64310		At4g20480		At2g41840
						At5g13790		At5g10440		At3g21690				At5g64870		At3g21600		At2g42110
						At5g13840		At5g10760		At3g21770				At5g65060		At3g49120		At2g42380
						At5g14180		At5g11420		At3g21790				At5g66530		At3g27170		At2g43870
						At5g14450		At5g11540		At3g22910				At5g67300		At1g07640		At2g44120
						At5g14640		At5g12070		At3g23260						At5g65170		At2g44190
						At5g14980		At5g13620		At3g23590						At3g26290		At2g44240
						At5g15190		At5g14470		At3g24520						At3g23090		At2g44250
						At5g15530		At5g14650		At3g24650						At4g24010		At2g44450
						At5g17160		At5g14740		At3g24720						At1g70530		At2g44470
						At5g17540		At5g14920		At3g24850						At2g38090		At2g44690
						At5g18700		At5g15140		At3g25980						At5g40780		At2g45430
						At5g18840		At5g15160		At3g26070						At2g21370		At2g45440
						At5g22810		At5g15230		At3g26290						At3g02180		At2g46950
						At5g24570		At5g15310		At3g26744						At1g52410		At2g47610
						At5g25090		At5g15970		At3g26790						At5g43760		At2g47650
						At5g26790		At5g16030		At3g27325						At2g20950		At2g47670
						At5g27920		At5g17220		At3g27540						At1g32460		At2g47770
						At5g28640		At5g17700		At3g27785						At2g37900		At3g01020
						At5g38280		At5g18000		At3g28150						At3g04000		At3g01290
						At5g39440		At5g18060		At3g28340						At5g13330		At3g01890
						At5g39890		At5g19600		At3g28980						At5g01520		At3g02080
						At5g40030		At5g20430		At3g29770						At1g19960		At3g02230
						At5g40155		At5g20630		At3g42670						At1g70820		At3g02530
						At5g40460		At5g20710		At3g42725						At1g49470		At3g02560
						At5g40610		At5g20740		At3g43430						At2g34840		At3g02630
						At5g40640		At5g24316		At3g43790						At2g12280		At3g02640
						At5g42250		At5g24420		At3g43820						At2g03750		At3g02760
						At5g43780		At5g25390		At3g43860						At5g17330		At3g02870
						At5g44480		At5g25500		At3g44250						At3g56060		At3g02875
						At5g46290		At5g26630		At3g44450						At2g16365		At3g03130
						At5g46880		At5g27290		At3g44630						At1g31440		At3g03410
						At5g47020		At5g34940		At3g44830						At1g30160		At3g03480
						At5g47550		At5g35550		At3g45130						At1g11350		At3g03920
						At5g47600		At5g37130		At3g45420						At3g11340		At3g03960
						At5g48100		At5g37300		At3g45490						At4g36500		At3g04280
						At5g48310		At5g38620		At3g45730						At1g14890		At3g04710
						At5g48720		At5g40040		At3g45860						At5g57660		At3g04920
						At5g49460		At5g40260		At3g46280						At5g27350		At3g05000
						At5g50730		At5g41870		At3g46480						At1g76590		At3g05020
						At5g50770		At5g43830		At3g46530						At1g07650		At3g05060
						At5g51210		At5g44500		At3g46580						At3g21520		At3g05130
						At5g52500		At5g44520		At3g46880						At2g17430		At3g05230
						At5g52920		At5g44680		At3g47110						At5g64240		At3g05460
						At5g54060		At5g44870		At3g47620						At5g50680		At3g05500
						At5g54280		At5g46300		At3g48350						At5g50580		At3g05560
						At5g55520		At5g46830		At3g48460						At1g27030		At3g05590
						At5g55590		At5g46950		At3g48910						At2g32190		At3g05740
						At5g56580		At5g47350		At3g49630						At4g15420		At3g06030
						At5g56970		At5g47640		At3g50070						At5g11070		At3g06070
						At5g57260		At5g48350		At3g50310						At2g04795		At3g06100
						At5g57550		At5g48800		At3g50440						At4g08920		At3g06730
						At5g57920		At5g50335		At3g50560						At1g02475		At3g07050
						At5g58070		At5g50820		At3g50570						At3g22120		At3g07110
						At5g59010		At5g50950		At3g50780						At4g18980		At3g07320
						At5g59845		At5g50990		At3g50930						At3g22210		At3g07390
						At5g60690		At5g51440		At3g50980						At1g24340		At3g08890
						At5g60840		At5g51750		At3g51110						At5g49730		At3g08900
						At5g61260		At5g51850		At3g51280						At2g01090		At3g09380
						At5g62150		At5g52100		At3g51290						At3g28750		At3g09630
						At5g62550		At5g52320		At3g51740						At2g40200		At3g10660
						At5g62630		At5g52810		At3g52110						At1g73500		At3g10780
						At5g64310		At5g53830		At3g52400						At3g28950		At3g11160
						At5g65040		At5g54160		At3g52910						At1g05340		At3g11400
						At5g65510		At5g54220		At3g52920						At1g79270		At3g11510
						At5g65710		At5g54290		At3g52970						At4g10310		At3g11520
						At5g66230		At5g54770		At3g53900						At2g15050		At3g11650
						At5g66320		At5g57630		At3g54320						At2g42300		At3g11700
						At5g66330		At5g57780		At3g54500						At5g57060		At3g11740
						At5g66750		At5g57785		At3g55660						At1g44100		At3g11820
						At5g66985		At5g58782		At3g55980						At1g55850		At3g11830
								At5g60440		At3g56100						At5g59730		At3g12020
								At5g62350		At3g56240						At3g10450		At3g12110
								At5g62360		At3g57530						At2g37330		At3g12510
								At5g62920		At3g57780						At3g02150		At3g12960
								At5g64890		At3g58650						At2g22970		At3g13020
								At5g65390		At3g59220						At1g53160		At3g13230
								At5g65420		At3g59370						At2g33380		At3g13235
								At5g66040		At3g59710						At2g41480		At3g13460
								At5g67180		At3g60110						At2g24210		At3g14205
										At3g60840						At3g62820		At3g14360
										At3g61190						At1g33590		At3g14740
										At3g61220						At2g47040		At3g14760
										At3g61300						At5g58330		At3g14890
										At3g61610						At4g29220		At3g15020
										At3g61930						At1g32310		At3g15560
										At3g62930						At2g25000		At3g16050
										At4g00220						At1g59124		At3g16150
										At4g00650						At1g58807		At3g17600
										At4g00950						At1g01170		At3g17680
										At4g01130						At4g35770		At3g17840
										At4g01140						At1g35260		At3g18070
										At4g01420						At4g00870		At3g18130
										At4g01430						At4g23990		At3g18190
										At4g01840						At1g07120		At3g18240
										At4g02075						At5g19250		At3g18600
										At4g02130						At1g59660		At3g18610
										At4g02800						At1g54280		At3g19130
										At4g03050						At4g28040		At3g19590
										At4g03100						At5g09480		At3g19660
										At4g03110						At1g30040		At3g19710
										At4g03400						At1g31830		At3g19820
										At4g04460						At5g49450		At3g20000
										At4g04970						At1g03400		At3g20030
										At4g05050						At1g73040		At3g20050
										At4g08290						At4g21120		At3g20330
										At4g08780						At5g44870		At3g20490
										At4g10640						At5g49660		At3g20560
										At4g11080						At2g04039		At3g20670
										At4g11130						At3g28130		At3g20950
										At4g11140						At1g55560		At3g21070
										At4g12010						At2g45570		At3g21170
										At4g12110						At3g20230		At3g21410
										At4g13345						At1g52290		At3g21560
										At4g13580						At5g22510		At3g21620
										At4g13800						At1g28660		At3g21770
										At4g14690						At3g61160		At3g22310
										At4g14770						At2g02990		At3g22330
										At4g15096						At3g07850		At3g22425
										At4g15140						At2g29450		At3g22660
										At4g15240						At2g17540		At3g22740
										At4g15280						At1g13700		At3g22910
										At4g15380						At5g05690		At3g23060
										At4g15680						At5g04200		At3g23620
										At4g16780						At2g15310		At3g23670
										At4g16860						At1g08900		At3g23740
										At4g16940						At5g54160		At3g23760
										At4g17490						At4g33666		At3g23830
										At4g17500						At3g45680		At3g23940
										At4g17810						At1g27920		At3g23990
										At4g18280						At2g47050		At3g24210
										At4g18580						At2g44360		At3g24220
										At4g18650						At4g14030		At3g24250
										At4g18740						At5g07430		At3g24495
										At4g18980						At3g26740		At3g24510
										At4g19460						At5g57150		At3g25100
										At4g20030						At5g24160		At3g25110
										At4g20070						At1g19850		At3g25280
										At4g20260						At4g09680		At3g25520
										At4g20480						At4g36740		At3g25860
										At4g20820						At4g24350		At3g25990
										At4g21100						At2g38530		At3g26590
										At4g21430						At2g39210		At3g26744
										At4g21600						At3g19520		At3g27120
										At4g21680						At5g44520		At3g27330
										At4g21870						At4g03230		At3g27550
										At4g21900						At5g25120		At3g27640
										At4g22130						At2g48090		At3g27785
										At4g22250						At1g02850		At3g28340
										At4g22790						At3g53690		At3g28860
										At4g22860						At4g00050		At3g28960
										At4g23010						At4g28240		At3g28980
										At4g24220						At3g05390		At3g29160
										At4g24380						At2g01660		At3g29570
										At4g24570						At3g18290		At3g43430
										At4g24760						At5g65380		At3g44050
										At4g25100						At1g22630		At3g44750
										At4g25140						At3g62170		At3g45000
										At4g25470						At1g22160		At3g45090
										At4g26180						At4g29720		At3g45260
										At4g26660						At1g19570		At3g45930
										At4g27250						At2g40880		At3g46030
										At4g27280						At3g14280		At3g46320
										At4g28085						At2g23950		At3g46500
										At4g28100						At1g19330		At3g46740
										At4g28130						At2g20920		At3g46770
										At4g28190						At4g16860		At3g46780
										At4g28365						At3g30720		At3g47370
										At4g28370						At5g17860		At3g47480
										At4g28650						At1g45474		At3g48360
										At4g28950						At5g44390		At3g48480
										At4g29140						At3g13400		At3g48580
										At4g29230						At2g46310		At3g48870
										At4g29780						At2g24140		At3g48950
										At4g30040						At5g05750		At3g49010
										At4g30090						At1g75770		At3g49240
										At4g30130						At4g02280		At3g49270
										At4g30200						At1g22050		At3g49300
										At4g30420						At2g32290		At3g49310
										At4g30460						At1g19730		At3g49380
										At4g30500						At3g06330		At3g49430
										At4g30640						At1g31600		At3g49770
										At4g30670						At1g52870		At3g50210
										At4g30993						At1g52030		At3g50860
										At4g31320						At4g24340		At3g50990
										At4g31550						At5g48800		At3g51010
										At4g31710						At5g04180		At3g51280
										At4g31840						At1g73630		At3g51290
										At4g32070						At1g64370		At3g51720
										At4g32230						At1g24575		At3g51740
										At4g32240						At2g44130		At3g51800
										At4g32290						At5g01870		At3g52110
										At4g32730						At2g18280		At3g52580
										At4g32890						At4g08150		At3g52870
										At4g33130						At2g34690		At3g52960
										At4g33360						At1g21450		At3g53320
										At4g33730						At4g22270		At3g53560
										At4g34160						At3g01970		At3g53740
										At4g34520						At4g32150		At3g53900
										At4g35070						At4g14270		At3g54130
										At4g35560						At3g22240		At3g54180
										At4g35590						At2g14080		At3g54320
										At4g35650						At1g33060		At3g54560
										At4g35730						At1g70420		At3g54630
										At4g36640						At1g68740		At3g54750
										At4g37295						At4g26850		At3g54950
										At4g37310						At1g78460		At3g54960
										At4g37320						At1g14250		At3g55060
										At4g37330						At1g09390		At3g55510
										At4g37430						At4g36010		At3g55660
										At4g37490						At1g69490		At3g55950
										At4g37530						At1g77990		At3g56070
										At4g38000						At2g29730		At3g56090
										At4g39070						At1g60260		At3g56100
										At4g39390						At1g12880		At3g56260
										At4g39780						At2g39400		At3g56330
										At4g40090						At4g05070		At3g56340
										At5g01300						At3g52480		At3g56520
										At5g01370						At5g64260		At3g57160
										At5g01910						At3g62410		At3g57270
										At5g02070						At1g59590		At3g57390
										At5g02260						At5g48850		At3g58540
										At5g03190						At3g07820		At3g58650
										At5g03200						At1g70230		At3g59650
										At5g03210						At1g17745		At3g59790
										At5g03230						At3g17380		At3g60210
										At5g03240						At3g60140		At3g60510
										At5g03870						At3g15770		At3g60700
										At5g04330						At1g52700		At3g60840
										At5g05180						At1g61563		At3g61610
										At5g06150						At4g23400		At3g61640
										At5g06440						At1g19900		At3g62110
										At5g06570						At1g10770		At3g62360
										At5g07010						At5g18240		At3g63170
										At5g07260						At3g29390		At3g63240
										At5g07280						At5g04340		At3g63300
										At5g07500						At5g44380		At3g63480
										At5g10030						At3g16360		At4g00100
										At5g10120						At5g53830		At4g00180
										At5g10310						At3g50220		At4g00370
										At5g10510						At2g31940		At4g01140
										At5g10580						At1g23130		At4g01500
										At5g10695						At3g26280		At4g01900
										At5g11320						At2g29660		At4g03100
										At5g13170						At1g43640		At4g03110
										At5g13600						At1g03220		At4g03270
										At5g13790						At5g20935		At4g04180
										At5g13820						At3g14520		At4g04955
										At5g14180						At3g10120		At4g05190
										At5g14450						At2g15580		At4g08040
										At5g14640						At5g23060		At4g08780
										At5g15180						At4g02250		At4g10220
										At5g15190						At3g59140		At4g10480
										At5g15530						At4g19170		At4g10750
										At5g18750						At2g21560		At4g10950
										At5g20790						At1g19715		At4g11080
										At5g20810						At5g37300		At4g11140
										At5g22300						At2g24790		At4g11780
										At5g22310						At1g05760		At4g12620
										At5g22810						At1g31580		At4g13580
										At5g22860						At5g44410		At4g14110
										At5g23020						At2g22480		At4g14560
										At5g23490						At4g27860		At4g14690
										At5g24030						At5g45770		At4g14700
										At5g24090						At4g32170		At4g15000
										At5g24120						At4g37150		At4g15096
										At5g24150						At1g69450		At4g15190
										At5g24860						At4g23680		At4g15440
										At5g24890						At3g11280		At4g15755
										At5g24940						At5g57340		At4g16155
										At5g25090						At5g53050		At4g16500
										At5g25120						At1g74010		At4g16563
										At5g25240						At1g32100		At4g16660
										At5g25490						At1g05310		At4g16770
										At5g25860						At4g18050		At4g16780
										At5g26230						At2g32860		At4g16980
										At5g26770						At4g00880		At4g17215
										At5g28510						At4g37430		At4g17520
										At5g28640						At1g48000		At4g17550
										At5g33290						At5g04490		At4g18100
										At5g33300						At4g29050		At4g18870
										At5g35735						At1g33560		At4g19230
										At5g36110						At3g43270		At4g19460
										At5g36220						At5g18600		At4g20020
										At5g36710						At4g01450		At4g20050
										At5g36800						At4g31500		At4g20980
										At5g37540						At3g26470		At4g21070
										At5g37600						At1g70670		At4g21140
										At5g37790						At2g05380		At4g21430
										At5g37870						At5g54290		At4g21690
										At5g38610						At2g44180		At4g22130
										At5g39100						At1g19670		At4g22250
										At5g39200						At2g42270		At4g22770
										At5g39520						At4g02860		At4g22870
										At5g40030						At2g29090		At4g22880
										At5g40210						At2g43820		At4g23370
										At5g40460						At1g71692		At4g23750
										At5g41370						At4g13840		At4g23800
										At5g41660						At1g35910		At4g24260
										At5g42200						At5g07410		At4g25340
										At5g42390						At5g57420		At4g25630
										At5g43170						At4g19430		At4g25730
										At5g43440						At2g24040		At4g26230
										At5g43450						At2g17500		At4g26320
										At5g43600						At2g16430		At4g26430
										At5g43870						At1g29720		At4g26470
										At5g44010						At1g52820		At4g26590
										At5g44110						At1g54790		At4g26600
										At5g44480						At4g00780		At4g26660
										At5g44610						At2g22900		At4g26870
										At5g45890						At4g36040		At4g27760
										At5g46180						At1g59870		At4g27890
										At5g46230						At2g40370		At4g28130
										At5g46690						At5g59720		At4g28210
										At5g46790						At1g13230		At4g28310
										At5g47020						At5g41400		At4g28365
										At5g47150						At4g09350		At4g28660
										At5g47550						At5g58650		At4g28950
										At5g47810						At1g75880		At4g29140
										At5g48100						At5g39210		At4g29285
										At5g48310						At1g61310		At4g29360
										At5g48340						At1g61300		At4g29550
										At5g48570						At2g42750		At4g30020
										At5g48720						At5g63970		At4g30090
										At5g49070						At5g06850		At4g30160
										At5g49770						At2g31980		At4g30500
										At5g49900						At1g35310		At4g30920
										At5g50360						At4g18550		At4g30930
										At5g50400						At5g24800		At4g31580
										At5g50750						At1g53560		At4g31840
										At5g50770						At1g11190		At4g31900
										At5g51190						At1g65370		At4g32230
										At5g51210						At3g29670		At4g32240
										At5g51490						At5g26660		At4g32390
										At5g52500						At2g32240		At4g32720
										At5g52830						At2g43910		At4g32830
										At5g52900						At3g01240		At4g32870
										At5g53970						At3g16220		At4g32950
										At5g54250						At5g15630		At4g33130
										At5g54400						At5g59820		At4g33330
										At5g54470						At3g12520		At4g34290
										At5g54740						At2g37130		At4g34760
										At5g55370						At5g07690		At4g34950
										At5g55520						At2g30600		At4g35070
										At5g55860						At2g36080		At4g35650
										At5g55950						At5g54660		At4g35725
										At5g55970						At5g20900		At4g35730
										At5g56080						At5g61530		At4g36020
										At5g56100						At3g15720		At4g36180
										At5g56220						At5g04140		At4g36420
										At5g56880						At1g67860		At4g36590
										At5g56920						At3g45130		At4g36640
										At5g57260						At1g80170		At4g37530
										At5g57420						At3g25600		At4g37950
										At5g57500						At5g15310		At4g38000
										At5g57530						At2g18050		At4g38370
										At5g57920						At4g01440		At4g38660
										At5g58630						At5g65730		At4g38770
										At5g59040						At2g23840		At4g39380
										At5g59170						At3g03270		At4g39500
										At5g59220						At3g50770		At4g39630
										At5g59510						At2g01680		At4g39650
										At5g59550						At1g23050		At4g39670
										At5g59845						At5g17300		At4g39860
										At5g60470						At3g08860		At5g01280
										At5g60510						At1g13110		At5g01340
										At5g61130						At1g03550		At5g01370
										At5g61520						At1g71970		At5g01770
										At5g61600						At2g17240		At5g02220
										At5g62020						At2g44745		At5g02450
										At5g62150						At3g63010		At5g02590
										At5g62500						At5g23460		At5g02820
										At5g62520						At2g25790		At5g03120
										At5g62550						At3g26650		At5g03870
										At5g63700						At2g47010		At5g04500
										At5g64800						At1g60590		At5g04530
										At5g65040						At3g46600		At5g05030
										At5g65510						At1g78680		At5g05180
										At5g65590						At1g71340		At5g05260
										At5g65830						At5g67160		At5g05460
										At5g66150						At1g50480		At5g05510
										At5g66280						At4g28380		At5g06150
										At5g66400						At5g44790		At5g07210
										At5g66610						At1g75620		At5g07260
										At5g66780						At3g06420		At5g07500
										At5g66980						At1g28130		At5g07590
										At5g66985						At4g16950		At5g07810
										At5g67260						At5g24670		At5g07880
										At5g67360						At1g65450		At5g08260
																At2g01950		At5g08450
																At5g26220		At5g09370
																At2g21970		At5g09510
																At5g37600		At5g09590
																At5g03800		At5g09730
																At2g05540		At5g10010
																At3g58550		At5g10160
																At1g65445		At5g10390
																At5g66040		At5g10430
																At1g47960		At5g10510
																At4g34920		At5g10580
																At3g04520		At5g11230
																At1g15010		At5g11420
																At5g01750		At5g11460
																At1g72260		At5g11510
																At4g31140		At5g11780
																At1g48430		At5g12930
																At1g51460		At5g12980
																At5g20250		At5g13490
																At1g54290		At5g13600
																At2g43800		At5g13840
																At2g26170		At5g14180
																At1g31820		At5g14230
																At1g66760		At5g14250
																At2g47270		At5g14450
																At1g72180		At5g14500
																At5g04080		At5g14520
																At3g61080		At5g14960
																At1g23090		At5g14980
																At3g21250		At5g15350
																At1g19020		At5g15490
																At2g41380		At5g15650
																At1g32560		At5g15810
																At3g63050		At5g16390
																At2g39850		At5g16750
																At1g72200		At5g16780
																At5g22860		At5g16930
																At1g20120		At5g17160
																At2g47800		At5g17540
																At1g52890		At5g18420
																At5g50950		At5g18700
																At1g11590		At5g18840
																At1g10140		At5g19510
																At4g29890		At5g19690
																At1g80050		At5g19700
																At5g17700		At5g19750
																At1g06640		At5g20290
																At4g35010		At5g20710
																At1g16880		At5g20950
																At1g61660		At5g22650
																At5g50260		At5g22790
																At2g32720		At5g22810
																At1g54020		At5g23020
																At2g17260		At5g23400
																At3g53960		At5g23420
																At1g69170		At5g23570
																At5g21150		At5g23650
																At1g05770		At5g24240
																At1g46768		At5g24260
																At2g29320		At5g24316
																At1g70680		At5g24410
																At2g25450		At5g24580
																At4g03320		At5g24630
																At2g42760		At5g24900
																At1g16260		At5g24910
																At1g16950		At5g25190
																		At5g26790
																		At5g26830
																		At5g27000
																		At5g27240
																		At5g27330
																		At5g27430
																		At5g27640
																		At5g27770
																		At5g27850
																		At5g27920
																		At5g28640
																		At5g32460
																		At5g33290
																		At5g33300
																		At5g33320
																		At5g34940
																		At5g38110
																		At5g38450
																		At5g38690
																		At5g39440
																		At5g39560
																		At5g39720
																		At5g40030
																		At5g40155
																		At5g40260
																		At5g40730
																		At5g40770
																		At5g40880
																		At5g41220
																		At5g41610
																		At5g41670
																		At5g42080
																		At5g42860
																		At5g42910
																		At5g43780
																		At5g43960
																		At5g44010
																		At5g44020
																		At5g44610
																		At5g44820
																		At5g46280
																		At5g46290
																		At5g46570
																		At5g46880
																		At5g46950
																		At5g47020
																		At5g47150
																		At5g47350
																		At5g47400
																		At5g48230
																		At5g48290
																		At5g48310
																		At5g48720
																		At5g48950
																		At5g48970
																		At5g49180
																		At5g50480
																		At5g50730
																		At5g50750
																		At5g50770
																		At5g50790
																		At5g51490
																		At5g51550
																		At5g51690
																		At5g52070
																		At5g52330
																		At5g52500
																		At5g52650
																		At5g52910
																		At5g52950
																		At5g53070
																		At5g53290
																		At5g53800
																		At5g54220
																		At5g54260
																		At5g54400
																		At5g54850
																		At5g54860
																		At5g54930
																		At5g54970
																		At5g55520
																		At5g55560
																		At5g55570
																		At5g55590
																		At5g55920
																		At5g55950
																		At5g56150
																		At5g56200
																		At5g56500
																		At5g56580
																		At5g56920
																		At5g57000
																		At5g57780
																		At5g57870
																		At5g58230
																		At5g58420
																		At5g58500
																		At5g58630
																		At5g58660
																		At5g59010
																		At5g59050
																		At5g59240
																		At5g59845
																		At5g59850
																		At5g59870
																		At5g59950
																		At5g60150
																		At5g60930
																		At5g61020
																		At5g61260
																		At5g61430
																		At5g61730
																		At5g61880
																		At5g61980
																		At5g62180
																		At5g62190
																		At5g62410
																		At5g62440
																		At5g62480
																		At5g62500
																		At5g62550
																		At5g63070
																		At5g63740
																		At5g64310
																		At5g64330
																		At5g64410
																		At5g64510
																		At5g64640
																		At5g64670
																		At5g64710
																		At5g64900
																		At5g65300
																		At5g65370
																		At5g65630
																		At5g65710
																		At5g65890
																		At5g66150
																		At5g66230
																		At5g66330
																		At5g66530
																		At5g66540
																		At5g66680
																		At5g66750
																		At5g66985
																		At5g67360
