# Supplementary material for: Transcriptional profiles underlying parent-of-origin effects in seeds of Arabidopsis thaliana
Source: BMC Plant Biol. 2010 Apr 20;10:72. doi: 10.1186/1471-2229-10-72 (PMC3095346; doi:10.1186/1471-2229-10-72)
Supplement: Additional file 4 — qRT-PCR results. S4. qRT-PCR data files and assembled graphs depicting changes to gene expression of selected genes and their agreement with both the Agilent and Affymetrix microarray data. [file 1471-2229-10-72-S4.XLS]

## Sheet: QPCR filtering
AtId		msi1 SLR	qRT-PCR call	6xX2x SLR	qRT-PCR call	4xX2x SLR	qRT-PCR call	2xX4x SLR	qRT-PCR call	2xX6x SLR	qRT-PCR call	fis1X2x SLR	qRT-PCR call
At1g01530	AGL28	-1.53382	Down	-2.83145	Down	-2.02781	Down	2.77144	Up	3.00392	Up	3.20895	Up
At1g17770	SUVH7, SET domain	-0.225734	NC	-2.75598	Down	-2.21243	Down	2.22914	Up	2.01472	Up	2.11168	Up
At2g24740	SUVH8, SET domain	-3.56021	Down	-2.45638	Down	-4.51293	Down	0.665673	Up	0.0736416	NC	-0.0867745	NC
At1g55600_F	WRKY10	4.42117	Up	-1.67432	Down	-0.40437	NC	3.27389	Up	6.28454	Up	6.00108	Up
At1g65300	PHE2	-0.278342	NC	-4.90143	Down	-3.16391	Down	1.90429	Up	1.56422	Up	0.972656	Up
At1g65330	PHE1	1.90726	Up	-2.84616	Down	-3.046	Down	2.18274	Up	2.69539	Up	3.49859	Up
At2g19500	CKX2	1.02572	Up	0.431883	NC	-2.28876	Down	3.37705	Up	3.87247	Up	3.77393	Up
At2g30810	gibberellin-regulated family protein	-4.39196	Down	-2.914	Down	-1.73617	Down	4.19391	Up	6.11022	Up	4.91826	Up
At3g25980	MAD2	-3.01307	Down	-0.523874	NC	-0.635261	Down	-1.05377	Down	-2.35993	Down	-3.69697	Down
At3g59790	ATMPK10	-1.34705	Down	-6.64112	Down	-4.30521	Down	2.85234	Up	0.941052	Up	0.0484254	NC
At4g21590	bifunctional nuclease	0.768784	Up	2.05757	Up	3.57666	Up	-0.810972	Down	-1.83841	Down	0.855086	Up
At4g25530	FWA	-2.21453	Down	-1.62356	Down	-2.22194	Down	1.92406	Up	1.41158	Up	1.75715	Up
At4g31900	chromatin remodelling factor	-1.00926	Down	-4.46156	Down	-2.79213	Down	1.63133	Up	1.90049	Up	0.747514	Up
At4g36590	AGL40	0.423553	NC	-3.70715	Down	-3.18625	Down	3.85465	Up	3.67707	Up	3.16739	Up
At5g02190	PCS1 aspartic protease, programmed cell death	1.45295	Up	0.569663	NC	-1.58526	Down	0.407945	NC	0.469355	NC	1.06504	Up
At5g10440	CYCD4;2	0.240227	NC	-0.711207	Down	-0.700143	Down	2.06237	Up	1.52032	Up	2.54318	Up
At5g14960	E2L1/DEL2	-1.36791	Down	-1.18429	Down	-1.49613	Down	0.363776	NC	1.09075	Up	-0.200153	NC
At5g46950	invertase/pectin methylesterase inhibitor	1.02023	Up	-3.46873	Down	-1.11737	Down	3.72794	Up	5.18503	Up	4.78714	Up
At5g60440	AGL62	3.8866	Up	0.0802889	NC	-1.78997	Down	2.22335	Up	4.54551	Up	4.57665	Up
At5g65420	CYCD4;1	-0.172575	NC	-0.25282	NC	-0.11002	NC	0.390711	NC	0.750131	Up	1.0787	Up
Up, SLR >= 0.6
Down, SLR <= - 0.6
NC, 0.6<SLR>-0.6

## Sheet: Affymetrix-agilent and QRT
					QRT-data				QRT-data				QRT-data				QRT-data				QRT-data			QRT-data
AtId	Field2	C6x2SLR	A6x2SLR	A6x2pSLR	6xX2x SLR	C4x2SLR	A4x2SLR	A4x2pSLR	4xX2x SLR	C2x4SLR	A2x4SLR	A2x4pSLR	2xX4x SLR	C2x6SLR	A2x6SLR	A2x6pSLR	2xX6x SLR	Cfis1SLR	Afis1SLR	Afis1pSLR	fis1X2x SLR	Amsi1SLR	Amsi1pSLR	msi1 SLR
At1g01530	AGL28	-0.2	-0.1	0	-2.83145	-0.6	-0.9	-0.8	-2.02781	2.3	-0.3	0.1	2.77144	2.8	0.7	0.8	3.00392	3.9	1.7	1.7	3.20895	-3.3	-2	-1.53382
At1g17770	SUVH7, SET domain	0	-0.8	-0.7	-2.75598	0	-2.3	-2.3	-2.21243	1.6	1.5	1.5	2.22914	1.7	0.9	0.9	2.01472	2.5	0.9	0.8	2.11168	-0.8	-0.8	-0.225734
At3g59790	ATMPK10	-2.2	-1.7	-1.7	-6.64112	-1	-2.7	-2.7	-4.30521	3.9	2.1	1.1	2.85234	1.9	0.7	0.2	0.941052	4.6	0.2	0.2	0.0484254	-0.9	-0.9	-1.34705
At4g25530	FWA	-0.6	-0.1	-0.3	-1.62356	0	-2.1	-2.1	-2.22194	0.9	1.2	1.2	1.92406	1.6	1.3	1.3	1.41158	2.4	1.7	1.7	1.75715	-0.3	0	-2.21453
At1g65330	PHE1	-0.9	-4.2	-4.2	-2.84616	-0.1	-4.6	-4.6	-3.046	2.4	2.3	2.3	2.18274	2.9	2.4	2.4	2.69539	3.7	3.4	3.4	3.49859	0.8	0.8	1.90726
At1g65300	PHE2	-1.4	-4.2	-4.2	-4.90143	-0.4	-4.6	-4.6	-3.16391	2.3	2.3	2.3	1.90429	1.8	2.4	2.4	1.56422	3.5	3.4	3.4	0.972656	0.8	0.8	-0.278342
At5g02190	PCS1 aspartic protease, programmed cell death	0.3	-0.8	-0.3	0.569663	-0.9	-2.1	-2.1	-1.58526	-0.2	0	-0.2	0.407945	1.4	0.5	0.5	0.469355	5.1	0.4	0.4	1.06504	1.4	1.4	1.45295
At2g24740	SUVH8, SET domain	-1.9	-0.8	-0.7	-2.45638	-0.1	-2.3	-2.3	-4.51293	1.1	1.5	1.5	0.665673	0	0.9	0.9	0.0736416	3.2	0.9	0.8	-0.0867745	-0.8	-0.8	-3.56021
At4g36590	AGL40	-0.8	-1.2	-1	-3.70715	0	-3.3	-3.3	-3.18625	0.9	2.3	2.3	3.85465	3.5	2.7	2.7	3.67707	4.5	1.5	1.5	3.16739	-0.1	0	0.423553
At5g60440	AGL62	0	1.1	0.5	0.0802889	-0.3	-0.2	-0.3	-1.78997	0.2	0.7	0.3	2.22335	1.5	2.8	2.8	4.54551	1.5	3.3	3.3	4.57665	2.5	2.5	3.8866
At4g31900	chromatin remodelling factor	-2.1	-3.7	-3.1	-4.46156	-0.4	-2.2	-1.5	-2.79213	2.9	2.3	2.3	1.63133	2.4	2.1	2	1.90049	4.1	1.1	1.1	0.747514	-1.9	-1.5	-1.00926
At4g21590	bifunctional nuclease	0.7	2.5	2.1	2.05757	1.7	3.8	3.8	3.57666	-0.9	0.1	0	-0.810972	-1.9	-1.1	0	-1.83841	-0.7	1.8	1.3	0.855086	-1.3	0	0.768784
At5g14960	E2L1/DEL2	-1.2	-1.4	-1.4	-1.18429	-0.1	-1.5	-1.5	-1.49613	0.6	1	1	0.363776	1.5	1.2	1.2	1.09075	2.4	0.3	0.2	-0.200153	-1	-1	-1.36791
At2g19500	CKX2	-0.8	0	-0.2	0.431883	-0.5	-1.2	-1.1	-2.28876	3.2	0.8	0.5	3.37705	3.9	2.2	2.2	3.87247	5.4	2.1	2.1	3.77393	0.5	0	1.02572
At5g10440	CYCD4;2	-0.6	0.1	0	-0.711207	-0.5	-0.9	-0.5	-0.700143	1	1.1	0.9	2.06237	1.4	1.4	0.9	1.52032	3	1.8	1.8	2.54318	0.4	0	0.240227
At5g46950	invertase/pectin methylesterase inhibitor	-3.3	-2.8	-2.8	-3.46873	-2.1	-3	-3	-1.11737	4.8	2.4	2.4	3.72794	4.5	3.6	3.6	5.18503	7.4	4.2	4.2	4.78714	0.7	0.3	1.02023
At3g25980	MAD2	-2.1	-0.4	-0.2	-0.523874	0	-0.6	-0.6	-0.635261	0.5	-0.6	-0.6	-1.05377	-2.9	-1.8	-1.8	-2.35993	-1.8	-2.5	-2.5	-3.69697	-2.1	-2.1	-3.01307
At5g65420	CYCD4;1	-0.4	0.1	0	-0.25282	0.1	-0.7	-0.3	-0.11002	0.1	0.6	0.3	0.390711	1	1.2	1.2	0.750131	1.5	1	1	1.0787	-0.9	-0.3	-0.172575
At2g30810	gibberellin-regulated family protein	-3.3	-3.1	-3.1	-2.914	-2.7	-4.3	-4.3	-1.73617	4.8	2.5	2.5	4.19391	5.4	4.3	4.3	6.11022	7.7	4.3	4.3	4.91826	-3.5	-3.5	-4.39196
At1g55600_F	WRKY10	-0.2	-0.2	0	-1.67432	-0.1	-0.2	0	-0.40437	1	-0.5	0	3.27389	3.6	2.1	2.1	6.28454	4.1	3.3	3.3	6.00108	2.4	0.3	4.42117

## Sheet: QRt-PCR data
At1g01530	msi1	6xX2x	4xX2x	2xX4x	2xX6x	fis1			At1g01530	SD	Std Error
Agilent		-0.23	-0.56	2.29	2.77	3.91		msi1	-1.53382	1.12629	0.650265	n=3
Affymetrix SLR	-3.3	-0.1	-0.9	-0.3	0.7	1.7		6x2	-2.83145	2.02937	1.17166
Affymetrix pSLR	-2	0	-0.8	0.1	0.8	1.7		4x2	-2.02781	0.64048	0.369782
QRt-PCR	-1.53382	-2.83145	-2.02781	2.77144	3.00392	3.20895		2x4	2.77144	0.18589	0.107324
								2x6	3.00392	0.352672	0.203615
								fis1	3.20895	0.351295	0.20282
At1g17770	msi1	6xX2x	4xX2x	2xX4x	2xX6x	fis1
Agilent		-0.03	-0.04	1.61	1.65	2.49			At1g17770	SD	Std Error	n=6
Affymetrix SLR	-0.8	-0.8	-2.3	1.5	0.9	0.9		msi1	-0.225734	0.486007	0.198412
Affymetrix pSLR	-0.8	-0.7	-2.3	1.5	0.9	0.8		6x2	-2.75598	0.711054	0.290287
QRt-PCR	-0.225734	-2.75598	-2.21243	2.22914	2.01472	2.11168		4x2	-2.21243	0.451496	0.184322
								2x4	2.22914	0.374045	0.152703
								2x6	2.01472	0.258303	0.105452
								fis1	2.11168	0.265443	0.108367
At2g24740	msi1	6xX2x	4xX2x	2xX4x	2xX6x	fis1
Agilent		-1.92	-0.08	1.13	0	3.21			At2g24740	StDev	Std Error	n=4
Affymetrix SLR	-0.8	-0.8	-2.3	1.5	0.9	0.9		msi1	-3.56021	0.9182	0.4591
Affymetrix pSLR	-0.8	-0.7	-2.3	1.5	0.9	0.8		6x2	-2.45638	0.327387	0.163693
QRt-PCR	-3.56021	-2.45638	-4.51293	0.665673	0.0736416	-0.0867745		4x2	-4.51293	0.938711	0.469356
								2x4	0.665673	0.114832	0.0574158
								2x6	0.0736416	0.191037	0.0955187
								fis1	-0.0867745	0.28055	0.140275
At1g55600_F	msi1	6xX2x	4xX2x	2xX4x	2xX6x	fis1
Agilent		-0.17	-0.05	0.98	3.56	4.09		Final	At1g55600_F	Std dev	Std Error
Affymetrix SLR	2.4	-0.2	-0.2	-0.5	2.1	3.3		msi1	4.42117	0.648735	0.216245
Affymetrix pSLR	0.3	0	0	0	2.1	3.3		6x2	-1.67432	1.57593	0.787963	n=9
QRt-PCR	4.42117	-1.67432	-0.40437	3.27389	6.28454	6.00108		4x2	-0.40437	1.40598	0.46866	n=4for 6x2
								2x4	3.27389	0.757068	0.252356
								2x6	6.28454	0.607506	0.202502
								fis1	6.00108	0.677783	0.225928
At1g65300	msi1	6xX2x	4xX2x	2xX4x	2xX6x	fis1
Agilent		-1.4	-0.35	2.33	1.83	3.48			At1g65300	Stdev	Std Error
Affymetrix SLR	0.8	-4.2	-4.6	2.3	2.4	3.4		msi1	-0.278342	0.434465	0.250839	n=3
Affymetrix pSLR	0.8	-4.2	-4.6	2.3	2.4	3.4		6x2	-4.90143	0.81681	0.471586
QRt-PCR	-0.278342	-4.90143	-3.16391	1.90429	1.56422	0.972656		4x2	-3.16391	0.647283	0.373709
								2x4	1.90429	0.202691	0.117023
								2x6	1.56422	0.436555	0.252045
								fis1	0.972656	0.672052	0.388009
At1g65330	msi1	6xX2x	4xX2x	2xX4x	2xX6x	fis1			At1g65330	Stdev	Std Error
Agilent		-0.87	-0.08	2.41	2.89	3.65		msi1	1.90726	0.043192	0.0249369	n=3
Affymetrix SLR	0.8	-4.2	-4.6	2.3	2.4	3.4		6x2	-2.84616	0.706212	0.407731
Affymetrix pSLR	0.8	-4.2	-4.6	2.3	2.4	3.4		4x2	-3.046	0.81449	0.470246
QRt-PCR	1.90726	-2.84616	-3.046	2.18274	2.69539	3.49859		2x4	2.18274	0.106281	0.0613615
								2x6	2.69539	0.186984	0.107956
								fis1	3.49859	0.246476	0.142303
At2g19500	msi1	6xX2x	4xX2x	2xX4x	2xX6x	fis1			At2g19500	StDev	Std Error
Agilent		-0.83	-0.51	3.15	3.9	5.4		msi1	1.02572	0.320677	0.226753	n=2
Affymetrix SLR	0.5	0	-1.2	0.8	2.2	2.1		6x2	0.431883	0.0640249	0.0452725
Affymetrix pSLR	0	-0.2	-1.1	0.5	2.2	2.1		4x2	-2.28876	0.493641	0.349057
QRt-PCR	1.02572	0.431883	-2.28876	3.37705	3.87247	3.77393		2x4	3.37705	0.10501	0.0742534
								2x6	3.87247	0.0916264	0.0647897
								fis1	3.77393	0.191105	0.135131
At2g30810	msi1	6xX2x	4xX2x	2xX4x	2xX6x	fis1			At2g30810	Stdev	Std Error
Agilent		-3.34	-2.68	4.78	5.42	7.72		msi1	-4.39196	0.391455	0.226006
Affymetrix SLR	-3.5	-3.1	-4.3	2.5	4.3	4.3		6x2	-2.914	0.186838	0.107871	n=3
Affymetrix pSLR	-3.5	-3.1	-4.3	2.5	4.3	4.3		4x2	-1.73617	0.485639	0.280384
QRt-PCR	-4.39196	-2.914	-1.73617	4.19391	6.11022	4.91826		2x4	4.19391	0.297508	0.171766
								2x6	6.11022	0.27273	0.157461
								fis1	4.91826	0.25262	0.14585
At3g25980	msi1	6xX2x	4xX2x	2xX4x	2xX6x	fis1			At3g25980	Std Dev	Std Error
Agilent		-2.1	-0.04	0.45	-2.86	-1.84		msi1	-3.01307	0.129464	0.0747463
Affymetrix SLR	-2.1	-0.4	-0.6	-0.6	-1.8	-2.5		6x2	-0.523874	0.138003	0.079676	n=3
Affymetrix pSLR	-2.1	-0.2	-0.6	-0.6	-1.8	-2.5		4x2	-0.635261	0.136096	0.0785748
QRt-PCR	-3.01307	-0.523874	-0.635261	-1.05377	-2.35993	-3.69697		2x4	-1.05377	0.142706	0.0823913
								2x6	-2.35993	0.334453	0.193097
								fis1	-3.69697	0.350791	0.202529
At3g59790	msi1	6xX2x	4xX2x	2xX4x	2xX6x	fis1			At3g59790	Stddev	Std Error
Agilent		-2.23	-0.98	3.94	1.9	4.63		msi1	-1.34705	0.14119	0.0998363
Affymetrix SLR	-0.9	-1.7	-2.7	2.1	0.7	0.2		6x2	-6.64112	0.247698	0.175149	n=2
Affymetrix pSLR	-0.9	-1.7	-2.7	1.1	0.2	0.2		4x2	-4.30521	0.410501	0.290268
QRt-PCR	-1.34705	-6.64112	-4.30521	2.85234	0.941052	0.0484254		2x4	2.85234	0.542884	0.383877
								2x6	0.941052	0.232294	0.164257
								fis1	0.0484254	0.592916	0.419255
At4g21590	msi1	6xX2x	4xX2x	2xX4x	2xX6x	fis1			At4g21590	Stddev	Std Error
Agilent		0.66	1.69	-0.94	-1.88	-0.67		msi1	0.768784	0.151069	0.0755344
Affymetrix SLR	-1.3	2.5	3.8	0.1	-1.1	1.8		6x2	2.05757	0.581089	0.290544	n=4
Affymetrix pSLR	0	2.1	3.8	0	0	1.3		4x2	3.57666	0.479735	0.239867
QRt-PCR	0.768784	2.05757	3.57666	-0.810972	-1.83841	0.855086		2x4	-0.810972	0.238964	0.119482
								2x6	-1.83841	0.415927	0.207963
								fis1	0.855086	0.439471	0.219736
At4g25530	msi1	6xX2x	4xX2x	2xX4x	2xX6x	fis1			At4g25530	St Dev	Std Error
Agilent		-0.61	-0.02	0.86	1.57	2.44		msi1	-2.21453	0.623291	0.311645
Affymetrix SLR	-0.3	-0.1	-2.1	1.2	1.3	1.7		6x2	-1.62356	0.700801	0.350401	n=4
Affymetrix pSLR	0	-0.3	-2.1	1.2	1.3	1.7		4x2	-2.22194	1.32702	0.663512
QRt-PCR	-2.21453	-1.62356	-2.22194	1.92406	1.41158	1.75715		2x4	1.92406	0.525059	0.26253
								2x6	1.41158	0.577278	0.288639
								fis1	1.75715	0.4925	0.24625
At4g31900	msi1	6xX2x	4xX2x	2xX4x	2xX6x	fis1
Agilent		-2.13	-0.4	2.93	2.42	4.09			At4g31900	St Dev	Std Error
Affymetrix SLR	-1.9	-3.7	-2.2	2.3	2.1	1.1		msi1	-1.00926	0.319126	0.225656
Affymetrix pSLR	-1.5	-3.1	-1.5	2.3	2	1.1		6x2	-4.46156	0.131331	0.0928652	n=2
QRt-PCR	-1.00926	-4.46156	-2.79213	1.63133	1.90049	0.747514		4x2	-2.79213	0.307392	0.217359
								2x4	1.63133	0.162691	0.11504
								2x6	1.90049	0.0896866	0.063418
								fis1	0.747514	0.334675	0.236651
At4g36590	msi1	6xX2x	4xX2x	2xX4x	2xX6x	fis1			At4g36590	St Dev	Std Error
Agilent		-0.84	-0.03	0.93	3.47	4.5		msi1	0.423553	0.241096	0.107821
Affymetrix SLR	-0.1	-1.2	-3.3	2.3	2.7	1.5		6x2	-3.70715	0.467257	0.208964	n=5
Affymetrix pSLR	0	-1	-3.3	2.3	2.7	1.5		4x2	-3.18625	0.0701844	0.0313874
QRt-PCR	0.423553	-3.70715	-3.18625	3.85465	3.67707	3.16739		2x4	3.85465	0.146933	0.0657104
								2x6	3.67707	0.140208	0.062703
								fis1	3.16739	0.207064	0.092602
At5g02190	msi1	6xX2x	4xX2x	2xX4x	2xX6x	fis1
Agilent		0.27	-0.89	-0.18	1.39	5.12			At5g02190	St dev	Std error
Affymetrix SLR	1.4	-0.8	-2.1	0	0.5	0.4		msi1	1.45295	0.0159042	0.011246
Affymetrix pSLR	1.4	-0.3	-2.1	-0.2	0.5	0.4		6x2	0.569663	0.219529	0.15523
QRt-PCR	1.45295	0.569663	-1.58526	0.407945	0.469355	1.06504		4x2	-1.58526	0.73321	0.518458	n=2
								2x4	0.407945	0.215352	0.152277
								2x6	0.469355	0.187636	0.132679
								fis1	1.06504	0.0512189	0.0362173
At5g10440	msi1	6xX2x	4xX2x	2xX4x	2xX6x	fis1
Agilent		-0.6	-0.54	0.99	1.35	2.96			At5g10440	St dev	Std Error
Affymetrix SLR	0.4	0.1	-0.9	1.1	1.4	1.8		msi1	0.240227	0.205854	0.102927
Affymetrix pSLR	0	0	-0.5	0.9	0.9	1.8		6x2	-0.711207	0.395129	0.197564	n=4
QRt-PCR	0.240227	-0.711207	-0.700143	2.06237	1.52032	2.54318		4x2	-0.700143	0.374269	0.187135
								2x4	2.06237	0.445755	0.222877
								2x6	1.52032	0.427523	0.213761
								fis1	2.54318	0.0587195	0.0293598
At5g14960	msi1	6xX2x	4xX2x	2xX4x	2xX6x	fis1			At5g14960	Stdev	Std Error
Agilent		-1.2	-0.11	0.57	1.5	2.4		msi1	-1.36791	0.236894	0.136771
Affymetrix SLR	-1.1	-1.4	-1.5	1	1.2	0.3		6x2	-1.18429	0.312082	0.18018	n=3
Affymetrix pSLR	-1.1	-1.4	-1.5	1	1.2	0.2		4x2	-1.49613	0.317737	0.183445
QRt-PCR	-1.36791	-1.18429	-1.49613	0.363776	1.09075	-0.200153		2x4	0.363776	0.146435	0.0845442
								2x6	1.09075	0.127682	0.0737172
								fis1	-0.200153	0.118165	0.0682227
At5g46950	msi1	6xX2x	4xX2x	2xX4x	2xX6x	fis1			At5g46950	St dev	Std Error
Agilent		-3.25	-2.07	4.84	4.49	7.44		msi1	1.02023	0.579215	0.33441
Affymetrix SLR	0.7	-2.8	-3	2.4	3.6	4.2		6x2	-3.46873	0.688662	0.397599
Affymetrix pSLR	0.3	-2.8	-3	2.4	3.6	4.2		4x2	-1.11737	0.711435	0.410747	n=3
QRt-PCR	1.02023	-3.46873	-1.11737	3.72794	5.18503	4.78714		2x4	3.72794	0.250739	0.144764
								2x6	5.18503	0.671877	0.387908
								fis1	4.78714	0.527519	0.304563
At5g60440	msi1	6xX2x	4xX2x	2xX4x	2xX6x	fis1			At5g60440	Std dev	Std Error
Agilent		0.02	-0.33	0.16	1.53	1.5		msi1	3.8866	0.214512	0.081078
Affymetrix SLR	2.5	1.1	-0.2	0.7	2.8	3.3		6x2	0.0802889	0.778036	0.29407	n=7
Affymetrix pSLR	2.5	0.5	-0.3	0.3	2.8	3.3		4x2	-1.78997	1.30282	0.492418
QRt-PCR	3.8866	0.0802889	-1.78997	2.22335	4.54551	4.57665		2x4	2.22335	0.363383	0.137346
								2x6	4.54551	0.414425	0.156638
								fis1	4.57665	0.529264	0.200043
At5g65420	msi1	6xX2x	4xX2x	2xX4x	2xX6x	fis1			At5g65420	St dev	Std Error
Agilent		-0.36	0.13	0.14	0.98	1.5		msi1	-0.172575	0.257623	0.105174
Affymetrix SLR	-0.9	0.1	-0.7	0.6	1.2	1		6x2	-0.25282	0.51487	0.210195	n=6
Affymetrix pSLR	-0.3	0	-0.3	0.3	1.2	1		4x2	-0.11002	0.309311	0.126276
QRt-PCR	-0.172575	-0.25282	-0.11002	0.390711	0.750131	1.0787		2x4	0.390711	0.257297	0.105041
								2x6	0.750131	0.294075	0.120056
								fis1	1.0787	0.276506	0.112883
