# Supplementary material for: Transcriptional profiles underlying parent-of-origin effects in seeds of Arabidopsis thaliana
Source: BMC Plant Biol. 2010 Apr 20;10:72. doi: 10.1186/1471-2229-10-72 (PMC3095346; doi:10.1186/1471-2229-10-72)
Supplement: Additional file 5 — Genes associated with paternal excess, maternal excess, or FIS-class mutations. S5. Analysis of all the interploidy crosses and the fis mutants to find genes associated with paternal excess, maternal excess, or FIS-class mutations. Table S5.1. 2xX4x up (4xX2x, 6xX2x not up). Genes also up in 2xX6x and fis1X2x are marked. Table S5.2. 2xX6x, fis1X2x up (4xX2x, 6xX2x not up). Genes also up in 2xX4x are marked. Table S5.3 4xX2x down (2xX4x, 2xX6x not down). Genes also down in 6xX2x and msi1 are marked. Table S5.4 4xX2x up (2xX4x, 2xX6x not up). Genes also up in 6xX2x and msi1 are marked. Table S5.5 2xX4x down (4xX2x, 6xX2x not down). Table S5.6 2xX6x, fis1X2x down (4xX2x, 6xX2x not down) Table S5.7 fis1X2x, msi1 up. [file 1471-2229-10-72-S5.XLS]

## Sheet: Table S5.1
Table S5.1
2x4 up (4x2, 6x2 not up)
bold=also 2x6 up (4x2, 6x2 not up)
bold underline=also 2x6, fis1x2 up (4x2, 6x2 not up)
AtId	symbol	annotation	GO biological process (function)
At1g02980	CUL2	cullin family protein	cell cycle
At1g03445	BSU1	kelch repeat-containing serine/threonine phosphoesterase family protein	(protein serine/threonine phosphatase activity)
At1g06720		expressed protein	unknown
At1g09360		invertase/pectin methylesterase inhibitor family protein	(pectinesterase inhibitor activity)
At1g13680		expressed protein	intracellular signalling cascade
At1g17770	SUVH7	SU(VAR)3-9 homolog, a SET domain protein	chromatin modification
At1g19950		abscisic acid-responsive HVA22 family protein	unknown
At1g21670		expressed protein	unknown
At1g22090	EMB2204	expressed protein	embryonic development
At1g23410	RPS27aA	ubiquitin extension protein/ 40S ribosomal protein S27A	protein ubiquitination/protein biosynthesis
At1g29080		peptidase C1A papain family protein	proteolysis
At1g30710		FAD-binding domain-containing protein	electron transport
At1g43000		zinc-binding family protein	(binding)
At1g44090		gibberellin 20-oxidase family protein	(isopenicillin-N synthase activity)
At1g48010		invertase/pectin methylesterase inhibitor family protein	(pectinesterase inhibitor activity)
At1g59670	ATGSTU15	glutathione S-transferase	toxin catabolism
At1g60985		small, secreted, cysteine rich protein with sequence similarity to SCR (S locus cysteine-rich protein)	unknown
At1g65300	PHE2/AGL38	MADS-box family transcription factor	regulation of transcription
At1g65330	PHE1/AGL37	MADS-box family transcription factor	regulation of transcription/embryonic development
At1g67820		protein phosphatase 2C	protein amino acid dephosphorylation
At1g69190		dihydropterin pyrophosphokinase	folic acid and derivative biosynthesis
At1g70170	MMP	matrix metalloproteinase	metalloendopeptidase activity
At1g71770	PAB5	polyadenylate-binding protein 5	translational initiation
At1g72580		hypothetical protein	unknown
At1g73360		homeobox-leucine zipper family protein	regulation of transcription
At1g73560		protease inhibitor/seed storage/lipid transfer protein (LTP) family protein	lipid transport
At1g73610		GDSL-motif lipase/hydrolase family protein	lipid metabolism
At1g77510		protein disulfide isomerase	electron transport
At1g80110		expressed protein	unknown
At2g02000		glutamate decarboxylase	carboxylic acid metabolism
At2g02010		glutamate decarboxylase	carboxylic acid metabolism
At2g02490		proline-rich family protein	unknown
At2g02515		expressed protein	unknown
At2g03190	ASK16	E3 ubiquitin ligase SCF complex subunit SKP1/ASK1 (At16)	ubiquitin-dependent protein catabolism
At2g15260		zinc finger (C3HC4-type RING finger) family protein	(protein binding)
At2g15740		zinc finger (C2H2 type) family protein	regulation of transcription
At2g18210		expressed protein	unknown
At2g18490		zinc finger (C2H2 type) family protein	regulation of transcription
At2g20170		hypothetical protein	unknown
At2g21420		zinc finger protein-related	zinc ion binding
At2g23170		IAA-amido synthase	response to auxin stimulus
At2g24740	SDG21	SET domain-containing protein (SUVH8)	regulation of gene expression, epigenetic
At2g25330		meprin and TRAF homology domain-containing protein	unknown
At2g25700	ASK3	E3 ubiquitin ligase SCF complex subunit SKP1/ASK1 (At3)	(ubiquitin-protein ligase activity)
At2g26050		expressed protein	unknown
At2g30730		serine/threonine protein kinase	protein amino acid phosphorylation
At2g30810		gibberellin-regulated family protein	response to gibberellic acid stimulus
At2g36560		DNA-binding protein-related	unknown
At2g39640		glycosyl hydrolase family 17 protein	carbohydrate metabolism
At2g43670		glycosyl hydrolase family 17 protein	unknown
At2g45110	ATEXPB4	beta-expansin	cell wall loosening
At3g02670		proline-rich family protein	phosphate transport
At3g03410		calmodulin-related protein	(calcium ion binding)
At3g05460		sporozoite surface protein-related	electron transport/polysaccharide metabolism
At3g05860	AGL45	MADS-box family transcription factor	regulation of transcription
At3g10780		emp24/gp25L/p24 family protein	intracellular protein transport
At3g11920		glutaredoxin-related	electron transport/intracellular signalling cascade
At3g15490		expressed protein	unknown
At3g17150		invertase/pectin methylesterase inhibitor family protein	(pectinesterase inhibitor activity)
At3g20030		F-box family protein	unknown
At3g21410	FBW1	F-box family protein	ubiquitin-dependent protein catabolism
At3g24510		defensin-like (DEFL) family protein	unknown
At3g25280		proton-dependent oligopeptide transport (POT) family protein	oligopeptide transport
At3g25990		DNA-binding protein GT-1-related	regulation of transcription
At3g48950		glycoside hydrolase family 28 protein / polygalacturonase (pectinase) family protein	carbohydrate metabolism
At3g49770		expressed protein	unknown
At3g56520		no apical meristem (NAM) family protein	development
At3g57160		expressed protein	unknown
At3g57270	BG1	glycosyl hydrolase family 17 protein	carbohydrate metabolism
At3g59790	ATMPK10	mitogen-activated protein kinase	signal transduction
At3g60700		expressed protein	unknown
At3g60730		pectinesterase family protein	cell wall modification
At3g62350		expressed protein	unknown
At4g02710		kinase interacting family protein	unknown
At4g16500		cysteine protease inhibitor family protein	(enzyme regulated activity)
At4g17215		expressed protein	unknown
At4g18870		heat shock transcription factor family protein	regulation of transcription
At4g25530	FWA	homeodomain protein	regulation of transcription
At4g26470		calcium-binding EF hand family protein	N-terminal protein myristoylation
At4g27890		nuclear movement family protein	unknown
At4g29285		small,secreted, cysteine rich protein with sequence similarity to the PCP (pollen coat protein) gene family	unknown
At4g31900		chromatin remodeling factor, strong similarity to CHD3 (PICKLE)	chromatin assembly or disassembly
At4g32105		expressed protein	unknown
At4g35725		expressed protein	unknown
At4g36590	AGL40	MADS-box transcription factor	regulation of transcription
At4g37360	CYP81D2	cytochrome P450 family protein	electron transport
At4g37950		expressed protein	unknown
At4g39650		gamma-glutamyltranspeptidase family protein	(gamma-glutamyltransferase activity)
At5g05030		expressed protein	unknown
At5g05260	CYP79A2	cytochrome P450	glucosinolate biosynthesis
At5g09370		protease inhibitor/seed storage/lipid transfer protein (LTP) family protein	lipid transport
At5g09730	BXL3	glycosyl hydrolase family 3 protein, beta-xylosidase	carbohydrate metabolism
At5g10440	CYCD4;2	cyclin family protein	regulation of progression through the cell cycle
At5g12070		self-incompatibility protein-related	unknown
At5g14960	E2L1/DEL2	transcription factor/ E2F-like repressor	(transcription factor activity)
At5g20710	BGAL7	beta-galactosidase/ lactase	carbohydrate metabolism
At5g27330		expressed protein	unknown
At5g34883		expressed protein	unknown
At5g34885		expressed protein	unknown
At5g39560		kelch repeat-containing F-box family protein	unknown
At5g40040	RPP2E	60S acidic ribosomal protein P2	translational elongation
At5g40155		defensin-like (DEFL) family protein	unknown
At5g40710		zinc finger (C2H2 type) family protein	unknown (nucleic acid binding)
At5g40730	AGP24	arabinogalactan-protein	unknown
At5g42910	BZIP15	basic leucine zipper transcription factor	regulation of transcription
At5g44020		acid phosphatase class B family protein	(acid phosphatase activity)
At5g44820		expressed protein	unknown
At5g45690		expressed protein	unknown
At5g46950		invertase/pectin methylesterase inhibitor family protein	(pectinesterase inhibitor activity)
At5g50480		CCAAT-box binding transcription factor Hap5a	regulation of transcription
At5g54220		defensin-like (DEFL) family protein	unknown
At5g57780		expressed protein	unknown
At5g64710		expressed protein	unknown
At5g65370		epsin N-terminal homology (ENTH) domain-containing protein	(binding)

## Sheet: Table S5.2
Table S5.2
2x6, fis1x2 up (4x2, 6x2 not up)
bold= also 2x4 up (4x2, 6x2 not up)
AtId	symbol	annotation	GO biological process (function)
At1g01530	AGL28	MADS-box family transcription factor	regulation of transcription
At1g03445	BSU1	kelch repeat-containing serine/threonine phosphoesterase family protein	(protein serine/threonine phosphatase activity)
At1g13680		expressed protein	intracellular signalling cascade
At1g16980	ATTPS2	alpha-trehalose-phosphate synthase	trehalose biosynthesis
At1g17770	SUVH7	SU(VAR)3-9 homolog, a SET domain protein	chromatin modification
At1g17800		plastocyanin-like domain-containing protein	electron transport
At1g22015		galactosyltransferase family protein	protein amino acid glycosylation
At1g22090	EMB2204	expressed protein	embryonic development
At1g44090		gibberellin 20-oxidase family protein	(isopenicillin-N synthase activity)
At1g48010		invertase/pectin methylesterase inhibitor family protein	(pectinesterase inhibitor activity)
At1g55600	WRKY10/MINI3	WRKY family transcription factor	regulation of transcription/endosperm development
At1g56620		pectinesterase inhibitor domain-containing protein	(pectinesterase activity)
At1g60570		kelch repeat-containing F-box family protein	unknown
At1g60985		small, secreted, cysteine rich protein with sequence similarity to SCR (S locus cysteine-rich protein)	unknown
At1g63220		C2 domain-containing protein	unknown
At1g65300	PHE2/AGL38	MADS-box family transcription factor	regulation of transcription
At1g65330	PHE1/AGL37	MADS-box family transcription factor	regulation of transcription/embryonic development
At1g69190		dihydropterin pyrophosphokinase	folic acid and derivative biosynthesis
At1g71770	PAB5	polyadenylate-binding protein 5	translational initiation
At1g73560		protease inhibitor/seed storage/lipid transfer protein (LTP) family protein	lipid transport
At1g73610		GDSL-motif lipase/hydrolase family protein	lipid metabolism
At1g77510		protein disulfide isomerase	electron transport
At1g79960		ovate protein-related	unknown
At2g02000		glutamate decarboxylase	carboxylic acid metabolism
At2g02010		glutamate decarboxylase	carboxylic acid metabolism
At2g02490		proline-rich family protein	unknown
At2g02515		expressed protein	unknown
At2g15740		zinc finger (C2H2 type) family protein	regulation of transcription
At2g19500	CKX2	cytokinin oxidase family protein	cytokinin catabolism
At2g20595		expressed protein	unknown
At2g25700	ASK3	E3 ubiquitin ligase SCF complex subunit SKP1/ASK1 (At3)	(ubiquitin-protein ligase activity)
At2g26050		expressed protein	unknown
At2g28900		mitochondrial import inner membrane translocase subunit Tim17/Tim22/Tim23 family protein
At2g30810		gibberellin-regulated family protein	response to gibberellic acid stimulus
At2g34440	AGL29	MADS-box family protein	regulation of transcription
At2g39640		glycosyl hydrolase family 17 protein	carbohydrate metabolism
At2g43670		glycosyl hydrolase family 17 protein	unknown
At2g45110	ATEXPB4	expansin	cell wall loosening
At2g46375		expressed protein	unknown
At3g02670		proline-rich family protein	phosphate transport
At3g04100	AGL57	MADS-box family transcription factor	regulation of transcription
At3g04280	ARR22	two-component responsive regulator family protein	cytokinin mediated signalling
At3g05460		sporozoite surface protein-related	electron transport/polysaccharide metabolism
At3g05860	AGL45	MADS-box family transcription factor	regulation of transcription
At3g10780		emp24/gp25L/p24 family protein	intracellular protein transport
At3g11920		glutaredoxin-related	electron transport/intracellular signalling cascade
At3g16110		protein disulfide isomerase-like (PDIL) protein	thiol-disulfide exchange intermediate activity
At3g17150		invertase/pectin methylesterase inhibitor family protein	(pectinesterase inhibitor activity)
At3g17600	IAA31	auxin-responsive protein	response to auxin stimulus
At3g21410	FBW1	F-box family protein	ubiquitin-dependent protein catabolism
At3g24510		defensin-like (DEFL) family protein	unknown
At3g25160		ER lumen protein retaining receptor family protein	unknown
At3g46860		serine protease inhibitor	response to wounding
At3g49270		expressed protein	unknown
At3g49770		expressed protein	unknown
At3g57160		expressed protein	unknown
At3g57270	BG1	glycosyl hydrolase family 17 protein/beta 1,3-glucanase	carbohydrate metabolism
At3g59480		pfkB-type carbohydrate kinase family protein	sucrose biosynthesis
At4g02780	GA1	copalyl diphosphate synthase	gibberellic acid biosynthesis
At4g20200		terpene synthase/cyclase family protein	metabolism
At4g23520		cysteine proteinase	proteolysis
At4g25530	FWA	homeodomain protein	regulation of transcription
At4g29285		small,secreted, cysteine rich protein with sequence similarity to the PCP (pollen coat protein) gene family	unknown
At4g30650		hydrophobic protein	hyperosmotic salinity response
At4g31900		chromatin remodeling factor, strong similarity to CHD3 (PICKLE)	chromatin assembly or disassembly
At4g32105		expressed protein	unknown
At4g33830		glycosyl hydrolase family 10 protein/xylan endohydrolase	carbohydrate metabolism
At4g33840		glycosyl hydrolase family 10 protein/xylan endohydrolase	carbohydrate metabolism
At4g35725		expressed protein	unknown
At4g36590	AGL40	MADS-box family transcription factor	regulation of transcription
At4g37360	CYP81D2	cytochrome P450 family protein	electron transport
At4g39650		gamma-glutamyltranspeptidase family protein	(gamma-glutamyltransferase activity)
At5g07030		aspartyl protease family protein	proteolysis
At5g09370		protease inhibitor/seed storage/lipid transfer protein (LTP) family protein	lipid transport
At5g09730	BXL3	glycosyl hydrolase family 3 protein/beta-xylosidase	carbohydrate metabolism
At5g10170		inositol-3-phosphate synthase	phospholipid biosynthesis
At5g10440	CYCD4;2	cyclin family protein	regulation of progression through the cell cycle
At5g11540		FAD-binding domain-containing protein	electron transport
At5g12070		self-incompatibility protein-related	unknown
At5g13620		expressed protein	unknown
At5g15160		bHLH family protein	regulation of transcription
At5g19600	SULTR3;5	sulfate transporter	sulfate transport
At5g20710	BGAL7	beta-galactosidase/ lactase	carbohydrate metabolism
At5g20740		invertase/pectin methylesterase inhibitor family protein	(pectinesterase inhibitor activity)
At5g24316		proline-rich family protein	unknown
At5g26630	AGL35	MADS-box family transcription factor	regulation of transcription
At5g34940		glycosyl hydrolase family 79 N-terminal domain-containing protein	(beta-glucuronidase activity )
At5g35550	TT2	myb family transcription factor	regulation of transcription
At5g40040	RPP2E	60S acidic ribosomal protein P2	translational elongation
At5g40260		nodulin MtN3 family protein	unknown
At5g46950		invertase/pectin methylesterase inhibitor family protein	(pectinesterase inhibitor activity)
At5g47350		palmitoyl protein thioesterase family protein	protein modification
At5g54220		defensin-like (DEFL) family protein	unknown
At5g64890		expressed protein	unknown
At5g65420	CYCD4;1	cyclin family protein	G1 phase of mitotic cell cycle

## Sheet: Table S5.3
Table S5.3
4x2 down (2x4, 2x6 not down)
bold=also 6x2 down (2x4, 2x6 not down)
bold underline=also 6x2, msi1 down (2x4, 2x6 not down)
AtId	symbol	annotation	GO biological process (function)
At1g01530	AGL28	MADS-box transcription factor	regulation of transcription
At1g02070		expressed protein	unknown
At1g02980	CUL2	cullin family protein	cell cycle
At1g03550		secretory carrier membrane protein (SCAMP) family protein	protein transport
At1g04020		zinc finger (C3HC4-type RING finger) family protein	regulation of transcription
At1g06690		aldo/keto reductase family protein	(oxidoreductase activity)
At1g09200		histone H3	nucleosome assembly
At1g10110		F-box family protein	unknown
At1g10380		expressed protein	unknown
At1g11590		pectin methylesterase	cell wall modification
At1g11850		expressed protein	unknown
At1g12320		expressed protein	unknown
At1g12330		expressed protein	unknown
At1g12350		phosphopantothenoylcysteine synthetase	coenzyme A biosynthesis
At1g16080		expressed protein	unknown
At1g17180	ATGSTU25	glutathione S-transferase	toxin catabolism
At1g17260		ATPase 10, plasma membrane-type	vacuolar acidification/proanthocyanidin biosynthesis
At1g18060		expressed protein	unknown
At1g23410	RPS27aA	ubiquitin extension protein/ 40S ribosomal protein S27A	protein biosynthesis/protein ubiquitination
At1g29450		auxin-responsive protein	response to auxin stimulus
At1g35310		Bet v I allergen family protein	unknown
At1g44900		DNA replication licensing factor	DNA replication initiation
At1g48010		invertase/pectin methylesterase inhibitor family protein	(pectinesterase inhibitor activity)
At1g50630		expressed protein	unknown
At1g52400	BGL1	glycosyl hydrolase family 1 protein / beta-glucosidase	(hydrolase activity)
At1g54740		expressed protein	unknown
At1g62480		vacuolar calcium-binding protein-related	unknown
At1g64220		preprotein translocase-related	unknown
At1g64670	BDG	hydrolase	aromatic compound metabolism
At1g65470	FAS1/CAF-1	chromatin assembly factor-1	heterochromatin formation
At1g75960		AMP-binding protein	metabolism
At2g01400		expressed protein	unknown
At2g01420	PIN4	auxin efflux carrier	auxin polar transport
At2g02000		glutamate decarboxylase	carboxylic acid metabolism
At2g02010		glutamate decarboxylase	carboxylic acid metabolism
At2g02400		cinnamoyl-CoA reductase family	lignin biosynthesis
At2g03190	ASK16	E3 ubiquitin ligase SCF complex subunit SKP1/ASK1 (At16)	ubiquitin-dependent protein catabolism
At2g03350		expressed protein	unknown
At2g04790		expressed protein	unknown
At2g07727		cytochrome b	electron transport
At2g13810		aminotransferase class I and II family protein	biosynthesis
At2g17720		oxidoreductase, 2OG-Fe(II) oxygenase family protein	protein metabolism
At2g19880		ceramide glucosyltransferase	unknown
At2g23170	GH3.3	IAA-amido synthase	auxin homeostasis/response to auxin stimulus
At2g28780		expressed protein	unknown
At2g30810		gibberellin-regulated family protein	response to gibberellic acid stimulus
At2g32800		protein kinase family protein	protein amino acid phosphorylation
At2g34210		KOW domain-containing transcription factor family protein	regulation of transcription
At2g37060		CCAAT-box binding transcription factor	regulation of transcription
At2g37560	ATORC2	origin recognition complex subunit 2	DNA replication
At2g38540	LP1	nonspecific lipid transfer protein 1	lipid transport
At2g39640		glycosyl hydrolase family 17 protein	carbohydrate metabolism
At2g39850		subtilase family protein	proteolysis
At2g40760		rhodanese-like domain-containing protein	ageing
At2g40955		hypothetical protein	unknown
At2g41650		expressed protein	unknown
At2g42200	SPL9	squamosa promoter-binding protein-like 9	regulation of transcription
At2g42530		cold-responsive protein	response to cold
At2g42540	COR15A	cold-responsive protein	response to cold, osmotic stress
At2g43530		defensin-like (DEFL) family protein	defense response
At3g01550		triose phosphate/phosphate translocator	triose phosphate transport
At3g03480		transferase family protein	unknown
At3g04280	ARR22	two-component responsive regulator family protein	cytokinin mediated signalling
At3g05310		GTP-binding protein-related	small GTPase mediated signal transduction
At3g05460		sporozoite surface protein-related	electron transport/photosynthesis
At3g05740		DNA helicase	DNA recombination
At3g06100		major intrinsic family protein	transport (water channel activity)
At3g07040	RPM1	disease resistance protein	defense response
At3g07390	AIR12	auxin-responsive protein	response to auxin stimulus
At3g07950		rhomboid protein-related	unknown
At3g08770	LTP6	lipid transfer protein 6	lipid transport
At3g09380		expressed protein	unknown
At3g09390	MT2A	metallothionein	copper ion homeostasis
At3g12955		auxin-responsive protein-related	unknown
At3g13730	CYP90D1	cytochrome P450	brassinosteroid biosynthesis
At3g17600	IAA31	auxin-responsive protein	response to auxin stimulus
At3g18610		nucleolin	(nucleic acid binding)
At3g18880		ribosomal protein S17 family protein	protein biosynthesis
At3g20520		glycerophosphoryl diester phosphodiesterase family protein	glycerol metabolism
At3g24510		defensin-like (DEFL) family protein	unknown
At3g48490		expressed protein	unknown
At3g49270		expressed protein	unknown
At3g50660	DWF4/CYP90B1	steroid 22-alpha-hydroxylase	brassinosteroid biosynthesis
At3g57160		expressed protein	unknown
At3g57270	BG1	glycosyl hydrolase family 17 protein	carbohydrate metabolism
At3g59790	ATMPK10	mitogen-activated protein kinase	signal transduction
At3g62460		expressed protein	unknown
At3g62790		NADH-ubiquinone oxidoreductase-related	unknown
At4g08685	SAH7	pollen Ole e 1 allergen and extensin family protein	unknown
At4g08870		arginase	polyamine metabolism
At4g09420		disease resistance protein (TIR-NBS class)	defense response to pathogen
At4g11900		S-locus lectin protein kinase family protein	protein amino acid phosphorylation
At4g12010		disease resistance protein (TIR-NBS-LRR class)	defense response to pathogen
At4g13950	RALFL31	rapid alkalinization factor (RALF) family protein	cell-cell signalling
At4g14060		major latex protein-related	unknown
At4g14385		expressed protein	unknown
At4g14615		expressed protein	unknown
At4g14660		RNA polymerase Rpb7 N-terminal domain-containing protein	transcription
At4g14700	ATORC1a	Origin of Replication Complex 1a subunit	DNA replication
At4g15096		expressed protein	unknown
At4g16730		terpene synthase/cyclase family protein	metabolism
At4g16845	VRN2	zinc finger protein with similarity to Polycomb group (PcG) proteins	vernalization response (transcription factor activity)
At4g16850		expressed protein	unknown
At4g20480		expressed protein	unknown
At4g22330	ATCES1	alkaline phytoceramidase family	ceramide metabolism
At4g24130		expressed protein	unknown
At4g25830		integral membrane family protein	unknown
At4g27890		nuclear movement family protein	unknown
At4g29700		type I phosphodiesterase/nucleotide pyrophosphatase family protein	nucleotide metabolism
At4g30750		expressed protein	unknown
At4g32230		expressed protein	unknown
At4g32240		expressed protein	unknown
At4g35725		expressed protein	unknown
At4g35985		senescence/dehydration-associated protein-related	unknown
At4g37310	CYP81H1	cytochrome P4
At4g37320	CYP81D5	cytochrome P450 family protein	electron transport
At4g39650		gamma-glutamyltranspeptidase family protein	(gamma-glutamyltranspeptidase activity)
At5g02190	PCS1	aspartic protease	programmed cell death
At5g03390		expressed protein	unknown
At5g04610		spermidine synthase-related	unknown
At5g05580	FAD8	omega-3 fatty acid desaturase	fatty acid biosynthesis
At5g09370		protease inhibitor/seed storage/lipid transfer protein (LTP) family protein	lipid transport
At5g15020		paired amphipathic helix repeat-containing protein	regulation of transcription
At5g16030		expressed protein	gamma-glutamyltranspeptidase
At5g19700		MATE efflux protein-related	multidrug transport
At5g20250	DIN10	glycosyl hydrolase family 36	response to sucrose stimulus/light stimulus
At5g21070		expressed protein	unknown
At5g23530		expressed protein	unknown
At5g24660		expressed protein	unknown
At5g25620	YUC8	flavin-containing monooxygenase	auxin biosynthesis/electron transport
At5g27380	GSH2	glutathione synthetase	glutathione biosnthesis/response to jasmonic acid stimulus
At5g28750		thylakoid assembly protein	protein transport
At5g34940		glycosyl hydrolase family 79 N-terminal domain-containing protein	(beta-glucuronidase activity)
At5g35960		protein kinase	protein amino acid phosphorylation
At5g38130		transferase family protein	(transferase activity)
At5g40150		peroxidase	response to oxidative stress
At5g41950		expressed protein	unknown
At5g42910	BZIP15	basic leucine zipper transcription factor	regulation of transcription/response to stress
At5g43700	ATAUX2-11/IAA4	auxin-responsive protein	response to auxin stimulus/regulation of translation
At5g44780		expressed protein	unknown
At5g44820		expressed protein	unknown
At5g45280		pectinacetylesterase	(carboxylic ester hydrolase activity)
At5g45670		GDSL-motif lipase/hydrolase family protein	lipid metabolism
At5g46950		invertase/pectin methylesterase inhibitor family protein	(pectinesterase inhibitor activity)
At5g50400		calcineurin-like phosphoesterase family protein	(protein serine/threonine phosphatase activity)
At5g52070		agenet domain-containing protein	unknown
At5g52250		transducin family protein / WD-40 repeat family protein	response to UV-B
At5g52310	COR78	low-temperature-responsive protein 78 (LTI78) / desiccation-responsive protein 29A (RD29A)	response to salt stress, cold, desiccation, abscisic acid stimulus
At5g52680		heavy-metal-associated domain-containing protein	unknown
At5g54190	PORA	protochlorophyllide reductase A	chlorophyll biosynthesis
At5g54970		expressed protein	unknown
At5g56920		expressed protein	unknown
At5g58660		oxidoreductase, 2OG-Fe(II) oxygenase family protein	(oxidoreductase activity)
At5g59690		histone H4	nucleosome assembly
At5g63600		flavonol synthase	flavonoid biosynthesis
At5g63810	BGAL10	beta-galactosidase	carbohydrate metabolism
At5g65060	MAF3/AGL70	MADS-box family transcription factor	regulation of transcription/vernalization response
At5g66530		aldose 1-epimerase family protein	galactose metabolism

## Sheet: Table S5.4
Table S5.4
4x2 up (2x4, 2x6 not up)
bold=also 6x2 up (2x4, 2x6 not up)
bold underline=also 6x2, msi1 up (2x4, 2x6 not up)
AtId	symbol	annotation	GO biological process (function)
At1g02000	GAE2	UDP-D-glucuronate 4-epimerase	nucleotide-sugar metabolism
At1g02060		pentatricopeptide (PPR) repeat-containing protein	unknown
At1g03950		SNF7 family protein	protein transport
At1g05610	ApS2	small subunit of ADP-glucose pyrophosphorylase, minor isoform	biosynthesis
At1g08980	ATAMI1	amidase family protein	indoleacetic acid biosynthesis
At1g11210		expressed protein	unknown
At1g13080	CYP71B2	cytochrome P450 family protein	electron transport
At1g15100	RHA2A	zinc finger (C3HC4-type RING finger) family protein	(protein binding)
At1g19850	ARF5/MP	auxin response factor	response to auxin stimulus (transcription factor activity)
At1g20490		AMP-dependent synthetase and ligase family protein	phenylpropanoid biosynthesis
At1g22180		SEC14 cytosolic factor family protein	unknown
At1g23120		major latex protein-related	unknown
At1g23205		invertase/pectin methylesterase inhibitor family protein	(pectinesterase inhibitor activity)
At1g25230		purple acid phosphatase family protein	(protein serine/threonine phosphatase activity )
At1g28170		sulfotransferase family protein	(sulfotransferase activity)
At1g36180		acetyl-CoA carboxylase 2	fatty acid biosynthesis
At1g46768		DREB subfamily A-5 of ERF/AP2 transcription factor family	regulation of transcription
At1g47960	C/VIF1	invertase/pectin methylesterase inhibitor family protein	(pectinesterase inhibitor activity)
At1g55760		BTB/POZ domain-containing protein	(protein binding)
At1g56280	ATDI19	drought-responsive family protein	response to water deprivation
At1g58110		bZIP family transcription factor	regulation of transcription
At1g70670		caleosin-related family protein	unknown
At1g71910		expressed protein	unknown
At1g72910		disease resistance protein (TIR-NBS class)	defense response to pathogen
At1g80170		polygalacturonase/pectinase	carbohydrate metabolism
At2g01060		myb family transcription factor	regulation of transcription
At2g02580	CYP71B9	cytochrome P450 family protein	electron transport
At2g03980		GDSL-motif lipase/hydrolase family protein	lipid metabolism
At2g26170	CYP711A1/MAX1	thromboxane-A synthase	auxin polar transport
At2g35820		expressed protein	unknown
At2g37130	PER21	peroxidase	response to oxidative stress
At2g37710		expressed protein	response to salicylic acid stimulus
At2g38120	AUX1	amino acid permease	response to auxin stimulus
At2g39400		hydrolase	aromatic compound metabolism
At2g39710		aspartyl protease family protein	proteolysis
At2g41340		eukaryotic rpb5 RNA polymerase subunit family protein	transcription
At2g46070	ATMPK12	mitogen-activated protein kinase	signal transduction
At2g47670		invertase/pectin methylesterase inhibitor family protein	(pectinesterase inhibitor activity)
At3g01210		RNA recognition motif (RRM)-containing protein	unknown
At3g01420	ALPHA-DOX1	alpha-dioxygenase	cell death/lipid metabolism
At3g03470	CYP89A9	cytochrome P450 family protein	electron transport
At3g08670		expressed protein	unknown
At3g10910		zinc finger (C3HC4-type RING finger) family protein	(protein binding)
At3g11340		UDP-glucoronosyl/UDP-glucosyl transferase family protein	metabolism
At3g11660	NHL1	harpin-induced gene	unknown
At3g13672		seven in absentia (SINA) family protein	ubiquitin-dependent protein catabolism
At3g14210	ESM1	myrosinase-associated protein	glucosinolate metabolism
At3g14280		expressed protein	unknown
At3g14760		expressed protein	unknown
At3g15110		expressed protein	unknown
At3g15510	ATNAC2	no apical meristem (NAM) family protein	development (transcription factor activity)
At3g17510	CIPK1	CBL-interacting protein kinase 1	signal transduction
At3g17790	ATACP5	acid phosphatase type 5	phosphate ion homeostasis
At3g21550		expressed protein	unknown
At3g21690		MATE efflux family protein	multidrug transport
At3g22940		F-box family protein-related	unknown
At3g26220	CYP71B3	cytochrome P450 family protein	electron transport
At3g50620		nodulation protein-related	unknown
At3g50990	PER72	peroxidase	response to oxidate stress
At3g61490		glycoside hydrolase family 28 protein / polygalacturonase (pectinase) family protein	carbohydrate metabolism
At3g62040		haloacid dehalogenase-like hydrolase family protein	metabolism
At3g62650		expressed protein, putative mitochondrial carrier protein	unknown
At4g01610		cathepsin B-like cysteine protease	proteolysis
At4g04180		AAA-type ATPase family protein	(nucleotide binding)
At4g08580		microfibrillar-associated protein-related	unknown
At4g10955		lipase class 3 family protein	lipid metabolism
At4g10960		UDP-D-glucose 4-epimerase activity	galactose metabolism
At4g11410		short-chain dehydrogenase/reductase (SDR) family protein	metabolism
At4g11830	PLDGAMMA2	phospholipase D gamma 2	phospholipid catabolism
At4g12290		copper amine oxidase	(copper ion binding)
At4g12300	CYP706A4	cytochrome P450 family protein/flavonoid 3',5'-hydroxylase	electron transport
At4g15380	CYP705A4	cytochrome P450 family protein	electron transport
At4g15420		PRLI-interacting factor K	ubiquitin-dependent protein catabolism
At4g16740	ATTPS03	monoterpene synthase	monoterpenoid biosynthesis/response to wounding
At4g17220	MAP70-5	microtubule associated protein	cytoskeleton organization and biogenesis
At4g17695	KAN3	myb family transcription factor	regulation of transcription
At4g18550		lipase class 3 family prot	lipid metabolism
At4g21590		bifunctional nuclease	DNA catabolism/stamen development
At4g22690	CYP76A1	cytochrome P450 family protein	electron transport
At4g22710	CYP76A2	cytochrome P450 family protein	electron transport
At4g23050		protein kinase	signal transduction
At4g27250		dihydroflavonol 4-reductase family	(cinnamyl-alcohol dehydrogenase activity)
At4g28030		GCN5-related N-acetyltransferase (GNAT) family protein	metabolism
At4g29735		expressed protein	unknown
At4g30960	CIPK-6	CBL-interacting protein kinase 6	signal transduction
At4g32180		eukaryotic pantothenate kinase family protein	coenzyme A biosynthesis
At4g32980	ATH1	homeobox transcription factor	gibberellic acid biosynthesis/photomorphogenesis (transcription factor activity)
At4g33810		glycosyl hydrolase family 10 protein	carbohydrate metabolism
At4g34630		expressed protein	unknown
At4g36520		trichohyalin-related	unknown
At5g03200		zinc finger (C3HC4-type RING finger) family protein	N-terminal protein myristoylation
At5g05110		cysteine protease inhibitor, putative	(cysteine protease inhibitor activity)
At5g10800		RNA recognition motif (RRM)-containing protein	RNA processing
At5g13840		WD-40 repeat family protein	signal transduction
At5g17760		AAA-type ATPase family protein	(ATP binding)
At5g18120		protein disulfide isomerase-like (PDIL) protein	electron transport
At5g20580		expressed protein	unknown
At5g23660	MTN3	nodulin MtN3 family protein	unknown
At5g24530		oxidoreductase, 2OG-Fe(II) oxygenase family protein	flavonoid biosynthesis
At5g28030		cysteine synthase	cysteine biosynthesis
At5g36910	THI2.2.2	thionin	defense response
At5g37290		armadillo/beta-catenin repeat family protein	unknown
At5g37730		expressed protein	unknown
At5g37850	SOS4	pfkB-type carbohydrate kinase family protein	hyperosmotic salinity response
At5g41660		expressed protein	unknown
At5g43810	ZLL	translation initiation factor	(translation initiation factor activity)
At5g43830		expressed protein	unknown
At5g44380		FAD-binding domain-containing protein	response to oxidative stress
At5g45840		leucine-rich repeat transmembrane protein kinase	transmembrane receptor protein tyrosine kinase signaling pathway
At5g46780		VQ motif-containing protein	unknown
At5g48290		heavy-metal-associated domain-containing protein	metal ion transport
At5g48950		thioesterase family protein	(hydrolase activity)
At5g55620		expressed protein	beta-fructofuranosidase/
At5g58570		expressed protein	unknown
At5g60660		major intrinsic family protein	transport
At5g61370		pentatricopeptide (PPR) repeat-containing protein	unknown
At5g62150		peptidoglycan-binding LysM domain-containing protein	cell wall catabolism
At5g66170		senescence-associated family protein	ageing

## Sheet: Table S5.5
Table S5.5
2x4 down (4x2, 6x2 not down)
AtId	symbol	annotation	GO biological process (function)
At1g20823		zinc finger (C3HC4-type RING finger) family protein	(protein binding)
At1g27200		expressed protein	unknown
At1g80130		expressed protein	unknown
At2g33380	RD20	calcium binding protein	response to desiccation/response to abscisic acid stimulus
At3g04640		glycine-rich protein	unknown
At3g23840		transferase family protein	(transferase activity)
At3g56710	SIB1	Sig1 binding protein	(protein binding)
At3g57070		glutaredoxin family protein	electron transport
At4g17500	ATERF-1	ERF (ethylene response factor) subfamily B-3 of ERF/AP2 transcription factor family	regulation of transcription
At5g19240		expressed protein	unknown
At5g51190		ERF (ethylene response factor) subfamily B-3 of ERF/AP2 transcription factor family	regulation of transcription
At5g58770		dehydrodolichyl diphosphate synthase	dolichol biosynthesis

## Sheet: Table S5.6
Table S5.6
2x6, fis1x2 down (4x2, 6x2 not down)
AtId	symbol	annotation	GO biological process (function)
At1g33055		expressed protein	unknown
At1g50420	SCL3	scarecrow-like transcription factor 3	regulation of transcription
At1g52810		2-oxoglutarate-dependent dioxygenase-related	(oxidoreductase activity)
At2g34960	CAT5	amino acid permease family protein	amino acid transport
At2g45400		dihydroflavonol 4-reductase family	flavonoid biosynthesis
At3g50070	CYCD3;3	cyclin family protein	regulation of progression through the cell cycle
At4g04460		aspartyl protease family protein	proteolysis/lipid metabolism
At4g14770		tesmin/TSO1-like CXC domain-containing protein	regulation of transcription
At4g27250		dihydroflavonol 4-reductase family	(cinnamyl-alcohol dehydrogenase activity )
At4g29230		no apical meristem (NAM) family protein	development (transcription factor activity)
At4g35560		expressed protein	unknown
At5g14640		protein kinase	protein amino acid phosphorylation
At5g15190		expressed protein	unknown
At5g47550		cysteine protease inhibitor	(cysteine protease inhibitor activity)

## Sheet: Table S5.7
Table S5.7
fis1x2, msi1 up
AtId	symbol	annotation	GO biological process (function)
At1g01300		aspartyl protease family protein	proteolysis
At1g02205	CER1	aldehyde decarbonylase	wax biosynthesis/cuticle biosynthesis
At1g04040		acid phosphatase class B family protein	(acid phosphatase activity)
At1g04680		pectate lyase family protein	(pectate lyase activity)
At1g05770		jacalin lectin family protein	unknown
At1g06020		pfkB-type carbohydrate kinase family protein	sucrose biosynthesis/acetate fermentation
At1g08410		GTP-binding family protein	unknown
At1g09390		GDSL-motif lipase/hydrolase family protein	glycerol biosynthesis
At1g11850		expressed protein	unknown
At1g13280	AOC4	allene oxide cyclase family protein	jasmonic acid biosynthesis
At1g14880		expressed protein	unknown
At1g19670	ATCLH1	coronatine-responsive protein/chlorophyllase	response to stress/chlorophyll catabolism
At1g22740	RAB7	GTP-binding protein	small GTPase mediated signal transduction
At1g23080	PIN7	auxin efflux carrier protein	auxin polar transport/pattern specification
At1g23480	ATCSLA03	cellulose synthase	(cellulose synthase activity)
At1g28110		serine carboxypeptidase S10 family protein	proteolysis
At1g29660		GDSL-motif lipase/hydrolase family protein	lipid metabolism
At1g29670		GDSL-motif lipase/hydrolase family protein	lipid metabolism
At1g30040	AtGA2OX2	gibberellin 2-oxidase	gibberellic acid catabolism
At1g30760		FAD-binding domain-containing protein	electron transport
At1g32470		glycine cleavage system H protein, mitochondrial	glycine catabolism
At1g35910		trehalose-6-phosphate phosphatase	trehalose biosynthesis
At1g44090		gibberellin 20-oxidase	unknown
At1g48100		glycoside hydrolase family 28 protein / polygalacturonase (pectinase) family protein	carbohydrate metabolism
At1g48750		protease inhibitor/seed storage/lipid transfer protein (LTP) family protein	lipid transport
At1g49750		leucine-rich repeat family protein	(transferase activity)
At1g52030	MBP2	myrosinase-binding protein	defense response/cell adhesion/flower development
At1g52040	MBP1	myrosinase-binding protein	defense response
At1g56620		pectinesterase inhibitor domain-containing protein	unknown (pectinesterase activity)
At1g57750		cytochrome P450	electron transport
At1g59660		nucleoporin family protein	transport
At1g60590		polygalacturonase/pectinase	carbohydrate metabolism
At1g63710	CYP86A7	cytochrome P450	fatty acid metabolism
At1g64640		plastocyanin-like domain-containing protein	electron transport
At1g65300	PHE2/AGL38	MADS-box family transcription factor	regulation of transcription
At1g65330	PHE1/AGL37	MADS-box family transcription factor	embryonic development (transcription factor activity)
At1g65445		transferase-related, similar to N-hydroxycinnamoyl/benzoyltransferase	unknown
At1g65450		transferase family protein	unknown (transferase activity)
At1g67750		pectate lyase family protein	unknown (pectate lyase activity)
At1g67830		α-fucosidase	lipid metabolism
At1g69720	HO3	heme oxygenase family	heme oxidation
At1g72610	GLP1	germin-like protein	(nutrient reservoir activity)
At1g72970	HTH	glucose-methanol-choline (GMC) oxidoreductase family protein	cell-cell signalling
At1g73610		GDSL-motif lipase/hydrolase family protein	lipid metabolism
At1g74000	SS3	strictosidine synthase	biosynthesis
At1g74010		strictosidine synthase	biosynthesis
At1g74670		gibberellin-responsive protein	gibberellic acid mediated signalling
At1g75580		auxin-responsive protein	response to auxin stimulus
At1g77870		expressed protein	protein modification
At1g78170		expressed protein	unknown
At1g78780		pathogenesis-related family protein	unknown
At1g80330	ATGA3OX4	gibberellin 3-oxidase	gibberellic acid biosynthesis
At2g02515		expressed protein	unknown
At2g10940		protease inhibitor/seed storage/lipid transfer protein (LTP) family protein	lipid transport
At2g21560		expressed protein	unknown
At2g25700	ASK3	E3 ubiquitin ligase SCF complex subunit SKP1/ASK1 (At3)	(ubiquitin-protein ligase activity)
At2g27190	PAP1	purple acid phosphatase precursor	cellular response to phosphate starvation
At2g28950	ATEXPA6	expansin	cell wall loosening/unidimensional cell growth
At2g35370	GDCH	glycine decarboxylase complex H protein	photorespiration
At2g37540		short-chain dehydrogenase/reductase (SDR) family protein	metabolism
At2g40610	ATEXPA8	expansin	cell wall loosening/unidimensional cell growth
At2g44460		glycosyl hydrolase family 1 protein	carbohydrate metabolism
At3g01550		triose phosphate/phosphate translocator	triose phosphate transport
At3g02670		proline-rich family protein	phosphate transport
At3g04290		GDSL-motif lipase/hydrolase family protein	lipid metabolism
At3g05460		sporozoite surface protein-related	electron transport/photosynthesis
At3g05860	AGL45	MADS-box family transcription factor	regulation of transcription
At3g06140		zinc finger (C3HC4-type RING finger) family protein	(protein binding)
At3g09270	ATGSTU8	glutathione S-transferase	toxin catabolism
At3g09540		pectate lyase family protein	N-terminal protein myristoylation
At3g14520		terpene synthase/cyclase family protein	metabolism
At3g14530		geranylgeranyl pyrophosphate synthase	isoprenoid biosynthesis
At3g14550	GGPS3	geranylgeranyl pyrophosphate synthase	isoprenoid biosynthesis
At3g16180		proton-dependent oligopeptide transport (POT) family protein	oligopeptide transport
At3g18980		F-box family protein	unknown
At3g19930	STP4	sucrose hydrogen symporter	sucrose transport
At3g22060		unknown	response to abscisic acid stimulus
At3g22120	CWLP	protease inhibitor/seed storage/lipid transfer protein (LTP) family protein/cell wall-plasma membrane linker protein homolog
At3g23050	IAA7/AXR2	auxin-responsive protein	response to auxin stimulus (transcription factor activity)
At3g24510		defensin-like (DEFL) family protein	unknown
At3g26932		double-stranded RNA-binding domain (DsRBD)-containing protein	(double-stranded RNA binding)
At3g43670		copper amine oxidase	(copper ion binding)
At3g44990	XTR8	xyloglucan endo-transglycosylase	cell wall biosynthesis
At3g47295		expressed protein	unknown
At3g50400		GDSL-motif lipase/hydrolase family protein	lipid metabolism
At3g51600	LTP5	nonspecific lipid transfer protein 5	lipid transport
At3g52500		aspartyl protease family protein	proteolysis
At3g53130	LUT1	cytochrome P450 family protein	carotenoid biosynthesis
At3g53140		O-diphenol-O-methyl transferase	(O-methyltransferase activity )
At3g55800	SBPASE	sedoheptulose-1,7-bisphosphatase	sucrose biosynthesis/starch biosynthesis
At3g55970		oxidoreductase, 2OG-Fe(II) oxygenase family protein	iron ion binding
At3g56400	WRKY70	WRKY family transcription factor	regulation of transcription
At3g56490		zinc-binding protein	(zinc ion binding)
At3g59030	TT12	transparent testa 12 protein	maintenance of dormancy (transporter activity)
At3g59480		pfkB-type carbohydrate kinase family protein	sucrose biosynthesis/acetate fermentation
At3g60140	DIN2	glycosyl hydrolase family 1 protein/beta-glucosidase	response to sucrose stimulus/response to light stimulus
At3g60290		oxidoreductase, 2OG-Fe(II) oxygenase family protein	biosynthesis
At3g63140		mRNA-binding protein	(mRNA binding)
At4g00890		proline-rich family protein	unknown
At4g01080		expressed protein	unknown
At4g01680	MYB55	myb family transcription factor	regulation of transcription
At4g08950		phosphate-responsive protein	unknown
At4g12970		expressed protein	unknown
At4g16447		expressed protein	unknown
At4g16480	ATINT4	high affinity H+:myo-inositol symporter	carbohydrate transport
At4g16590	ATCSLA1	glucosyltransferase-related/cellulose synthase	unknown (cellulose synthase activity)
At4g17090	CT-BMY	beta-amylase targeted to the chloroplast	starch catabolism
At4g18970		GDSL-motif lipase/hydrolase family protein	lipid metabolism
At4g20270	BAM3	leucine-rich repeat transmembrane protein kinase	regulation of meristem size/transmembrane receptor protein tyrosine kinase signalling pathway
At4g21280	PBSQ	PsbQ subunit of the oxygen evolving complex of photosystem II	(calcium ion binding)
At4g21480		glucose transporter	carbohydrate transport
At4g23520		cysteine proteinase	proteolysis
At4g23670		major latex protein-related	unknown
At4g24350		phosphorylase family protein	nucleoside metabolism
At4g24780		pectate lyase family protein	(pectate lyase activity)
At4g26530		fructose-bisphosphate aldolase	glycolysis
At4g30650		hydrophobic protein/low temperature and salt responsive protein	response to cold/hyperosmotic salinity response
At4g32170	CYP96A2	cytochrome P450	electron transport
At4g34760		auxin-responsive family protein	response to auxin stimulus
At4g36250		aldehyde dehydrogenase family protein	metabolism
At4g37800		xyloglucan:xyloglucosyl transferase	carbohydrate metabolism
At4g38770	PRP4	proline-rich family protein	unknown
At5g01015		expressed protein	unknown
At5g01180		proton-dependent oligopeptide transport (POT) family protein	oligopeptide transport
At5g01210		transferase family protein	(transferase activity)
At5g01870		lipid transfer protein	lipid transport
At5g02160		expressed protein	unknown
At5g05690	CPD	cytochrome P450	brassinosteroid biosynthesis/unidimensional cell growth
At5g07030		aspartyl protease family protein	proteolysis
At5g07240		calmodulin-binding family protein	(calmodulin binding)
At5g09370		protease inhibitor/seed storage/lipid transfer protein (LTP) family protein	lipid transport
At5g09730	BXL3	glycosyl hydrolase family 3 protein, beta-xylosidase	carbohydrate metabolism
At5g11420		expressed protein	unknown
At5g12070		self-incompatibility protein-related	unknown
At5g14470		GHMP kinase-related	metabolism
At5g14740	CA2	beta carbonic anhydrase	carbon utilization
At5g14920		gibberellin-regulated family protein	response to gibberellic stimulus
At5g15140		aldose 1-epimerase family protein	galactose metabolism
At5g15230	GASA4	gibberellin-regulated protein 4	response to gibberellic stimulus
At5g15310		myb family transcription factor	regulation of transcription
At5g15970	KIN2	stress-responsive protein	response to cold
At5g17700		MATE efflux family protein	multidrug transport
At5g18060		auxin-responsive protein	response to auxin stimulus
At5g20630	GLP3	germin-like protein	unknown (nutrient reservoir activity)
At5g20740		invertase/pectin methylesterase inhibitor family protein	unknown (pectinesterase inhibitor activity)
At5g24420		glucosamine/galactosamine-6-phosphate isomerase-related	pentose-phosphate shunt
At5g26630	AGL35	MADS-box family transcription factor	regulation of transcription
At5g37300		expressed protein	unknown
At5g38620	AGL73	MADS-box family transcription factor	regulation of transcription
At5g44500		small nuclear ribonucleoprotein associated protein B	mRNA processing
At5g44680		methyladenine glycosylase family protein	DNA repair
At5g44870		disease resistance protein (TIR-NBS-LRR class)	defense response to pathogen/apoptosis
At5g50335		expressed protein	unknown
At5g51440		23.5 kDa mitochondrial small heat shock protein	response to heat
At5g51850		expressed protein	unknown
At5g52320	CYP96A4	cytochrome P450	electron transport
At5g53830		VQ motif-containing protein	unknown
At5g57780		expressed protein	unknown
At5g58782		dehydrodolichyl diphosphate synthase	dolichol biosynthesis
At5g60440	AGL62	MADS-box family transcription factor	regulation of transcription
At5g62350		invertase/pectin methylesterase inhibitor family protein	(pectinesterase inhibitor activity)
At5g62360		invertase/pectin methylesterase inhibitor family protein	(pectinesterase inhibitor activity)
At5g62920	ARR6	two-component responsive regulator	cytokinin mediated signalling
At5g67180		AP2 domain-containing transcription factor	regulation of transcription
