# Supplementary material for: Transcriptional profiles underlying parent-of-origin effects in seeds of Arabidopsis thaliana
Source: BMC Plant Biol. 2010 Apr 20;10:72. doi: 10.1186/1471-2229-10-72 (PMC3095346; doi:10.1186/1471-2229-10-72)
Supplement: Additional file 6 — Additional information about the qRT-PCR. S6. Primers and annealing temperatures for qRT-PCR. [file 1471-2229-10-72-S6.XLS]

## Sheet: Sheet1
Primer sequence	Gene id		annealing temp
TGTCCACTCTATCACTGCTACTC	at1g13440-Qrt-F	GAPDH	58
TTTGCCTTCAGATTCCTCC	at1g13440-Qrt-R	GAPDH
GATTCTACAATGGCTGACAAG	at3g04120-Qrt-F	GAPC	57
ACACCAGTAGACTCAACAACG	at3g04120-Qrt-R	GAPC
TGGTGAAGGCTGGATTTGC	at3g18780-Qrt-F	Actin 2	58
TCGGTAAGAAGAACAGGGTGC	at3g18780-Qrt-R	Actin 2
TTTTGTTTCGTCCTGTTCTACTC	at5g44200-Qrt-F	CBP20	57
ACCACGCCTTCCATTTCC	at5g44200-Qrt-R	CBP20
ATTTGAATGTTGGAAGAAGAG	At5g65420_Qrt-F	y	52
TTAGCCTCAAACACAAACTG	At5g65420_Qrt-R	y
AAAGAGAGACAACACTCACCG	At5g10440_Qrt-F	y	56
AATGATAAACAAGCAACAGCC	At5g10440_Qrt-R	y
AATAATCATCTTACTCAGGTGTTG	At5g60440_Qrt-F	y	55
ATTTGGTTCTGGTTGTAGTTG	At5g60440_Qrt-R	y
TTTCTGCGTCCAATCTCTTAC	At5g46950_Qrt-F	y	57
TTCAAAGCAGCACTCAGATTAC	At5g46950_Qrt-R	y
CATCTCCCAGACCTGACAAC	At5g14960_Qrt-F	y	57
AATGTCGTAAAGGCGTCTAAC	At5g14960_Qrt-R	y
TCCTCAAACCCAAACCC	At5g02190_Qrt-F	y	54
TACGGAACCCATACACCC	At5g02190_Qrt-R	y
AAGGAGAAACAGAAGAGAATGG	At4g36590_Qrt-F	y	52
TTGGTGGTGTATGATTGGG	At4g36590_Qrt-R	y
CGTTTAAGAGGTATGGAG	At4g31900_Qrt-F	y	56
TGTAGAATTATCGGTAGGG	At4g31900_Qrt-R	y
TTATGGACACAGGCAAATGGG	At4g25530_Qrt-F	y	58
TTCTGCTTGAATCTGTTGGAGTG	At4g25530_Qrt-R	y
CCAAACTCAAGAACGGC	At4g21590_Qrt-F	y	54
ATAGTAATCTCCTAAAGTAGTCCC	At4g21590_Qrt-R	y
TAATGAACCGTGAACCGC	At3g59790_Qrt-F	y	55
AAATGTTAGCATCTTCTCCACC	At3g59790_Qrt-R	y
TGAGACTGATAATGAAGTTGTTG	At3g25980_Qrt-F	y	55
CGACTTTGTGAATCTTGGTATC	At3g25980_Qrt-R	y
TTGTCTTTGTTATATCCAGTTTG	At2g30810_Qrt-F	y	56
ATGCCTTTGGACATTCTTC	At2g30810_Qrt-R	y
TTTGATGATGGAGATGCTGG	At2g24740_Qrt-F	y	55
TCTTTCTCTGTGGACTGGACC	At2g24740_Qrt-R	y
ATAAGTCTATTCCAATCAAGGC	At1g17770_Qrt-F	y	55
TGTGCTGTATCATTAGTATTATCG	At1g17770_Qrt-R	y
ATCGCCAAAGAAACAGAACG	At1g65330_Qrt-F	y	55
CATCCACAACAGTAGGAGCTACAC	At1g65330_Qrt-R	y
GCCAAAGAAAAAGAGCAG	At1g65300_Qrt-F	y	55
ATCTCAATCCTGCGAGTAAG	At1g65300_Qrt-R	y
ATCCTTGGCTTAACCTCTAC	At2g19500_Qrt-F	y	54
CGATTGTCCCATTTATTCC	At2g19500_Qrt-R	y
TAACTGAGGTGATGGCTG	At1g01530_Qrt-F	y	52
CTATGATGAAGTTGAGCGAC	At1g01530_Qrt-R	y
CCATACCGACATCATCTC	At1g55600_Qrt-ppF	y	55
ATACCTCATATCTCCTTCTC	At1g55600_Qrt-ppR	y
